# Supplementary material for: Analysis of the microglia transcriptome across the human lifespan using single cell RNA sequencing
Source: J Neuroinflammation. 2023 May 30;20:132. doi: 10.1186/s12974-023-02809-7 (PMC10230780; doi:10.1186/s12974-023-02809-7)
Supplement: Supplementary file 5 — Additional file 5: Table S2. The list of up regulated genes in each cluster identified through differential gene expression analysis. Table S3. The average expression of genes per developmental stage. Table S4. Top 100 highly variable genes per developmental stage. The average expression and standard deviation of genes are represented. Table S5. The list of genes whose expression decreased and incteased with age. Average expression of genes are represented. The genes are ordered according their standard deviation across age groups from highest to lowest. Table S6. Average expression of mouse and human samples which are used to perform principle component analysis. Average expression of pooled human oligodendrocyte samples is also represented. [file 12974_2023_2809_MOESM5_ESM.xlsx]

## Sheet: Summary
Supplementary Table 2-6: List of differentially expressed genes for different comparisons as follow
Significant genes:
pvalue < 0.05
avg_log2FC > abs(0.1)
p_val	Wilcoxon rank sum two tailed test Unadjusted p-value
avg_logFC	Average log fold change between selected cluster (cell type) and the rest of the clusters (cell types).
pct.1	Percent of cells expressing gene in the first population
pct.2	Percent of cells expressing gene in the second population
stdev	Standard deviation of the population
Average Expression	Obtianed thorugh "AverageExpression" function in Seurat
Supplementary Table 2	Differentially upregulated genes for 13 cluster of microglia identified in this study
Supplementary Table 3	Average expression of genes across pooled samples of each developmnetal stages
Supplementary Table 4	The list of top 100 highly variable genes per developmental stage + standard deviation of each genes.
Supplementary Table 5	The average expression of genes whose expression constantly go up or down during development
Supplementary Table 6	The average expression of genes commonly identified between human and mouse microglia at different stage of development

## Sheet: Table S2
gene	p_val	avg_logFC	pct.1	pct.2	p_val_adj	cluster
KLF6	5.39948e-148	0.370105	0.995	0.98	2.10418e-144	1
RGS1	1.969e-141	0.291696	1	0.995	7.67318e-138	1
CEBPD	2.29598e-123	0.278021	0.999	0.99	8.94745e-120	1
KLF2	6.20577e-103	0.345587	0.986	0.955	2.41839e-99	1
TSC22D3	2.15064e-88	0.271683	0.986	0.959	8.38106e-85	1
SGK1	5.12363e-88	0.310788	0.981	0.956	1.99668e-84	1
CXCR4	2.14217e-67	0.439769	0.99	0.976	8.34804e-64	1
IER2	5.08181e-61	0.184081	0.933	0.895	1.98038e-57	1
SPRY1	2.1252e-51	0.305965	0.931	0.918	8.28192e-48	1
ZFP36L2	3.07194e-47	0.228197	0.966	0.944	1.19714e-43	1
NEAT1	1.99377e-43	0.10941	0.995	0.993	7.76973e-40	1
NFKBIA	3.05823e-43	0.226214	0.973	0.912	1.19179e-39	1
MCL1	2.51493e-42	0.203741	0.964	0.941	9.80069e-39	1
RHOB	1.38122e-40	0.189599	0.957	0.94	5.38261e-37	1
HERPUD1	2.26101e-34	0.210972	0.977	0.955	8.81117e-31	1
KLF4	5.63211e-33	0.268646	0.892	0.874	2.19483e-29	1
TRA2B	6.78111e-32	0.197213	0.941	0.93	2.6426e-28	1
PDK4	7.68559e-30	0.175385	0.888	0.841	2.99507e-26	1
SRGAP2B	9.29681e-30	0.171263	0.926	0.905	3.62297e-26	1
CEBPB	1.16985e-27	0.117847	0.975	0.962	4.55892e-24	1
CD69	6.61852e-26	0.259349	0.923	0.878	2.57924e-22	1
CCNL1	1.425e-23	0.222493	0.863	0.826	5.55321e-20	1
CD83	1.60023e-23	0.144798	0.978	0.969	6.23609e-20	1
RNASEK	1.81011e-23	0.100783	0.678	0.593	7.054e-20	1
DDIT3	2.91775e-23	0.167625	0.863	0.85	1.13705e-19	1
TCOF1	7.7343e-23	0.255965	0.892	0.866	3.01406e-19	1
RBM39	1.27772e-22	0.181731	0.915	0.886	4.97927e-19	1
SDCCAG8	2.27079e-22	0.16856	0.807	0.735	8.84928e-19	1
MYADM	2.46421e-20	0.328879	0.79	0.81	9.60302e-17	1
ARL4A	7.54505e-20	0.216771	0.839	0.818	2.9403e-16	1
SAT1	1.55314e-17	0.112358	0.998	0.996	6.0526e-14	1
REV3L	6.14424e-17	0.10341	0.724	0.689	2.39441e-13	1
DDIT4	1.20826e-16	0.227682	0.861	0.826	4.7086e-13	1
IFNGR1	1.41031e-16	0.137436	0.861	0.806	5.49599e-13	1
ERO1B	2.17766e-16	0.105425	0.661	0.606	8.48634e-13	1
NR4A2	4.4116e-16	0.176712	0.888	0.906	1.7192e-12	1
CHST11	6.09797e-15	0.140389	0.738	0.673	2.37638e-11	1
ZNF445	2.43015e-14	0.10992	0.622	0.601	9.47029e-11	1
SLC1A3	4.98017e-14	0.111992	0.943	0.937	1.94077e-10	1
CELF2	5.18751e-14	0.132944	0.899	0.888	2.02157e-10	1
HSPBAP1	7.27819e-14	0.102641	0.794	0.76	2.83631e-10	1
CHD1	2.19912e-13	0.125184	0.744	0.691	8.56996e-10	1
ATG4C	3.33904e-13	0.103505	0.6	0.529	1.30122e-09	1
P2RY13	3.56655e-13	0.101084	0.759	0.692	1.38988e-09	1
HIST1H4C	4.62895e-13	0.211823	0.911	0.899	1.8039e-09	1
PTPRC	8.6717e-13	0.151542	0.83	0.796	3.37936e-09	1
MLF1	1.55373e-12	0.175776	0.699	0.679	6.05487e-09	1
WSB1	3.57911e-12	0.105317	0.82	0.793	1.39478e-08	1
CLK1	5.34749e-12	0.122234	0.815	0.793	2.08392e-08	1
FPR1	7.60361e-12	0.154056	0.928	0.928	2.96313e-08	1
PRPF38B	1.34529e-11	0.113846	0.796	0.771	5.24258e-08	1
ATF3	2.52089e-11	0.253019	0.863	0.851	9.8239e-08	1
HNRNPDL	1.78945e-10	0.110111	0.927	0.9	6.97347e-07	1
TAGLN2	3.52744e-10	0.138714	0.867	0.859	1.37464e-06	1
PLK3	7.43429e-10	0.220318	0.781	0.807	2.89714e-06	1
AAED1	9.30649e-10	0.192336	0.831	0.816	3.62674e-06	1
PNRC1	9.9771e-10	0.103067	0.941	0.919	3.88808e-06	1
ELF1	2.58207e-09	0.136875	0.886	0.864	1.00623e-05	1
NR4A1	4.47518e-09	0.142599	0.872	0.883	1.74398e-05	1
FRMD4A	6.77531e-09	0.143847	0.895	0.873	2.64034e-05	1
PHACTR1	8.09006e-09	0.197165	0.7	0.659	3.1527e-05	1
SLC31A2	1.14426e-08	0.251057	0.791	0.807	4.4592e-05	1
GPR183	3.03659e-08	0.111804	0.973	0.964	0.000118336	1
EIF5	3.44522e-08	0.109875	0.826	0.835	0.00013426	1
NR3C1	3.54424e-08	0.115501	0.673	0.644	0.000138119	1
COQ7	3.78183e-08	0.119267	0.516	0.6	0.000147378	1
ANKRD37	5.09425e-08	0.142969	0.411	0.442	0.000198523	1
FRAT1	5.42223e-08	0.170573	0.662	0.653	0.000211304	1
AC016831.7	6.76694e-08	0.151036	0.82	0.809	0.000263708	1
FAM133B	1.92734e-07	0.129136	0.86	0.861	0.000751086	1
SRGAP2	2.24157e-07	0.140117	0.843	0.856	0.000873541	1
SMAP2	2.81687e-07	0.112549	0.907	0.893	0.00109773	1
SIDT1	3.29062e-07	0.134912	0.736	0.747	0.00128235	1
MFSD1	3.9401e-07	0.133965	0.864	0.839	0.00153546	1
RPL22L1	4.58238e-07	0.137612	0.896	0.892	0.00178576	1
IFRD1	5.52217e-07	0.207406	0.707	0.712	0.00215199	1
CHMP1B	5.93234e-07	0.178632	0.812	0.8	0.00231183	1
ADAM28	6.67947e-07	0.138645	0.802	0.796	0.00260299	1
USP53	7.82834e-07	0.158202	0.923	0.909	0.00305071	1
VPS37B	9.26686e-07	0.129332	0.587	0.668	0.0036113	1
RGS2	9.41949e-07	0.118084	0.905	0.897	0.00367078	1
CMIP	1.63542e-06	0.111599	0.797	0.79	0.00637323	1
FAM53C	2.05454e-06	0.142443	0.582	0.67	0.00800655	1
SLC25A37	3.07705e-06	0.172946	0.735	0.743	0.0119912	1
CYCS	3.70276e-06	0.133622	0.817	0.806	0.0144297	1
IER5	4.97767e-06	0.121056	0.851	0.813	0.019398	1
AKAP13	5.7612e-06	0.141394	0.921	0.901	0.0224514	1
ZFAND5	1.16444e-05	0.124305	0.822	0.823	0.0453782	1
PMAIP1	1.22585e-05	0.136458	0.644	0.61	0.0477712	1
RNF122	1.36993e-05	0.167855	0.638	0.638	0.0533861	1
ARHGAP24	1.69048e-05	0.159817	0.882	0.867	0.065878	1
NEDD9	3.50832e-05	0.203889	0.866	0.877	0.136719	1
VAMP2	3.50858e-05	0.123238	0.795	0.787	0.136729	1
SEMA6D	4.64616e-05	0.108203	0.915	0.892	0.181061	1
IRS2	5.57327e-05	0.138683	0.832	0.86	0.21719	1
RASGEF1B	8.5432e-05	0.179009	0.811	0.824	0.332928	1
H1FX	0.00010849	0.14114	0.773	0.759	0.422784	1
RILPL2	0.000124813	0.168235	0.884	0.907	0.486395	1
CCNH	0.000169339	0.131733	0.82	0.852	0.659914	1
ELMO1	0.000330041	0.128008	0.824	0.822	1	1
IFI30	0.000346738	0.174531	0.724	0.711	1	1
C3AR1	0.00038673	0.109603	0.814	0.811	1	1
MIS18BP1	0.000416637	0.183038	0.663	0.671	1	1
LEAP2	0.000529238	0.108931	0.689	0.702	1	1
DDX24	0.000771343	0.106814	0.825	0.821	1	1
ZBTB16	0.000907002	0.12981	0.815	0.806	1	1
YPEL5	0.00121085	0.114533	0.665	0.652	1	1
DAGLB	0.00122392	0.15728	0.712	0.725	1	1
C5AR2	0.00147994	0.111364	0.72	0.796	1	1
FKBP5	0.00175881	0.152591	0.876	0.867	1	1
PRKAG2-AS1	0.00280084	0.128691	0.74	0.767	1	1
MID1IP1	0.00587045	0.130477	0.75	0.764	1	1
SAP30	0.00590539	0.160237	0.769	0.756	1	1
MTHFR	0.00675287	0.109643	0.626	0.623	1	1
INPP5D	0.00748702	0.137082	0.756	0.764	1	1
DUSP6	0.0094339	0.176455	0.622	0.636	1	1
MT-ND1	4.59883e-91	0.171738	1	0.987	1.79217e-87	2
NBEAL1	2.54935e-82	0.136859	0.972	0.956	9.93481e-79	2
MT-ND4	9.39756e-82	0.186532	0.997	0.986	3.66223e-78	2
MT-CO2	6.707e-70	0.151025	1	0.99	2.61372e-66	2
MT-ND2	1.796e-65	0.130585	1	0.993	6.99901e-62	2
C12orf75	4.97391e-65	0.199584	0.899	0.805	1.93833e-61	2
MT-CO3	6.86218e-64	0.132879	1	0.992	2.67419e-60	2
MT-ATP6	6.88335e-62	0.166856	0.998	0.981	2.68244e-58	2
C3	1.21197e-58	0.175702	0.967	0.923	4.72303e-55	2
PYCARD	3.77759e-56	0.214746	0.811	0.73	1.47213e-52	2
EEF1A1	1.2447e-55	0.127221	1	0.997	4.85061e-52	2
C1QA	3.83466e-55	0.13041	0.998	0.983	1.49437e-51	2
ACY3	1.43553e-52	0.176855	0.902	0.851	5.59426e-49	2
ITM2B	4.65022e-51	0.129823	1	0.996	1.81219e-47	2
MT-CYB	3.96115e-49	0.124935	0.998	0.985	1.54366e-45	2
MT-ND3	8.64106e-48	0.1231	1	0.992	3.36742e-44	2
FPR1	2.58588e-47	0.103468	0.952	0.924	1.00772e-43	2
RPL36AL	7.45702e-46	0.136053	0.966	0.946	2.906e-42	2
ALOX5AP	1.05106e-44	0.150656	0.981	0.946	4.096e-41	2
UQCR11	4.55895e-44	0.121788	0.903	0.842	1.77662e-40	2
GPX4	2.92982e-43	0.150018	0.941	0.884	1.14175e-39	2
RNASE6	2.60765e-42	0.123465	0.943	0.933	1.0162e-38	2
IFITM2	7.89212e-42	0.186439	0.927	0.921	3.07556e-38	2
MT-ND5	2.22775e-41	0.108704	0.895	0.85	8.68154e-38	2
C1QC	4.34208e-41	0.134529	0.999	0.989	1.69211e-37	2
TMEM258	6.85344e-41	0.103716	0.887	0.861	2.67078e-37	2
ARPC1B	7.901e-41	0.109145	0.881	0.829	3.07902e-37	2
IGSF21	6.46143e-38	0.191119	0.866	0.827	2.51802e-34	2
RHOG	1.45098e-37	0.133975	0.871	0.839	5.65449e-34	2
CD74	2.86866e-37	0.101835	1	1	1.11792e-33	2
CALM2	7.5377e-37	0.105011	0.978	0.946	2.93744e-33	2
SORL1	8.56478e-37	0.118839	0.923	0.872	3.33769e-33	2
CAPG	1.04584e-36	0.135392	0.912	0.902	4.07562e-33	2
GRASP	2.07605e-36	0.123288	0.851	0.86	8.09037e-33	2
RIN3	2.89529e-36	0.11043	0.86	0.843	1.12829e-32	2
BIN1	8.05625e-36	0.141594	0.813	0.664	3.13952e-32	2
COX5B	5.74401e-35	0.108782	0.917	0.898	2.23844e-31	2
AIF1	1.23911e-33	0.130275	0.996	0.977	4.82882e-30	2
BST2	1.49044e-33	0.133081	0.847	0.818	5.80824e-30	2
DUT	2.6075e-33	0.107073	0.699	0.618	1.01614e-29	2
HLA-DMB	3.80954e-33	0.112447	0.938	0.928	1.48458e-29	2
PFN1	1.63993e-32	0.113009	0.952	0.876	6.39081e-29	2
SEC11A	2.38161e-32	0.105572	0.925	0.916	9.28113e-29	2
MAP3K8	3.05224e-32	0.124962	0.897	0.895	1.18946e-28	2
ZNF331	3.41268e-31	0.177936	0.806	0.81	1.32992e-27	2
CSF1R	2.57583e-30	0.100943	0.934	0.865	1.0038e-26	2
TGFB1	6.21757e-29	0.101083	0.866	0.83	2.42299e-25	2
CMTM7	1.77374e-28	0.10457	0.795	0.756	6.91226e-25	2
CTSH	3.70318e-28	0.106627	0.868	0.825	1.44313e-24	2
GMFG	1.60761e-27	0.102664	0.841	0.795	6.26485e-24	2
C5AR1	4.64048e-27	0.15228	0.821	0.838	1.80839e-23	2
ZNF703	5.011e-27	0.102827	0.767	0.743	1.95279e-23	2
GPSM3	3.75921e-24	0.113761	0.849	0.825	1.46496e-20	2
RAB20	5.21636e-24	0.115304	0.873	0.889	2.03282e-20	2
SUSD3	1.3435e-21	0.107485	0.798	0.789	5.23562e-18	2
DPYSL2	2.43442e-21	0.100273	0.835	0.803	9.48694e-18	2
SLC12A5	1.02102e-18	0.119027	0.815	0.835	3.97893e-15	2
THEMIS2	1.07827e-18	0.126015	0.878	0.904	4.20203e-15	2
OSM	2.06237e-15	0.116442	0.69	0.696	8.03705e-12	2
C20orf27	2.81848e-14	0.105963	0.637	0.625	1.09836e-10	2
VEGFA	1.2812e-11	0.146867	0.669	0.729	4.99283e-08	2
LITAF	3.49458e-10	0.117081	0.774	0.794	1.36184e-06	2
TAGLN2	5.94706e-09	0.126511	0.826	0.867	2.31757e-05	2
C5AR2	2.00639e-08	0.166104	0.743	0.79	7.81889e-05	2
PRKAG2-AS1	0.0049444	0.13091	0.729	0.768	1	2
RASGEF1C	0.00928668	0.111905	0.688	0.723	1	2
CLEC2D	1.3981e-130	0.143065	0.307	0.593	5.44841e-127	3
PRPF8	6.95588e-89	0.132587	0.428	0.666	2.71071e-85	3
AC058791.1	4.5845e-87	0.124336	0.264	0.451	1.78658e-83	3
DISC1	2.70421e-81	0.173941	0.318	0.523	1.05383e-77	3
KAT2A	8.83051e-81	0.177665	0.335	0.551	3.44125e-77	3
TTC9C	6.3829e-80	0.118293	0.267	0.429	2.48742e-76	3
OGT	6.469e-78	0.13771	0.346	0.574	2.52097e-74	3
KIF20B	7.28737e-77	0.195271	0.65	0.448	2.83989e-73	3
CSNK1G2	1.16211e-76	0.108129	0.317	0.521	4.52876e-73	3
NAPEPLD	5.3704e-74	0.116133	0.376	0.613	2.09285e-70	3
ZC3H7A	8.72877e-72	0.191781	0.308	0.509	3.4016e-68	3
IGSF21	1.34159e-71	0.100337	0.681	0.855	5.22819e-68	3
TTF2	3.46979e-70	0.105598	0.35	0.543	1.35218e-66	3
ITM2B	9.97331e-70	0.198569	0.996	0.996	3.8866e-66	3
MCCC1	8.01898e-69	0.111472	0.326	0.517	3.125e-65	3
ZMAT1	1.0864e-65	0.18062	0.385	0.592	4.2337e-62	3
ECHDC2	7.63699e-63	0.102173	0.405	0.597	2.97614e-59	3
ZNF75A	9.77671e-63	0.155345	0.367	0.553	3.80998e-59	3
IRF9	2.02849e-62	0.110587	0.367	0.553	7.90502e-59	3
MDM2	2.51661e-62	0.123721	0.515	0.717	9.80723e-59	3
ARHGEF9	5.54354e-62	0.101979	0.435	0.647	2.16032e-58	3
PEX1	1.12947e-60	0.10876	0.285	0.425	4.40156e-57	3
ANKRD13D	3.56952e-60	0.178318	0.36	0.559	1.39104e-56	3
IFNGR1	5.72564e-60	0.389556	0.887	0.806	2.23128e-56	3
TNFRSF13C	1.06723e-59	0.125865	0.578	0.77	4.15898e-56	3
KIAA0232	9.22297e-59	0.117484	0.402	0.604	3.59419e-55	3
ENG	2.66494e-56	0.197955	0.4	0.616	1.03853e-52	3
PLAG1	4.09151e-56	0.1611	0.332	0.504	1.59446e-52	3
ABCC4	4.44785e-56	0.16855	0.417	0.625	1.73333e-52	3
ACSM5	2.5425e-55	0.102608	0.393	0.579	9.90813e-52	3
ZNF7	1.77196e-54	0.106452	0.492	0.686	6.90532e-51	3
HIPK2	2.04139e-54	0.121795	0.472	0.672	7.95531e-51	3
DDX19A	2.49546e-54	0.113938	0.384	0.572	9.7248e-51	3
ZNF566	6.75461e-52	0.110015	0.333	0.484	2.63227e-48	3
TMEM106B	9.94269e-52	0.128947	0.375	0.544	3.87467e-48	3
CECR2	8.12824e-51	0.15544	0.257	0.327	3.16757e-47	3
CFL2	9.50908e-51	0.146118	0.492	0.663	3.70569e-47	3
KCNMA1	1.20918e-49	0.144809	0.479	0.673	4.71217e-46	3
LMO4	1.65004e-49	0.109888	0.414	0.601	6.4302e-46	3
CPM	2.99696e-49	0.267207	0.565	0.758	1.16791e-45	3
PTPN14	7.31649e-49	0.104974	0.423	0.593	2.85124e-45	3
LINC01268	8.84525e-49	0.259716	0.422	0.644	3.44699e-45	3
SSPN	2.11008e-48	0.113814	0.333	0.475	8.22297e-45	3
ZNRF2	2.56173e-48	0.140548	0.315	0.464	9.98306e-45	3
ZFC3H1	1.70965e-47	0.15726	0.372	0.539	6.66249e-44	3
SWAP70	2.72073e-47	0.119378	0.665	0.826	1.06027e-43	3
CEP63	3.87019e-47	0.118538	0.398	0.582	1.50821e-43	3
SLC16A1-AS1	1.04617e-46	0.126086	0.348	0.51	4.07693e-43	3
ZNF254	2.816e-46	0.108921	0.315	0.454	1.09739e-42	3
PDE3B	9.07761e-46	0.143348	0.504	0.704	3.53754e-42	3
COL18A1	1.18348e-45	0.112616	0.515	0.673	4.61202e-42	3
SMAGP	1.41995e-45	0.101774	0.735	0.667	5.53355e-42	3
FAM111A	1.43898e-45	0.184064	0.384	0.543	5.60772e-42	3
ARHGAP30	2.80636e-45	0.177975	0.405	0.576	1.09364e-41	3
PDCL	6.72774e-45	0.181775	0.385	0.564	2.6218e-41	3
ACSS1	1.17016e-44	0.121261	0.328	0.46	4.56012e-41	3
ATP8B4	1.23041e-44	0.152336	0.358	0.512	4.7949e-41	3
GOLGA8B	2.28361e-44	0.16409	0.28	0.344	8.89923e-41	3
DBP	2.36897e-44	0.1424	0.532	0.704	9.23189e-41	3
INTS6	5.12556e-44	0.162825	0.428	0.62	1.99743e-40	3
ZC3H6	8.54475e-44	0.104559	0.486	0.647	3.32989e-40	3
FAR1	9.11516e-44	0.128169	0.433	0.588	3.55218e-40	3
WIPI1	1.01335e-43	0.160274	0.417	0.594	3.94903e-40	3
DEPTOR	1.48391e-43	0.139407	0.392	0.556	5.7828e-40	3
MAFB	2.66078e-43	0.125832	0.817	0.879	1.0369e-39	3
PAQR8	1.03403e-42	0.151407	0.433	0.612	4.02961e-39	3
TRIM56	1.27326e-42	0.293802	0.464	0.66	4.9619e-39	3
TGDS	2.32336e-42	0.12717	0.66	0.553	9.05412e-39	3
LMO2	3.15743e-42	0.168531	0.297	0.459	1.23045e-38	3
DDX10	3.86887e-41	0.132441	0.314	0.465	1.5077e-37	3
FGD4	7.50626e-41	0.14185	0.605	0.757	2.92519e-37	3
TMEM119	1.20713e-40	0.18678	0.517	0.749	4.70419e-37	3
ABI3	1.21228e-40	0.146549	0.591	0.76	4.72424e-37	3
TAZ	1.22037e-40	0.188286	0.324	0.448	4.75579e-37	3
CCDC130	1.74637e-40	0.185336	0.399	0.576	6.8056e-37	3
MIR503HG	1.80497e-40	0.274661	0.329	0.419	7.03397e-37	3
ABCD4	1.82041e-40	0.276861	0.432	0.607	7.09412e-37	3
SUN2	3.16175e-40	0.127323	0.487	0.635	1.23214e-36	3
POU2F2	3.79181e-40	0.287071	0.408	0.608	1.47767e-36	3
NAAA	5.02746e-40	0.121034	0.43	0.588	1.9592e-36	3
MAPK10	7.66023e-40	0.104597	0.277	0.371	2.98519e-36	3
ZBTB16	1.59261e-39	0.132899	0.684	0.825	6.20639e-36	3
RREB1	2.77934e-39	0.135415	0.402	0.559	1.08311e-35	3
UNC93B1	8.01739e-39	0.161308	0.413	0.601	3.12438e-35	3
DLEU2	1.00566e-38	0.123218	0.374	0.532	3.91906e-35	3
TMEM243	1.4831e-38	0.10074	0.511	0.659	5.77963e-35	3
ZADH2	2.0832e-38	0.135467	0.473	0.655	8.11823e-35	3
TM2D2	4.073e-38	0.110892	0.396	0.553	1.58725e-34	3
GSTK1	6.10315e-38	0.170995	0.558	0.738	2.3784e-34	3
MYO6	6.72612e-38	0.143094	0.445	0.608	2.62117e-34	3
USP34	1.04478e-37	0.202325	0.46	0.634	4.0715e-34	3
TSPAN14	1.7523e-37	0.164413	0.562	0.756	6.82869e-34	3
SRGAP1	2.15252e-37	0.210391	0.629	0.807	8.38839e-34	3
RGS12	3.7315e-37	0.111364	0.692	0.788	1.45417e-33	3
HACE1	4.33772e-37	0.13711	0.608	0.497	1.69041e-33	3
FAM214A	9.37228e-37	0.137805	0.454	0.623	3.65238e-33	3
MRC2	1.0865e-36	0.194608	0.441	0.604	4.23411e-33	3
SOAT1	1.87368e-36	0.114231	0.372	0.516	7.30175e-33	3
MYO7A	2.82078e-36	0.10621	0.388	0.522	1.09926e-32	3
CTSH	4.46544e-36	0.113387	0.671	0.855	1.74018e-32	3
ADH5	4.57498e-36	0.128072	0.361	0.505	1.78287e-32	3
P2RX7	6.77792e-36	0.236462	0.447	0.631	2.64135e-32	3
DYNC1LI2	1.78295e-35	0.19778	0.506	0.664	6.94814e-32	3
CLU	2.0335e-35	0.140369	0.814	0.765	7.92456e-32	3
ADD1	2.75966e-35	0.145435	0.445	0.607	1.07544e-31	3
DAGLB	2.96805e-35	0.126528	0.552	0.747	1.15665e-31	3
HRH2	4.52021e-35	0.168602	0.488	0.647	1.76153e-31	3
BIN2	6.57873e-35	0.10717	0.37	0.487	2.56373e-31	3
SUSD6	6.68881e-35	0.139821	0.611	0.789	2.60663e-31	3
RPAP2	6.92867e-35	0.119225	0.283	0.395	2.7001e-31	3
LUZP1	8.93658e-35	0.124265	0.646	0.774	3.48258e-31	3
PLCG2	2.75209e-34	0.199462	0.425	0.593	1.07249e-30	3
GPR34	2.81016e-34	0.306344	0.908	0.883	1.09512e-30	3
NUCKS1	3.20372e-34	0.141219	0.63	0.81	1.24849e-30	3
PMEPA1	3.55904e-34	0.137943	0.5	0.692	1.38696e-30	3
SIGLEC8	3.66673e-34	0.192075	0.59	0.78	1.42893e-30	3
CACNA1A	4.89927e-34	0.23494	0.333	0.456	1.90925e-30	3
MYC	5.50886e-34	0.160686	0.595	0.734	2.1468e-30	3
JDP2	8.45532e-34	0.112143	0.712	0.817	3.29504e-30	3
LINC00893	1.10898e-33	0.199982	0.624	0.518	4.32168e-30	3
ATP9B	1.45731e-33	0.109707	0.472	0.627	5.67915e-30	3
LINC00958	1.63922e-33	0.112791	0.284	0.348	6.38805e-30	3
PCSK7	1.85883e-33	0.253613	0.515	0.706	7.24388e-30	3
ARHGAP25	4.01998e-33	0.233689	0.39	0.523	1.56659e-29	3
ST3GAL6	5.84281e-33	0.14386	0.437	0.58	2.27694e-29	3
ARHGAP21	7.71462e-33	0.21383	0.424	0.589	3.00639e-29	3
CSF1R	1.07259e-32	0.285827	0.867	0.877	4.17987e-29	3
RASAL3	2.04312e-32	0.200947	0.367	0.511	7.96206e-29	3
OFD1	2.27395e-32	0.108899	0.548	0.71	8.86157e-29	3
NDE1	2.50277e-32	0.110049	0.395	0.531	9.7533e-29	3
ARRDC2	3.049e-32	0.192365	0.506	0.667	1.1882e-28	3
NPRL3	3.48831e-32	0.117886	0.419	0.558	1.35939e-28	3
IL3RA	3.86962e-32	0.142709	0.374	0.509	1.50799e-28	3
MAT2B	5.00267e-32	0.103122	0.482	0.621	1.94954e-28	3
FMNL1	5.95773e-32	0.155577	0.587	0.764	2.32173e-28	3
AKNA	1.26299e-31	0.104949	0.515	0.673	4.92188e-28	3
RAD9A	1.82073e-31	0.113057	0.433	0.584	7.09537e-28	3
FOXP2	2.05158e-31	0.113995	0.555	0.684	7.995e-28	3
FMNL3	2.16973e-31	0.228389	0.513	0.7	8.45542e-28	3
SSH2	3.40711e-31	0.18956	0.594	0.763	1.32775e-27	3
LPP	5.24371e-31	0.24961	0.57	0.729	2.04347e-27	3
SHTN1	5.3541e-31	0.136557	0.476	0.661	2.08649e-27	3
IRF5	1.15436e-30	0.151127	0.421	0.556	4.49852e-27	3
FMNL2	1.31177e-30	0.152275	0.342	0.466	5.11196e-27	3
SPSB2	1.86627e-30	0.102242	0.481	0.642	7.27286e-27	3
PRKAG2	2.31882e-30	0.171543	0.63	0.774	9.03642e-27	3
KIAA0930	2.86745e-30	0.179591	0.454	0.598	1.11745e-26	3
B4GALT4	2.93079e-30	0.136165	0.452	0.589	1.14213e-26	3
CDK6	3.67282e-30	0.203044	0.444	0.593	1.4313e-26	3
SCARB2	4.89735e-30	0.150405	0.508	0.666	1.9085e-26	3
MRI1	5.32026e-30	0.190989	0.319	0.365	2.07331e-26	3
GAB3	6.43713e-30	0.187351	0.446	0.596	2.50855e-26	3
PLCB2	1.52591e-29	0.143924	0.413	0.531	5.94646e-26	3
B3GALNT2	1.86892e-29	0.13397	0.534	0.678	7.2832e-26	3
DIAPH2	2.11414e-29	0.187053	0.524	0.663	8.2388e-26	3
DOCK2	2.20715e-29	0.101293	0.534	0.676	8.60125e-26	3
ANKZF1	3.22342e-29	0.164924	0.433	0.58	1.25616e-25	3
HACD2	4.05237e-29	0.104299	0.399	0.525	1.57921e-25	3
ATP2B1	4.63102e-29	0.126323	0.458	0.594	1.80471e-25	3
PALD1	4.98673e-29	0.128147	0.555	0.726	1.94333e-25	3
SMCR5	5.11174e-29	0.121964	0.783	0.715	1.99205e-25	3
UTP20	7.0586e-29	0.102629	0.58	0.43	2.75074e-25	3
MIR646HG	1.43054e-28	0.110857	0.469	0.603	5.57483e-25	3
NLRP1	1.58163e-28	0.130309	0.538	0.659	6.16361e-25	3
MX1	1.82459e-28	0.190428	0.459	0.602	7.11045e-25	3
PRRG4	2.04393e-28	0.204898	0.392	0.547	7.96519e-25	3
FGF20	2.64871e-28	0.10126	0.39	0.519	1.0322e-24	3
DNAJC9	5.94829e-28	0.102182	0.763	0.7	2.31805e-24	3
TMC6	6.75204e-28	0.151007	0.465	0.625	2.63127e-24	3
SP140L	8.75182e-28	0.18763	0.411	0.539	3.41058e-24	3
LINC01480	1.7226e-27	0.273897	0.493	0.65	6.71296e-24	3
SLC25A45	2.39972e-27	0.215994	0.419	0.563	9.35171e-24	3
VAV1	2.49873e-27	0.112574	0.454	0.586	9.73755e-24	3
SLC26A2	2.65095e-27	0.100486	0.498	0.618	1.03307e-23	3
NBPF19	2.93052e-27	0.107569	0.338	0.421	1.14202e-23	3
PLEKHA1	3.82421e-27	0.191583	0.472	0.629	1.49029e-23	3
WDR60	4.17618e-27	0.157033	0.442	0.568	1.62746e-23	3
TMLHE	4.56547e-27	0.102945	0.757	0.715	1.77916e-23	3
COL9A2	1.16194e-26	0.241436	0.56	0.708	4.52808e-23	3
TRIM44	1.26625e-26	0.263181	0.493	0.672	4.93459e-23	3
MIR99AHG	1.62954e-26	0.129883	0.31	0.35	6.35031e-23	3
ELP2	2.20557e-26	0.184681	0.417	0.55	8.5951e-23	3
FADS1	2.42343e-26	0.114607	0.559	0.7	9.44411e-23	3
LARP7	2.49267e-26	0.131032	0.572	0.722	9.71392e-23	3
PTPN6	2.62896e-26	0.117434	0.574	0.709	1.02451e-22	3
CREBRF	3.22208e-26	0.186549	0.5	0.659	1.25564e-22	3
EPB41L3	4.58517e-26	0.133908	0.548	0.68	1.78684e-22	3
B3GAT2	4.82469e-26	0.123652	0.767	0.705	1.88018e-22	3
RNF166	6.69682e-26	0.127147	0.555	0.707	2.60975e-22	3
PSME4	9.97174e-26	0.138018	0.581	0.703	3.88599e-22	3
MOB1B	1.03666e-25	0.139215	0.416	0.53	4.03986e-22	3
TRIM41	1.07212e-25	0.122276	0.346	0.431	4.17806e-22	3
IGF1	1.11538e-25	0.144233	0.41	0.535	4.34663e-22	3
SLC1A3	1.11915e-25	0.267069	0.904	0.943	4.36132e-22	3
TMEM165	1.19679e-25	0.128829	0.489	0.665	4.66389e-22	3
NHSL1	1.28106e-25	0.14472	0.438	0.557	4.99227e-22	3
LILRB1	1.34019e-25	0.24001	0.402	0.517	5.22273e-22	3
STRN	1.34385e-25	0.111375	0.684	0.627	5.23698e-22	3
ERCC3	1.34561e-25	0.104774	0.483	0.618	5.24386e-22	3
NOTCH4	1.35142e-25	0.120853	0.545	0.656	5.26649e-22	3
TTBK2	1.35549e-25	0.130766	0.421	0.548	5.28234e-22	3
GPM6B	1.38287e-25	0.272326	0.689	0.81	5.38905e-22	3
PPP1R3E	1.39568e-25	0.246691	0.485	0.664	5.43895e-22	3
SRGAP2	1.66177e-25	0.381763	0.837	0.856	6.47591e-22	3
CEPT1	1.77575e-25	0.218847	0.367	0.469	6.9201e-22	3
CST3	1.79998e-25	0.175141	0.986	0.987	7.01451e-22	3
ARV1	1.94428e-25	0.126046	0.515	0.658	7.57687e-22	3
OSBPL1A	2.28382e-25	0.182308	0.598	0.733	8.90003e-22	3
ARHGAP6	2.45018e-25	0.178474	0.561	0.681	9.54834e-22	3
ARID4B	4.21632e-25	0.198134	0.468	0.6	1.6431e-21	3
IL17RA	4.66961e-25	0.188685	0.398	0.524	1.81975e-21	3
PHF20	5.00547e-25	0.141501	0.67	0.757	1.95063e-21	3
PAXBP1	7.1269e-25	0.113042	0.509	0.668	2.77735e-21	3
KLHL9	8.22841e-25	0.123616	0.4	0.513	3.20661e-21	3
C1QB	8.26254e-25	0.103315	0.997	0.996	3.21991e-21	3
LRMP	1.02291e-24	0.17237	0.525	0.683	3.9863e-21	3
PTPRA	1.35194e-24	0.230382	0.479	0.603	5.26851e-21	3
GCC2	1.35779e-24	0.308659	0.542	0.719	5.2913e-21	3
DMTF1	1.49016e-24	0.136454	0.474	0.63	5.80717e-21	3
SP100	2.1653e-24	0.234095	0.544	0.714	8.43819e-21	3
DIS3	2.65483e-24	0.103073	0.415	0.544	1.03459e-20	3
RBMS1	3.18393e-24	0.132493	0.378	0.494	1.24078e-20	3
RGS18	3.24273e-24	0.211992	0.492	0.661	1.26369e-20	3
ERP29	4.07838e-24	0.123667	0.605	0.777	1.58935e-20	3
RRM2B	4.44099e-24	0.107137	0.469	0.601	1.73065e-20	3
CCND2	4.49832e-24	0.180463	0.592	0.72	1.753e-20	3
RRBP1	5.35199e-24	0.198241	0.601	0.736	2.08567e-20	3
MTO1	5.79626e-24	0.125138	0.431	0.545	2.2588e-20	3
THAP3	5.88842e-24	0.108413	0.628	0.575	2.29472e-20	3
BBX	6.27337e-24	0.162921	0.595	0.717	2.44473e-20	3
BRD8	6.57119e-24	0.157307	0.593	0.49	2.56079e-20	3
SIRPA	7.49394e-24	0.146107	0.451	0.563	2.92039e-20	3
SLC8A1	1.05248e-23	0.181032	0.541	0.692	4.10151e-20	3
ITPRIPL2	1.19408e-23	0.189301	0.415	0.548	4.65333e-20	3
C1QA	1.64601e-23	0.14363	0.98	0.986	6.41451e-20	3
LPAR5	1.66644e-23	0.244412	0.406	0.534	6.4941e-20	3
DYNC1I2	1.68673e-23	0.222308	0.588	0.737	6.57318e-20	3
PLCL2	2.0903e-23	0.109399	0.396	0.509	8.14591e-20	3
AFF1	2.25907e-23	0.177806	0.375	0.477	8.80358e-20	3
PRKCA	3.07324e-23	0.108352	0.563	0.725	1.19764e-19	3
SLC4A7	3.99127e-23	0.232569	0.484	0.659	1.5554e-19	3
TALDO1	4.11863e-23	0.146038	0.698	0.795	1.60503e-19	3
WSB1	5.58314e-23	0.284359	0.786	0.8	2.17575e-19	3
PSRC1	5.70797e-23	0.250499	0.619	0.781	2.2244e-19	3
C1QC	6.43383e-23	0.134039	0.985	0.991	2.50726e-19	3
SELPLG	7.54382e-23	0.556318	0.833	0.867	2.93983e-19	3
YPEL2	8.52539e-23	0.308078	0.413	0.536	3.32234e-19	3
CYB5D2	8.9911e-23	0.119765	0.66	0.599	3.50383e-19	3
TLR5	1.01346e-22	0.230861	0.444	0.572	3.94943e-19	3
CREB3L2	1.05742e-22	0.166987	0.546	0.676	4.12076e-19	3
TNFAIP8L2	1.52759e-22	0.128299	0.49	0.628	5.95301e-19	3
NASP	1.60466e-22	0.215315	0.585	0.738	6.25337e-19	3
NCF1	2.47923e-22	0.158345	0.72	0.814	9.66156e-19	3
SERPING1	2.48407e-22	0.179111	0.497	0.62	9.68043e-19	3
APP	2.72934e-22	0.162269	0.567	0.687	1.06362e-18	3
ITGAM	3.37549e-22	0.179942	0.571	0.702	1.31543e-18	3
RNASEH2B	4.35339e-22	0.133833	0.383	0.482	1.69652e-18	3
CCDC88A	4.46376e-22	0.269984	0.511	0.689	1.73953e-18	3
ARHGAP26	4.61106e-22	0.241758	0.519	0.67	1.79693e-18	3
FAM118A	4.61899e-22	0.347071	0.904	0.876	1.80002e-18	3
SRPRA	5.17171e-22	0.124885	0.532	0.65	2.01541e-18	3
FAM126B	5.42043e-22	0.178827	0.592	0.731	2.11234e-18	3
SKAP2	7.62337e-22	0.117955	0.649	0.802	2.97083e-18	3
DDX18	7.85506e-22	0.115015	0.701	0.774	3.06112e-18	3
RPS6KA3	9.76193e-22	0.174977	0.579	0.683	3.80422e-18	3
DENND3	9.76808e-22	0.244643	0.483	0.655	3.80662e-18	3
CD74	1.1688e-21	0.156974	1	1	4.55481e-18	3
CACNB4	1.2265e-21	0.323629	0.416	0.537	4.77966e-18	3
HTRA1	1.32906e-21	0.348894	0.79	0.79	5.17936e-18	3
NCKAP1L	1.9604e-21	0.229731	0.578	0.751	7.63967e-18	3
TRIM8	2.34346e-21	0.119365	0.426	0.53	9.13248e-18	3
AOAH	2.38182e-21	0.205074	0.581	0.732	9.28195e-18	3
PMS1	2.84704e-21	0.179501	0.403	0.489	1.10949e-17	3
TNFSF10	2.93791e-21	0.247628	0.424	0.56	1.1449e-17	3
ENGASE	3.39924e-21	0.112014	0.451	0.564	1.32468e-17	3
TMEM176B	3.52372e-21	0.22716	0.636	0.786	1.37319e-17	3
STK17A	4.08182e-21	0.114422	0.39	0.496	1.59069e-17	3
TTL	6.40942e-21	0.129667	0.391	0.488	2.49775e-17	3
PTPRJ	6.4144e-21	0.106794	0.372	0.464	2.49969e-17	3
ZFYVE16	7.64169e-21	0.17203	0.562	0.698	2.97797e-17	3
ST8SIA4	8.1995e-21	0.256659	0.385	0.488	3.19534e-17	3
STOM	1.03657e-20	0.215182	0.518	0.671	4.03952e-17	3
TRIM22	1.30489e-20	0.297424	0.548	0.741	5.08517e-17	3
CHPT1	1.30913e-20	0.124967	0.605	0.728	5.1017e-17	3
GOLGB1	1.46465e-20	0.303327	0.493	0.64	5.70775e-17	3
TCIRG1	1.90901e-20	0.267811	0.328	0.389	7.43942e-17	3
LINC00987	2.48317e-20	0.182404	0.253	0.28	9.6769e-17	3
PIP5K1B	2.49939e-20	0.168936	0.468	0.599	9.74014e-17	3
PILRA	2.50441e-20	0.231908	0.726	0.846	9.75969e-17	3
BCO2	2.91474e-20	0.293884	0.601	0.789	1.13587e-16	3
C20orf96	3.42126e-20	0.115252	0.617	0.527	1.33327e-16	3
FRYL	3.52268e-20	0.132332	0.494	0.623	1.37279e-16	3
PRKCD	5.10599e-20	0.242623	0.458	0.589	1.98981e-16	3
BMP2K	6.11302e-20	0.156704	0.539	0.695	2.38224e-16	3
SEMA4D	6.49992e-20	0.265226	0.444	0.58	2.53302e-16	3
LINC01473	7.40464e-20	0.133746	0.609	0.582	2.88559e-16	3
CD58	7.61409e-20	0.169443	0.583	0.689	2.96721e-16	3
SAMD9L	8.55479e-20	0.158129	0.502	0.605	3.3338e-16	3
APH1B	9.29842e-20	0.192397	0.417	0.53	3.62359e-16	3
PCMT1	9.38309e-20	0.117341	0.517	0.646	3.65659e-16	3
TFEC	9.50493e-20	0.28327	0.375	0.469	3.70407e-16	3
CLK4	1.00122e-19	0.161934	0.506	0.62	3.90177e-16	3
PPM1K	1.33159e-19	0.253599	0.593	0.706	5.1892e-16	3
CNP	1.54735e-19	0.150271	0.733	0.811	6.03003e-16	3
GAA	1.57513e-19	0.224813	0.489	0.649	6.13829e-16	3
IFI6	1.82938e-19	0.139518	0.612	0.717	7.12908e-16	3
PIP4K2A	2.09349e-19	0.142736	0.469	0.576	8.15831e-16	3
LINC00865	2.6707e-19	0.259088	0.416	0.501	1.04077e-15	3
ANKRD26	3.26601e-19	0.140773	0.609	0.541	1.27276e-15	3
PLAT	3.283e-19	0.202642	0.433	0.542	1.27938e-15	3
ELP6	3.65933e-19	0.101959	0.543	0.642	1.42604e-15	3
SHPRH	3.93351e-19	0.303313	0.458	0.597	1.53289e-15	3
SETD5	4.26925e-19	0.233652	0.524	0.656	1.66373e-15	3
SIGLEC14	4.46362e-19	0.210555	0.614	0.722	1.73947e-15	3
RDX	5.9589e-19	0.134708	0.727	0.812	2.32218e-15	3
HSPBAP1	6.56224e-19	0.118615	0.686	0.777	2.5573e-15	3
ARID3A	1.01765e-18	0.245595	0.351	0.43	3.96578e-15	3
DPP9	1.28832e-18	0.13647	0.473	0.578	5.02059e-15	3
IL6R	1.97169e-18	0.127801	0.452	0.556	7.6837e-15	3
USP10	2.42633e-18	0.134786	0.395	0.479	9.45539e-15	3
DDX24	2.43891e-18	0.186421	0.735	0.834	9.50444e-15	3
RASSF4	4.43216e-18	0.238464	0.442	0.573	1.72721e-14	3
GIMAP1	4.75115e-18	0.312585	0.524	0.704	1.85152e-14	3
WDR74	4.82851e-18	0.285806	0.698	0.605	1.88167e-14	3
SDCCAG8	5.54105e-18	0.124486	0.602	0.769	2.15935e-14	3
UTP6	5.95661e-18	0.184356	0.326	0.396	2.32129e-14	3
NSRP1	6.16464e-18	0.147358	0.642	0.745	2.40236e-14	3
MEF2C	7.76772e-18	0.235122	0.863	0.888	3.02708e-14	3
TLN2	7.77585e-18	0.239549	0.618	0.768	3.03025e-14	3
RGL3	7.80817e-18	0.198118	0.377	0.438	3.04284e-14	3
FBXO21	1.04126e-17	0.1105	0.424	0.514	4.05779e-14	3
TGFBR1	1.21593e-17	0.185667	0.457	0.567	4.73849e-14	3
RUFY3	1.41442e-17	0.172118	0.497	0.625	5.51199e-14	3
DHX30	1.50766e-17	0.134605	0.532	0.635	5.87534e-14	3
SLCO2B1	1.64387e-17	0.373091	0.819	0.881	6.40617e-14	3
IKZF1	1.94855e-17	0.16628	0.528	0.66	7.59348e-14	3
FAR2	2.06838e-17	0.133896	0.392	0.458	8.06047e-14	3
AHSA1	2.2701e-17	0.196255	0.484	0.597	8.84657e-14	3
PLEKHO1	2.62877e-17	0.245838	0.589	0.74	1.02443e-13	3
CD86	2.97386e-17	0.125211	0.606	0.763	1.15891e-13	3
NR3C1	3.16526e-17	0.19053	0.553	0.663	1.2335e-13	3
C2CD5	3.81304e-17	0.151789	0.304	0.358	1.48594e-13	3
CDK11A	3.97739e-17	0.195475	0.426	0.522	1.54999e-13	3
ADRB1	4.48519e-17	0.166677	0.306	0.321	1.74788e-13	3
CYBA	5.50693e-17	0.165212	0.976	0.987	2.14605e-13	3
ZKSCAN1	6.8268e-17	0.311699	0.481	0.6	2.66041e-13	3
CASP1	6.99732e-17	0.180058	0.503	0.617	2.72685e-13	3
LAT2	1.26223e-16	0.114203	0.496	0.629	4.9189e-13	3
IL18	1.31115e-16	0.166452	0.769	0.877	5.10956e-13	3
NCF4	1.34863e-16	0.116429	0.492	0.598	5.2556e-13	3
STAB1	1.50852e-16	0.164011	0.415	0.507	5.87872e-13	3
HCLS1	1.74288e-16	0.174493	0.684	0.824	6.79202e-13	3
MAP4K5	1.81944e-16	0.144957	0.525	0.63	7.09037e-13	3
SLC40A1	2.9763e-16	0.16188	0.403	0.49	1.15986e-12	3
TBC1D16	3.03793e-16	0.315732	0.507	0.624	1.18388e-12	3
PREPL	4.32592e-16	0.111084	0.618	0.726	1.68581e-12	3
ZFHX3	4.94801e-16	0.195108	0.556	0.716	1.92824e-12	3
PDIA6	6.15257e-16	0.20042	0.428	0.518	2.39766e-12	3
RNF170	6.1829e-16	0.17129	0.628	0.591	2.40948e-12	3
UBA7	8.94935e-16	0.30263	0.597	0.738	3.48756e-12	3
AXL	9.28869e-16	0.133202	0.677	0.81	3.6198e-12	3
PGRMC1	1.04876e-15	0.127885	0.626	0.703	4.08702e-12	3
FAM149A	1.20252e-15	0.234653	0.494	0.603	4.68624e-12	3
AKAP8L	1.84971e-15	0.164018	0.533	0.618	7.20831e-12	3
CTSB	2.25425e-15	0.191069	0.922	0.949	8.78482e-12	3
PPP6R2	2.58246e-15	0.247326	0.472	0.592	1.00639e-11	3
DAB2	3.08677e-15	0.256624	0.527	0.684	1.20291e-11	3
JAM2	3.55541e-15	0.126696	0.452	0.531	1.38554e-11	3
SLC15A4	3.92305e-15	0.196431	0.604	0.701	1.52881e-11	3
TLR4	4.53171e-15	0.245619	0.591	0.511	1.76601e-11	3
P2RY13	8.47286e-15	0.482117	0.687	0.706	3.30187e-11	3
PIGM	8.76568e-15	0.103954	0.451	0.572	3.41598e-11	3
LRRC25	1.14266e-14	0.201363	0.417	0.524	4.45295e-11	3
SPI1	1.20062e-14	0.103029	0.686	0.798	4.67881e-11	3
TPP1	1.31536e-14	0.152362	0.637	0.761	5.12597e-11	3
SLA	1.42213e-14	0.226159	0.829	0.891	5.54203e-11	3
SGCB	1.79996e-14	0.169062	0.656	0.622	7.01445e-11	3
SLC7A8	1.98766e-14	0.143392	0.534	0.644	7.74589e-11	3
CCNL2	2.10339e-14	0.180977	0.483	0.599	8.19693e-11	3
REST	2.33122e-14	0.133161	0.535	0.636	9.08476e-11	3
MCM5	2.92123e-14	0.130304	0.462	0.55	1.1384e-10	3
FRAT1	3.0146e-14	0.16154	0.556	0.669	1.17479e-10	3
RPS6KA5	4.88422e-14	0.185218	0.58	0.714	1.90338e-10	3
HAT1	5.41857e-14	0.123628	0.492	0.584	2.11162e-10	3
HLA-F	6.06999e-14	0.146047	0.549	0.651	2.36548e-10	3
RBM19	6.59221e-14	0.202696	0.489	0.597	2.56898e-10	3
FGL2	7.14678e-14	0.175785	0.736	0.854	2.7851e-10	3
TRAF3IP3	8.88669e-14	0.213463	0.406	0.491	3.46314e-10	3
PYGL	9.02905e-14	0.117054	0.414	0.489	3.51862e-10	3
VASH1	9.08261e-14	0.228532	0.561	0.682	3.53949e-10	3
DPP7	1.12361e-13	0.181684	0.548	0.681	4.37872e-10	3
HIVEP3	1.13617e-13	0.11411	0.709	0.657	4.42766e-10	3
KCNQ3	1.19033e-13	0.255075	0.503	0.624	4.63872e-10	3
PRKCSH	1.44058e-13	0.143097	0.741	0.787	5.61395e-10	3
PDE1B	1.45695e-13	0.134386	0.681	0.635	5.67773e-10	3
LINC01094	1.9339e-13	0.140061	0.644	0.738	7.5364e-10	3
ZNF641	2.34513e-13	0.216397	0.44	0.536	9.13896e-10	3
MS4A4A	2.56812e-13	0.146371	0.737	0.826	1.0008e-09	3
RGS1	3.19367e-13	0.227633	0.996	0.996	1.24457e-09	3
TMEM41A	3.26804e-13	0.104109	0.497	0.6	1.27355e-09	3
MTG1	3.34983e-13	0.138688	0.496	0.368	1.30543e-09	3
CCDC142	3.46377e-13	0.119893	0.473	0.622	1.34983e-09	3
ABTB1	3.70624e-13	0.127203	0.428	0.503	1.44432e-09	3
MTRNR2L12	4.3988e-13	0.101569	0.415	0.48	1.71421e-09	3
RUFY2	4.94585e-13	0.163761	0.392	0.43	1.9274e-09	3
ARHGAP1	5.37221e-13	0.154372	0.585	0.685	2.09355e-09	3
RCC2	5.92415e-13	0.157986	0.646	0.73	2.30864e-09	3
ARHGAP4	6.40102e-13	0.219024	0.465	0.563	2.49448e-09	3
MKNK1	6.58153e-13	0.373021	0.629	0.573	2.56482e-09	3
ABHD11	7.68028e-13	0.399921	0.565	0.742	2.99301e-09	3
ZNRD1	9.38315e-13	0.116749	0.785	0.75	3.65661e-09	3
SH3TC1	1.17052e-12	0.205249	0.617	0.749	4.56153e-09	3
LPAR6	1.94255e-12	0.444067	0.654	0.626	7.57014e-09	3
RAB3IL1	1.98269e-12	0.125996	0.532	0.629	7.72654e-09	3
CAT	2.06416e-12	0.142836	0.495	0.573	8.04404e-09	3
CDKN1B	2.33823e-12	0.209287	0.517	0.64	9.1121e-09	3
ZSCAN18	2.39192e-12	0.176478	0.448	0.533	9.3213e-09	3
STAT2	3.51535e-12	0.117878	0.403	0.472	1.36993e-08	3
GCA	3.78966e-12	0.136279	0.583	0.689	1.47683e-08	3
MERTK	4.04062e-12	0.265165	0.509	0.632	1.57463e-08	3
RPS27L	4.06792e-12	0.105504	0.9	0.916	1.58527e-08	3
SLC25A13	4.22121e-12	0.144367	0.453	0.521	1.64501e-08	3
IPCEF1	4.2486e-12	0.101503	0.344	0.406	1.65568e-08	3
PPP3CA	4.28184e-12	0.156854	0.519	0.609	1.66863e-08	3
CD33	5.69029e-12	0.113735	0.757	0.829	2.2175e-08	3
CMKLR1	6.09888e-12	0.112352	0.688	0.782	2.37673e-08	3
PPM1B	6.32805e-12	0.142482	0.518	0.592	2.46604e-08	3
ITGB2-AS1	6.52739e-12	0.255079	0.56	0.658	2.54373e-08	3
KRBOX4	6.57521e-12	0.140128	0.485	0.589	2.56236e-08	3
NAGA	6.66467e-12	0.187182	0.546	0.646	2.59722e-08	3
CES2	7.09845e-12	0.113873	0.598	0.53	2.76626e-08	3
TNRC6B	8.465e-12	0.181288	0.622	0.746	3.29881e-08	3
PKD2	8.55072e-12	0.177896	0.421	0.495	3.33222e-08	3
TLE4	9.57463e-12	0.256105	0.443	0.518	3.73123e-08	3
HIST1H2BD	9.61383e-12	0.191587	0.368	0.355	3.74651e-08	3
ZBTB43	9.87805e-12	0.143682	0.705	0.769	3.84947e-08	3
PLAGL1	1.10483e-11	0.272899	0.552	0.644	4.30551e-08	3
CTSZ	1.18631e-11	0.131917	0.698	0.828	4.62307e-08	3
TMEM91	1.19989e-11	0.121593	0.417	0.465	4.67597e-08	3
SOX4	1.4781e-11	0.361154	0.646	0.752	5.76017e-08	3
FAM166B	1.55671e-11	0.143179	0.444	0.512	6.06651e-08	3
KNOP1	1.56458e-11	0.162574	0.398	0.455	6.09718e-08	3
TNFRSF1A	1.63687e-11	0.322991	0.507	0.643	6.37888e-08	3
CD302	1.69999e-11	0.32686	0.609	0.777	6.62485e-08	3
PLPP1	1.81366e-11	0.182997	0.51	0.42	7.06782e-08	3
VSIG4	2.24581e-11	0.385671	0.685	0.679	8.75194e-08	3
AKAP10	2.55494e-11	0.211716	0.4	0.462	9.95661e-08	3
GSTM3	2.96581e-11	0.287657	0.577	0.745	1.15577e-07	3
LHFPL2	3.05887e-11	0.289084	0.56	0.718	1.19204e-07	3
HYAL2	3.49067e-11	0.131872	0.418	0.482	1.36031e-07	3
METTL2B	3.56429e-11	0.144746	0.498	0.618	1.389e-07	3
TGFBR2	3.76816e-11	0.305167	0.581	0.745	1.46845e-07	3
USP51	4.5416e-11	0.118738	0.734	0.69	1.76986e-07	3
CARD11	5.09519e-11	0.13397	0.563	0.657	1.9856e-07	3
ZNF652	5.37217e-11	0.302438	0.535	0.638	2.09353e-07	3
PAG1	7.03862e-11	0.252627	0.48	0.608	2.74295e-07	3
TYROBP	7.30248e-11	0.145046	0.989	0.994	2.84578e-07	3
ALOX5	7.80672e-11	0.232447	0.63	0.739	3.04228e-07	3
CBR1	8.8333e-11	0.131754	0.693	0.746	3.44234e-07	3
DAAM1	9.16293e-11	0.213519	0.423	0.497	3.57079e-07	3
OLFML2B	1.1776e-10	0.170497	0.668	0.767	4.58911e-07	3
HSD17B4	1.41219e-10	0.138116	0.518	0.629	5.5033e-07	3
DST	1.53843e-10	0.292761	0.537	0.647	5.99524e-07	3
RASGRP2	1.55064e-10	0.153854	0.474	0.557	6.04286e-07	3
CSGALNACT1	1.90403e-10	0.278455	0.491	0.593	7.42001e-07	3
CCP110	2.10793e-10	0.202406	0.546	0.637	8.21461e-07	3
FRMD4A	2.11915e-10	0.297003	0.82	0.886	8.25833e-07	3
TNFRSF21	2.28851e-10	0.116119	0.549	0.636	8.91833e-07	3
FUT8	2.57464e-10	0.113052	0.496	0.589	1.00334e-06	3
PLTP	2.63122e-10	0.211441	0.642	0.769	1.02539e-06	3
PROCA1	2.87586e-10	0.113088	0.561	0.518	1.12072e-06	3
GLIPR1	3.21186e-10	0.18525	0.713	0.833	1.25166e-06	3
SAMD9	4.088e-10	0.196987	0.384	0.414	1.5931e-06	3
ST6GAL1	4.26201e-10	0.220103	0.587	0.747	1.66091e-06	3
MT3	4.4966e-10	0.13266	0.73	0.768	1.75232e-06	3
STAT1	5.14501e-10	0.132872	0.525	0.611	2.00501e-06	3
TMEM173	5.23932e-10	0.309008	0.516	0.641	2.04176e-06	3
CXCL12	5.98543e-10	0.162835	0.695	0.814	2.33252e-06	3
XAF1	6.94141e-10	0.335701	0.427	0.507	2.70507e-06	3
HLA-DMB	7.64928e-10	0.187595	0.881	0.936	2.98093e-06	3
MBP	8.30425e-10	0.208615	0.858	0.894	3.23617e-06	3
LPAR1	8.38189e-10	0.105578	0.479	0.558	3.26642e-06	3
TSC2	8.65717e-10	0.226367	0.433	0.504	3.3737e-06	3
CD84	8.69051e-10	0.318349	0.517	0.663	3.38669e-06	3
EFHC1	9.27525e-10	0.204163	0.389	0.436	3.61457e-06	3
CD4	9.66423e-10	0.275899	0.612	0.707	3.76615e-06	3
DDX3X	1.00123e-09	0.173043	0.573	0.687	3.90181e-06	3
TRPM2	1.23496e-09	0.132676	0.511	0.579	4.81265e-06	3
TDG	1.55845e-09	0.107651	0.534	0.599	6.07328e-06	3
PPM1F	1.6419e-09	0.155481	0.6	0.707	6.3985e-06	3
RNF13	1.712e-09	0.181944	0.583	0.715	6.67166e-06	3
NCOA1	2.12918e-09	0.122129	0.521	0.597	8.29743e-06	3
PPIB	2.5562e-09	0.178159	0.663	0.806	9.96151e-06	3
GCSH	2.98979e-09	0.165157	0.585	0.678	1.16512e-05	3
ZEB2-AS1	3.14022e-09	0.182545	0.473	0.55	1.22374e-05	3
LRRK1	3.26115e-09	0.224133	0.395	0.46	1.27087e-05	3
LIMD2	3.63541e-09	0.24424	0.523	0.61	1.41672e-05	3
GNG2	3.77886e-09	0.117612	0.404	0.453	1.47262e-05	3
FRMD4B	4.07048e-09	0.195619	0.79	0.774	1.58626e-05	3
TXNIP	4.56169e-09	0.345946	0.531	0.708	1.77769e-05	3
TAF1D	4.61847e-09	0.283372	0.702	0.832	1.79982e-05	3
ZBED5	4.79178e-09	0.159645	0.416	0.473	1.86736e-05	3
SSBP2	5.57018e-09	0.26737	0.518	0.453	2.1707e-05	3
LYVE1	5.65044e-09	0.258589	0.715	0.844	2.20198e-05	3
PLEKHO2	7.00278e-09	0.108451	0.646	0.57	2.72898e-05	3
HCK	8.22573e-09	0.187086	0.541	0.632	3.20557e-05	3
TNFRSF1B	8.35585e-09	0.285046	0.694	0.792	3.25628e-05	3
PRCP	9.04295e-09	0.164118	0.546	0.642	3.52404e-05	3
PRPF3	9.52552e-09	0.121476	0.488	0.55	3.71209e-05	3
ADAP2	9.9635e-09	0.450311	0.73	0.793	3.88278e-05	3
SYT11	1.0164e-08	0.100825	0.667	0.732	3.96089e-05	3
CYTH4	1.15049e-08	0.330388	0.461	0.559	4.48346e-05	3
DNAJB4	1.15985e-08	0.134	0.506	0.439	4.51995e-05	3
MBD6	1.16135e-08	0.212448	0.589	0.546	4.52577e-05	3
MBNL2	1.19448e-08	0.109386	0.651	0.713	4.65489e-05	3
WNT2B	1.36853e-08	0.140304	0.523	0.632	5.33317e-05	3
MTA1	1.45017e-08	0.117103	0.628	0.589	5.6513e-05	3
OLFML3	1.4526e-08	0.457953	0.686	0.712	5.66078e-05	3
TECR	1.45579e-08	0.304313	0.567	0.669	5.67322e-05	3
FAM215B	1.68523e-08	0.328638	0.379	0.433	6.56732e-05	3
PPP1R35	1.81124e-08	0.205517	0.459	0.521	7.05841e-05	3
HIST1H2AE	1.86928e-08	0.197648	0.605	0.621	7.28459e-05	3
RAD21	1.93609e-08	0.203301	0.559	0.648	7.54495e-05	3
PARVG	2.0063e-08	0.109268	0.556	0.624	7.81856e-05	3
TBC1D1	2.07153e-08	0.14289	0.504	0.587	8.07276e-05	3
MEPCE	2.20906e-08	0.136507	0.691	0.621	8.60871e-05	3
UVRAG	2.33672e-08	0.222431	0.499	0.596	9.10622e-05	3
UBAC2	2.35044e-08	0.306447	0.592	0.708	9.15965e-05	3
EVI2B	2.59706e-08	0.176679	0.601	0.683	0.000101207	3
TAL1	2.65375e-08	0.246498	0.506	0.598	0.000103416	3
AES	2.72173e-08	0.124354	0.515	0.582	0.000106066	3
NFIA	2.83811e-08	0.153982	0.569	0.649	0.000110601	3
WDR36	2.88868e-08	0.103381	0.461	0.522	0.000112572	3
TRIM38	3.00149e-08	0.377749	0.534	0.662	0.000116968	3
PTPRC	3.08199e-08	0.272608	0.771	0.807	0.000120105	3
RBM47	3.14278e-08	0.176427	0.488	0.554	0.000122474	3
RCSD1	3.15025e-08	0.372198	0.645	0.772	0.000122765	3
NABP1	3.16004e-08	0.238405	0.48	0.564	0.000123147	3
ATP11A	3.29975e-08	0.143327	0.536	0.647	0.000128591	3
SLC39A10	3.30368e-08	0.205187	0.423	0.479	0.000128744	3
MIS18BP1	4.62028e-08	0.198109	0.548	0.688	0.000180052	3
TPM1	4.66554e-08	0.321149	0.385	0.424	0.000181816	3
MAML2	4.67489e-08	0.245018	0.609	0.706	0.00018218	3
BAIAP2	4.73277e-08	0.124568	0.597	0.653	0.000184436	3
MPP5	4.83544e-08	0.100817	0.572	0.508	0.000188437	3
TCF4	4.95085e-08	0.34252	0.598	0.711	0.000192935	3
PLLP	4.98907e-08	0.108565	0.74	0.767	0.000194424	3
BTG1	5.07358e-08	0.112241	0.893	0.917	0.000197718	3
SERPINA1	5.23181e-08	0.22671	0.697	0.802	0.000203883	3
CDK18	5.77811e-08	0.124885	0.666	0.767	0.000225173	3
IER2	5.99908e-08	0.186658	0.859	0.908	0.000233784	3
DOCK8	7.01245e-08	0.23855	0.569	0.713	0.000273275	3
RNF213	8.91105e-08	0.333222	0.602	0.714	0.000347264	3
SLAIN1	9.40631e-08	0.110724	0.593	0.651	0.000366564	3
CCDC174	1.03127e-07	0.113707	0.731	0.682	0.000401885	3
SUCNR1	1.04403e-07	0.246357	0.489	0.558	0.00040686	3
MARCKS	1.05841e-07	0.150176	0.904	0.942	0.000412464	3
DDX5	1.14859e-07	0.117659	0.953	0.969	0.000447607	3
CYTL1	1.15671e-07	0.195392	0.855	0.873	0.000450768	3
DEF6	1.26162e-07	0.155292	0.632	0.698	0.000491654	3
PARP14	1.36556e-07	0.423507	0.456	0.554	0.000532157	3
SPCS2	1.70633e-07	0.156081	0.618	0.702	0.000664955	3
PRPF38B	1.87155e-07	0.402983	0.713	0.784	0.000729344	3
ROBO3	2.12201e-07	0.221143	0.632	0.734	0.000826946	3
PDPR	2.25082e-07	0.109824	0.533	0.602	0.000877145	3
TLR1	2.78666e-07	0.172523	0.454	0.511	0.00108596	3
CD99	3.43991e-07	0.129563	0.789	0.9	0.00134053	3
HLA-DMA	4.17556e-07	0.201136	0.956	0.965	0.00162722	3
SCARB1	4.21283e-07	0.128284	0.577	0.53	0.00164174	3
PTGS1	4.29664e-07	0.234847	0.647	0.752	0.0016744	3
MCM7	4.36518e-07	0.112183	0.522	0.587	0.00170111	3
WAS	4.48839e-07	0.202372	0.737	0.777	0.00174913	3
SIRT7	5.31891e-07	0.136567	0.584	0.658	0.00207278	3
ETV5	5.43306e-07	0.220698	0.618	0.683	0.00211727	3
CYFIP1	6.0446e-07	0.144694	0.599	0.747	0.00235558	3
FZD1	6.56185e-07	0.109273	0.492	0.542	0.00255715	3
LILRB4	6.95848e-07	0.362436	0.733	0.82	0.00271172	3
FAM49A	7.25573e-07	0.106899	0.842	0.855	0.00282756	3
RGL2	7.26821e-07	0.248268	0.416	0.459	0.00283242	3
NISCH	8.09488e-07	0.191181	0.58	0.677	0.00315457	3
NFIC	1.00289e-06	0.265465	0.758	0.805	0.00390827	3
ZEB2	1.13162e-06	0.176226	0.64	0.791	0.00440993	3
STRBP	1.24055e-06	0.132299	0.605	0.672	0.00483443	3
CYSLTR1	1.40667e-06	0.131325	0.493	0.571	0.00548178	3
CX3CR1	1.48042e-06	0.386785	0.586	0.537	0.00576921	3
ATP6AP2	1.58038e-06	0.185699	0.524	0.61	0.00615875	3
BTBD7	1.65497e-06	0.245409	0.518	0.622	0.00644943	3
E2F3	1.86409e-06	0.141561	0.433	0.474	0.00726436	3
TLR10	2.06466e-06	0.152629	0.411	0.442	0.008046	3
MARCKSL1	2.09296e-06	0.130073	0.771	0.801	0.00815625	3
CTSA	2.22143e-06	0.168194	0.532	0.612	0.0086569	3
DNER	2.88596e-06	0.137023	0.557	0.616	0.0112466	3
CSF3R	3.02862e-06	0.352702	0.735	0.811	0.0118025	3
GPR155	3.07959e-06	0.205323	0.665	0.759	0.0120012	3
NKAPL	3.41929e-06	0.112965	0.423	0.468	0.013325	3
QPRT	4.08144e-06	0.241359	0.577	0.543	0.0159054	3
ZBTB20	4.11705e-06	0.34523	0.525	0.614	0.0160442	3
LYL1	4.32948e-06	0.205275	0.522	0.609	0.016872	3
HAVCR2	4.97776e-06	0.17566	0.822	0.893	0.0193983	3
CLDND1	5.46576e-06	0.227212	0.727	0.775	0.0213001	3
EPSTI1	6.25657e-06	0.136129	0.686	0.713	0.0243818	3
PAICS	6.4554e-06	0.111675	0.536	0.49	0.0251567	3
BLNK	7.27464e-06	0.185006	0.575	0.657	0.0283493	3
MYLIP	7.54675e-06	0.134983	0.687	0.712	0.0294097	3
HGF	7.87393e-06	0.126618	0.323	0.308	0.0306847	3
MAF	7.94632e-06	0.348207	0.739	0.773	0.0309668	3
DOCK7	8.11028e-06	0.104038	0.416	0.447	0.0316058	3
C3AR1	8.23669e-06	0.173662	0.681	0.831	0.0320984	3
LINC00685	9.09476e-06	0.265453	0.548	0.636	0.0354423	3
FRAT2	9.14421e-06	0.130504	0.619	0.702	0.035635	3
GPCPD1	1.01792e-05	0.165797	0.474	0.535	0.0396683	3
MPZL1	1.02818e-05	0.437146	0.469	0.558	0.0400683	3
TMIGD2	1.21389e-05	0.129359	0.552	0.61	0.0473054	3
FCGR1A	1.29412e-05	0.361162	0.692	0.74	0.0504317	3
SCPEP1	1.35204e-05	0.306963	0.558	0.648	0.0526889	3
QDPR	1.46444e-05	0.106563	0.768	0.8	0.0570691	3
ADRB2	1.47335e-05	0.282827	0.552	0.681	0.0574163	3
GSTM5	1.52424e-05	0.106261	0.549	0.602	0.0593996	3
FOLR2	1.53897e-05	0.367114	0.768	0.786	0.0599736	3
MEST	1.59176e-05	0.148545	0.365	0.378	0.0620311	3
PPM1M	1.74834e-05	0.106107	0.514	0.564	0.0681327	3
ELOVL1	1.76085e-05	0.143603	0.663	0.719	0.0686203	3
KCNQ1OT1	1.80015e-05	0.22829	0.556	0.635	0.0701519	3
PGPEP1	1.89325e-05	0.189578	0.614	0.604	0.0737799	3
TNFAIP2	1.89678e-05	0.174397	0.676	0.754	0.0739176	3
H1FX	2.00492e-05	0.173533	0.675	0.774	0.0781317	3
C3orf62	2.00806e-05	0.153398	0.552	0.625	0.078254	3
TM6SF1	2.22767e-05	0.213475	0.644	0.756	0.0868121	3
HLA-DRB1	2.38549e-05	0.158465	0.996	0.997	0.0929627	3
HMGB2	2.51305e-05	0.167194	0.769	0.791	0.0979335	3
ITPR2	2.57333e-05	0.256797	0.618	0.744	0.100283	3
ADORA3	2.78337e-05	0.421514	0.766	0.797	0.108468	3
ING4	2.90946e-05	0.117666	0.474	0.533	0.113382	3
GSAP	3.01262e-05	0.166643	0.458	0.505	0.117402	3
LTBR	3.33912e-05	0.339388	0.548	0.653	0.130126	3
SAR1B	3.35524e-05	0.121072	0.587	0.65	0.130754	3
SLC44A1	3.43426e-05	0.232158	0.67	0.725	0.133833	3
AKR1B1	3.4543e-05	0.167328	0.864	0.89	0.134614	3
GATM	3.71424e-05	0.121415	0.675	0.738	0.144744	3
INPP5D	3.72973e-05	0.294658	0.621	0.783	0.145348	3
FCGR3A	3.84267e-05	0.225404	0.681	0.839	0.149749	3
ARHGAP24	4.38604e-05	0.477204	0.826	0.876	0.170924	3
IRAK3	5.05866e-05	0.219072	0.618	0.683	0.197136	3
DHRS7B	5.26991e-05	0.141084	0.51	0.574	0.205369	3
SRGAP2B	5.65487e-05	0.230837	0.859	0.916	0.22037	3
ZC3H10	5.69351e-05	0.136678	0.538	0.512	0.221876	3
INTU	7.01378e-05	0.116114	0.535	0.528	0.273327	3
ZFX	8.06834e-05	0.170991	0.432	0.475	0.314423	3
METTL15	8.15452e-05	0.151698	0.671	0.63	0.317781	3
RYR1	8.31913e-05	0.317022	0.424	0.474	0.324196	3
SLC15A2	8.65837e-05	0.435539	0.469	0.544	0.337417	3
ANKAR	9.27471e-05	0.191804	0.563	0.669	0.361436	3
IL10RA	9.561e-05	0.210144	0.623	0.718	0.372592	3
ZNF846	0.000100099	0.10613	0.787	0.806	0.390084	3
METTL7A	0.000105331	0.359587	0.599	0.75	0.410474	3
COQ7	0.000116645	0.181759	0.543	0.591	0.454565	3
TMX1	0.000120043	0.239499	0.55	0.618	0.467807	3
COIL	0.000121862	0.133488	0.616	0.604	0.474895	3
ZDHHC14	0.000124744	0.251584	0.407	0.44	0.486129	3
SCAF4	0.000143108	0.103469	0.488	0.518	0.557693	3
RNASE6	0.000160535	0.212151	0.918	0.937	0.625605	3
ADGRG1	0.000168548	0.2719	0.653	0.802	0.656832	3
GAL3ST4	0.000170705	0.226724	0.497	0.559	0.665238	3
DYNLL1	0.000171222	0.214939	0.742	0.688	0.667254	3
MGAT4A	0.000176239	0.196918	0.578	0.664	0.686802	3
S100B	0.000179328	0.197156	0.806	0.812	0.69884	3
ABCG2	0.000221717	0.124047	0.572	0.543	0.864032	3
ENTPD1	0.000226748	0.264668	0.611	0.733	0.883637	3
HACD4	0.000229041	0.143816	0.677	0.706	0.892571	3
KCTD12	0.000229407	0.132775	0.729	0.863	0.893999	3
C22orf46	0.000256571	0.11554	0.546	0.474	0.999856	3
HNRNPH1	0.000257859	0.192908	0.716	0.726	1	3
GIMAP6	0.000265381	0.268727	0.558	0.581	1	3
SLC9A9	0.000280295	0.204749	0.471	0.51	1	3
PAQR7	0.000294204	0.13132	0.494	0.534	1	3
HLA-DPA1	0.000305183	0.193149	0.996	0.996	1	3
FDPS	0.000317609	0.187478	0.629	0.701	1	3
RGS2	0.000331591	0.136749	0.897	0.899	1	3
MDM4	0.00033937	0.365876	0.542	0.661	1	3
DNAJC1	0.000342985	0.151503	0.568	0.619	1	3
ZCCHC2	0.000381356	0.101817	0.41	0.431	1	3
P2RY12	0.00038487	0.331603	0.626	0.645	1	3
CTSS	0.000386474	0.172789	0.738	0.87	1	3
IL13RA1	0.000400902	0.247539	0.648	0.782	1	3
NDRG2	0.000410809	0.285298	0.723	0.792	1	3
GABPB1-AS1	0.000463103	0.318849	0.717	0.767	1	3
SZT2	0.000475897	0.139407	0.58	0.652	1	3
SLC18B1	0.000476727	0.110744	0.689	0.709	1	3
MEGF9	0.000495014	0.103837	0.656	0.69	1	3
CCR1	0.000502514	0.156292	0.565	0.608	1	3
CMIP	0.000543554	0.145992	0.783	0.792	1	3
TUBA1A	0.000579604	0.173415	0.699	0.757	1	3
EPN2	0.000579614	0.140616	0.661	0.707	1	3
LAPTM4A	0.000581424	0.303211	0.844	0.897	1	3
CD53	0.000589655	0.101977	0.681	0.826	1	3
ARL6IP1	0.00060822	0.107571	0.835	0.856	1	3
TXN2	0.000630453	0.12384	0.714	0.652	1	3
LAMP2	0.000694816	0.274926	0.697	0.779	1	3
CD37	0.000698923	0.127537	0.773	0.894	1	3
APOC2	0.000713347	0.123157	0.658	0.718	1	3
ENPP2	0.000717669	0.120672	0.817	0.788	1	3
DNASE2	0.000829223	0.212375	0.515	0.566	1	3
SLC29A1	0.000832136	0.15959	0.533	0.587	1	3
C12orf76	0.000891246	0.131421	0.639	0.722	1	3
ZFP36L2	0.000958786	0.118899	0.914	0.953	1	3
CSF2RA	0.000964308	0.166015	0.804	0.895	1	3
NUDT14	0.00096998	0.16787	0.531	0.581	1	3
LY86	0.0010295	0.35748	0.846	0.88	1	3
PDK4	0.00109654	0.349474	0.804	0.856	1	3
GPR37	0.00111897	0.128352	0.663	0.65	1	3
PTAFR	0.00112098	0.33982	0.544	0.631	1	3
DUSP6	0.0011532	0.114236	0.617	0.635	1	3
TSPYL1	0.00120456	0.154685	0.625	0.694	1	3
NXPE3	0.00122022	0.10686	0.619	0.667	1	3
ZNF445	0.00139017	0.179443	0.556	0.611	1	3
PTBP2	0.00139044	0.107021	0.521	0.558	1	3
ITGB2	0.00146708	0.349027	0.733	0.812	1	3
ANXA4	0.00150368	0.103045	0.525	0.555	1	3
CKB	0.00154965	0.180013	0.542	0.653	1	3
OBSL1	0.00158018	0.150763	0.708	0.741	1	3
MRC1	0.00159989	0.322022	0.469	0.528	1	3
FDFT1	0.0016987	0.179215	0.719	0.707	1	3
ADAM28	0.00179132	0.296677	0.734	0.806	1	3
CSAD	0.00183308	0.198344	0.571	0.663	1	3
GLCCI1	0.00194962	0.110569	0.558	0.633	1	3
NRP2	0.00201651	0.2053	0.761	0.726	1	3
SLC27A3	0.00207046	0.151094	0.478	0.51	1	3
SERPINB6	0.00207495	0.20185	0.646	0.75	1	3
HS3ST1	0.00209149	0.116945	0.579	0.628	1	3
HNRNPA2B1	0.00213642	0.1745	0.8	0.853	1	3
FOXN2	0.00221252	0.123996	0.597	0.565	1	3
PON2	0.00236335	0.131041	0.634	0.701	1	3
TSPAN7	0.00248639	0.109386	0.416	0.425	1	3
EVI2A	0.00251074	0.108013	0.801	0.797	1	3
LAIR1	0.00254644	0.346077	0.604	0.719	1	3
ATP8A1	0.00262895	0.107473	0.698	0.692	1	3
H1F0	0.00268269	0.135477	0.48	0.436	1	3
LIPA	0.00291578	0.254796	0.746	0.761	1	3
PRPF18	0.00296187	0.110254	0.696	0.696	1	3
EGFL7	0.00306592	0.129809	0.337	0.336	1	3
IER3	0.00322947	0.186664	0.677	0.74	1	3
REV3L	0.00325672	0.104003	0.656	0.701	1	3
RPN2	0.00358692	0.432196	0.613	0.641	1	3
LGMN	0.00392705	0.310667	0.616	0.621	1	3
NNT-AS1	0.00394607	0.120234	0.553	0.603	1	3
HLA-E	0.00395609	0.113737	0.88	0.939	1	3
HNRNPK	0.00398464	0.163268	0.741	0.82	1	3
KCNMB1	0.00403453	0.438615	0.879	0.902	1	3
FAM221A	0.00427425	0.145692	0.532	0.588	1	3
PPT1	0.00430298	0.176873	0.545	0.614	1	3
MYO1F	0.00444042	0.482697	0.692	0.789	1	3
AGO2	0.0048026	0.150338	0.668	0.686	1	3
CELF2	0.00485402	0.207524	0.82	0.9	1	3
TMC8	0.00492012	0.101748	0.509	0.541	1	3
HOMER1	0.00492081	0.159712	0.597	0.582	1	3
TCF7L2	0.00493818	0.153131	0.511	0.542	1	3
FGD2	0.00516218	0.303683	0.569	0.555	1	3
C1orf112	0.00542559	0.121203	0.478	0.525	1	3
BSG	0.0055422	0.138317	0.642	0.686	1	3
CAPN7	0.00598436	0.119151	0.59	0.569	1	3
SMC5	0.00618174	0.18412	0.521	0.497	1	3
GBGT1	0.00624874	0.139661	0.562	0.614	1	3
QKI	0.00670412	0.250865	0.752	0.86	1	3
DHRS9	0.00693593	0.170938	0.491	0.535	1	3
HLA-C	0.00742457	0.110347	0.902	0.949	1	3
SYNGR2	0.00753109	0.20628	0.664	0.697	1	3
ELAVL4	0.00761525	0.117194	0.5	0.559	1	3
CCAR1	0.00815186	0.244081	0.569	0.539	1	3
PARP8	0.00936266	0.126399	0.551	0.542	1	3
FNBP1	0.00955991	0.221731	0.655	0.714	1	3
LIG1	0.00982234	0.106016	0.546	0.591	1	3
A2M	0.00999535	0.15049	0.848	0.914	1	3
SHPRH	2.27842e-260	0.101659	0.93	0.537	8.87902e-257	4
FFAR3	9.11067e-254	0.316843	0.181	0.502	3.55043e-250	4
LRRC39	3.6599e-244	0.167816	0.145	0.444	1.42626e-240	4
ZNF608	3.69792e-204	0.111493	0.904	0.631	1.44108e-200	4
CLK2	7.85917e-188	0.106822	0.947	0.626	3.06272e-184	4
HIST1H2BC	1.66879e-185	0.372697	0.237	0.413	6.50329e-182	4
CSF1	2.54515e-181	0.275306	0.199	0.388	9.91844e-178	4
ZNF516	8.277e-180	0.102536	0.892	0.499	3.22555e-176	4
FAM214A	2.84181e-178	0.116528	0.879	0.568	1.10745e-174	4
PPOX	2.1267e-176	0.126456	0.922	0.592	8.28777e-173	4
HIST2H2AA3	4.86239e-165	0.140488	0.229	0.419	1.89487e-161	4
KLF12	2.01734e-161	0.104113	0.775	0.494	7.86159e-158	4
SCARF1	5.42505e-148	0.101382	0.841	0.54	2.11414e-144	4
CCL5	8.83415e-138	0.622139	0.242	0.436	3.44267e-134	4
HIST1H2BJ	5.41321e-129	0.106976	0.273	0.455	2.10953e-125	4
NABP1	2.99498e-124	0.112304	0.874	0.514	1.16715e-120	4
SMYD3	1.01254e-123	0.378407	0.219	0.435	3.94589e-120	4
TXN2	3.57731e-123	0.127475	0.944	0.625	1.39408e-119	4
SLC7A7	2.44919e-112	0.151278	0.914	0.569	9.54448e-109	4
PEX13	3.49136e-105	0.103824	0.793	0.477	1.36058e-101	4
PRKCA	1.72914e-103	0.126045	0.919	0.678	6.73846e-100	4
ICAM1	1.33003e-99	0.123686	0.371	0.651	5.18311e-96	4
LDLR	1.44993e-94	0.141691	0.904	0.607	5.65039e-91	4
TLR4	1.2759e-89	0.28911	0.325	0.545	4.9722e-86	4
PDPN	1.67931e-88	0.110295	0.305	0.511	6.54429e-85	4
ABCG2	6.01928e-88	0.315837	0.322	0.574	2.34571e-84	4
SLC29A1	7.34185e-86	0.126942	0.843	0.548	2.86112e-82	4
CASP3	1.48079e-84	0.10084	0.713	0.437	5.77063e-81	4
FAM57A	2.71173e-83	0.106451	0.776	0.516	1.05676e-79	4
TNF	6.55836e-83	0.176636	0.235	0.374	2.55579e-79	4
DUSP2	7.96504e-83	0.130813	0.37	0.676	3.10398e-79	4
RNF122	1.00749e-80	0.175991	0.45	0.661	3.9262e-77	4
SLC25A33	5.83304e-79	0.139196	0.916	0.632	2.27313e-75	4
GTF2B	1.11797e-70	0.112246	0.937	0.704	4.35671e-67	4
HPGDS	8.76188e-68	0.218993	0.341	0.58	3.4145e-64	4
RAB32	2.22889e-67	0.108545	0.277	0.44	8.68598e-64	4
BCAS2	1.57765e-64	0.248985	0.395	0.607	6.14812e-61	4
SSBP2	9.16042e-64	0.125982	0.329	0.478	3.56982e-60	4
NFKBIZ	3.5751e-62	0.332032	0.348	0.559	1.39322e-58	4
MNDA	5.15958e-62	0.110934	0.363	0.549	2.01069e-58	4
HLX	7.65472e-62	0.13207	0.799	0.509	2.98304e-58	4
CD300A	2.1947e-61	0.278345	0.918	0.664	8.55276e-58	4
ITPR2	2.92346e-60	0.100711	0.953	0.701	1.13927e-56	4
MYLIP	4.0715e-59	0.156876	0.948	0.679	1.58666e-55	4
STXBP2	3.83635e-58	0.164066	0.849	0.566	1.49503e-54	4
DNAJB4	1.57456e-57	0.213145	0.338	0.461	6.13606e-54	4
NEAT1	1.36772e-55	0.456716	0.999	0.993	5.33002e-52	4
ATP6AP2	4.71649e-55	0.114065	0.362	0.628	1.83801e-51	4
IER5	3.24686e-54	0.139052	0.97	0.802	1.2653e-50	4
ICA1	1.33131e-51	0.132485	0.335	0.479	5.18812e-48	4
PMAIP1	4.51439e-51	0.320435	0.399	0.643	1.75926e-47	4
TM2D2	7.49665e-51	0.127563	0.746	0.507	2.92144e-47	4
WTAP	2.74843e-50	0.236522	0.395	0.616	1.07106e-46	4
GAS6	9.78896e-50	0.154848	0.352	0.516	3.81476e-46	4
NPL	1.10227e-49	0.162276	0.397	0.56	4.29555e-46	4
ADRB2	1.22784e-49	0.434117	0.86	0.641	4.7849e-46	4
TAGAP	5.06036e-48	0.163085	0.411	0.567	1.97202e-44	4
C3orf38	1.04806e-47	0.137131	0.771	0.556	4.08428e-44	4
PTBP2	5.07584e-47	0.100382	0.721	0.533	1.97805e-43	4
ATF3	5.97084e-47	0.12835	0.986	0.837	2.32684e-43	4
REV3L	1.66138e-46	0.163515	0.874	0.673	6.4744e-43	4
HLA-B	3.54668e-43	0.16304	0.997	0.983	1.38214e-39	4
MYO1E	7.20057e-42	0.107483	0.728	0.532	2.80606e-38	4
IRF8	3.44013e-41	0.149635	0.402	0.583	1.34062e-37	4
CSRNP1	3.7708e-41	0.16081	0.49	0.708	1.46948e-37	4
TLR10	7.11618e-41	0.141072	0.32	0.453	2.77318e-37	4
HK2	3.62924e-40	0.122054	0.858	0.605	1.41431e-36	4
NAMPT	7.28282e-40	0.125579	0.903	0.638	2.83811e-36	4
DDIT4	1.34966e-39	0.164322	0.97	0.816	5.25964e-36	4
LY96	1.36048e-39	0.292672	0.453	0.708	5.30179e-36	4
KLF2	3.51006e-39	0.309322	0.993	0.957	1.36787e-35	4
KCNJ2	4.31628e-38	0.10524	0.24	0.356	1.68205e-34	4
SPATS2L	2.44461e-37	0.293326	0.354	0.488	9.52665e-34	4
BIN2	2.24713e-35	0.231419	0.365	0.485	8.75708e-32	4
MED12L	4.13607e-35	0.108854	0.318	0.452	1.61183e-31	4
PTCH2	1.6911e-34	0.25157	0.386	0.485	6.59022e-31	4
P2RY12	1.08803e-31	0.107456	0.442	0.667	4.24004e-28	4
TRA2B	3.6214e-31	0.531086	0.977	0.926	1.41126e-27	4
TMEM123	1.0102e-29	0.10673	0.772	0.548	3.93676e-26	4
SNHG9	1.01748e-29	0.240642	0.585	0.715	3.96512e-26	4
FRMD4A	1.04749e-29	0.209856	0.989	0.864	4.08206e-26	4
CITED4	1.76383e-29	0.221848	0.43	0.534	6.87363e-26	4
C1QB	6.68365e-29	0.120406	0.999	0.996	2.60462e-25	4
DHRS3	3.67549e-28	0.115183	0.335	0.453	1.43234e-24	4
TMEM255B	5.68958e-28	0.130469	0.748	0.517	2.21723e-24	4
HIST2H2AA4	1.1527e-27	0.54125	0.364	0.455	4.49206e-24	4
FAH	5.99305e-27	0.121888	0.874	0.657	2.33549e-23	4
CX3CR1	3.48743e-26	0.131304	0.368	0.565	1.35905e-22	4
ARL4A	4.20047e-25	0.101276	0.849	0.818	1.63692e-21	4
HNRNPH1	5.12951e-25	0.505537	0.789	0.717	1.99897e-21	4
MYADM	3.25324e-24	0.101902	0.964	0.787	1.26779e-20	4
PDIA6	1.05555e-23	0.173053	0.401	0.52	4.11347e-20	4
PABPC1	1.63873e-23	0.348309	0.999	0.972	6.38612e-20	4
HAVCR2	2.1597e-23	0.17994	0.99	0.871	8.41636e-20	4
P2RX4	2.98378e-23	0.322	0.314	0.383	1.16278e-19	4
IL3RA	5.32731e-23	0.234112	0.428	0.5	2.07605e-19	4
DDX5	8.81013e-23	0.338693	0.995	0.963	3.43331e-19	4
SNHG8	1.39513e-22	0.220788	0.989	0.873	5.43682e-19	4
ZBTB2	1.8963e-22	0.135798	0.462	0.267	7.38987e-19	4
SRSF7	2.74418e-22	0.579546	0.938	0.814	1.06941e-18	4
ARRDC3	1.85859e-21	0.139842	0.525	0.62	7.24292e-18	4
GAL3ST4	2.84873e-21	0.285672	0.461	0.562	1.11015e-17	4
NBL1	3.35042e-21	0.21977	0.217	0.302	1.30566e-17	4
WDR74	6.64018e-21	0.409002	0.48	0.633	2.58768e-17	4
MAFF	4.80008e-20	0.208936	0.943	0.808	1.87059e-16	4
SMOX	5.47837e-20	0.121193	0.439	0.472	2.13492e-16	4
NOP10	4.94689e-19	0.152519	0.698	0.768	1.9278e-15	4
TOR3A	1.50828e-18	0.150978	0.809	0.596	5.87776e-15	4
CREM	2.01214e-18	0.157299	0.943	0.87	7.84131e-15	4
HVCN1	3.14013e-18	0.168842	0.523	0.348	1.22371e-14	4
CST3	3.36769e-18	0.171756	0.999	0.986	1.31239e-14	4
RTKN	7.67976e-18	0.108829	0.704	0.579	2.9928e-14	4
PPP1R15A	1.4497e-17	0.331075	0.82	0.856	5.64948e-14	4
CARD19	1.56253e-17	0.118965	0.457	0.512	6.08916e-14	4
SYT6	3.28198e-17	0.105076	0.428	0.491	1.27899e-13	4
PPP1CB	4.18348e-17	0.336076	0.927	0.737	1.6303e-13	4
FDFT1	5.81899e-17	0.128716	0.837	0.693	2.26766e-13	4
ITM2C	1.23779e-16	0.14438	0.578	0.654	4.82367e-13	4
NINJ1	3.53043e-16	0.125954	0.707	0.788	1.37581e-12	4
CLK1	4.13426e-16	0.154153	0.731	0.806	1.61112e-12	4
SRSF3	4.70265e-16	0.45516	0.896	0.835	1.83262e-12	4
TMEM165	5.50561e-16	0.108757	0.808	0.622	2.14554e-12	4
TMEM206	6.4051e-16	0.110745	0.632	0.47	2.49607e-12	4
SQLE	1.78366e-15	0.107906	0.776	0.551	6.95092e-12	4
EIF4A2	4.96016e-15	0.479546	0.933	0.833	1.93297e-11	4
LINC00996	7.08115e-15	0.107492	0.766	0.783	2.75952e-11	4
ZSWIM4	3.42407e-14	0.100778	0.752	0.584	1.33436e-10	4
CYCS	7.21349e-14	0.140548	0.772	0.812	2.8111e-10	4
TRA2A	1.36295e-13	0.471648	0.781	0.682	5.31143e-10	4
GOLIM4	3.51751e-13	0.307239	0.413	0.461	1.37077e-09	4
CHCHD7	4.05518e-13	0.230002	0.791	0.613	1.5803e-09	4
CH25H	8.31944e-13	0.339071	0.991	0.934	3.24209e-09	4
TNFSF9	1.77277e-12	0.13307	0.59	0.609	6.90849e-09	4
LPAR5	1.80397e-12	0.170617	0.667	0.499	7.03007e-09	4
AOAH	3.11998e-12	0.102691	0.849	0.697	1.21586e-08	4
TSC22D3	1.01118e-11	0.390539	0.996	0.96	3.94057e-08	4
TLR7	2.04063e-11	0.117866	0.663	0.484	7.95233e-08	4
RGS1	2.65616e-11	0.119095	0.999	0.995	1.0351e-07	4
ADAM28	3.61091e-11	0.203882	0.949	0.779	1.40717e-07	4
ADAP2	4.5206e-11	0.114312	0.937	0.766	1.76168e-07	4
TPT1	5.42834e-11	0.113191	1	0.998	2.11542e-07	4
SRGAP2B	9.67556e-11	0.384774	0.988	0.899	3.77056e-07	4
SOD2	1.12191e-10	0.198105	0.497	0.624	4.3721e-07	4
ABHD3	1.13801e-10	0.198437	0.619	0.501	4.43482e-07	4
HIST1H2AE	1.75265e-10	0.109784	0.619	0.619	6.83008e-07	4
DBI	2.76583e-10	0.225333	0.584	0.731	1.07784e-06	4
CCND1	3.39569e-10	0.160716	0.641	0.502	1.3233e-06	4
SLC16A3	4.46973e-10	0.191519	0.686	0.521	1.74185e-06	4
MEF2C	1.70281e-09	0.251609	0.901	0.883	6.63586e-06	4
CKS2	3.01202e-09	0.22847	0.804	0.752	1.17378e-05	4
MMRN1	5.19033e-09	0.132371	0.451	0.326	2.02267e-05	4
IGSF10	5.90599e-09	0.124294	0.47	0.486	2.30156e-05	4
PPIB	6.01477e-09	0.156631	0.825	0.783	2.34395e-05	4
OSTF1	8.21575e-09	0.189364	0.746	0.59	3.20168e-05	4
VAMP2	1.2292e-08	0.118838	0.946	0.769	4.7902e-05	4
VMP1	1.32072e-08	0.210632	0.728	0.568	5.14683e-05	4
WSB1	1.32178e-08	0.408296	0.894	0.786	5.15098e-05	4
ARL6IP1	1.67717e-08	0.112079	0.871	0.851	6.53594e-05	4
MDM4	1.93653e-08	0.137029	0.609	0.65	7.54666e-05	4
SRSF6	2.64629e-08	0.595368	0.736	0.734	0.000103126	4
MERTK	3.03079e-08	0.186711	0.733	0.602	0.00011811	4
FAU	4.88599e-08	0.101026	0.999	0.992	0.000190407	4
EGR2	5.10548e-08	0.138029	0.529	0.704	0.000198961	4
AMD1	1.34109e-07	0.141612	0.891	0.721	0.000522622	4
CEBPB	2.97723e-07	0.155436	0.99	0.961	0.00116023	4
CCL2	4.63539e-07	0.345373	0.883	0.801	0.00180641	4
MAF	5.62436e-07	0.205031	0.772	0.768	0.00219181	4
INSIG2	8.34061e-07	0.150499	0.674	0.525	0.00325033	4
LTC4S	1.15783e-06	0.145546	0.991	0.9	0.00451206	4
PRPF38B	1.23037e-06	0.217559	0.93	0.756	0.00479473	4
LAPTM4A	1.63451e-06	0.112493	0.976	0.879	0.00636967	4
SOCS6	3.67929e-06	0.266894	0.471	0.571	0.0143382	4
TBXAS1	4.56693e-06	0.179793	0.968	0.824	0.0177973	4
KPNA2	5.80678e-06	0.126479	0.565	0.45	0.022629	4
ARID5A	8.73202e-06	0.114803	0.569	0.587	0.0340287	4
C12orf57	1.03873e-05	0.315468	0.607	0.699	0.0404794	4
MT-CO3	1.56276e-05	0.104851	0.999	0.993	0.0609009	4
RASGEF1B	1.90475e-05	0.323788	0.951	0.806	0.0742281	4
RBBP6	2.14517e-05	0.134857	0.81	0.681	0.0835971	4
LST1	2.15515e-05	0.155614	0.997	0.964	0.0839861	4
DNAJA1	2.44256e-05	0.24609	0.534	0.614	0.0951866	4
CSF1R	3.38203e-05	0.134399	0.914	0.871	0.131798	4
PLD4	3.4891e-05	0.37928	0.966	0.89	0.13597	4
TNRC6B	3.58309e-05	0.175418	0.882	0.712	0.139633	4
H3F3A	3.73208e-05	0.237065	0.997	0.968	0.145439	4
HNRNPA2B1	5.60977e-05	0.177676	0.901	0.839	0.218613	4
C1orf112	6.3705e-05	0.110903	0.52	0.519	0.248258	4
JMJD6	7.06528e-05	0.108691	0.676	0.648	0.275334	4
CD83	8.57574e-05	0.297099	0.996	0.967	0.334197	4
RNASEK	9.72993e-05	0.11297	0.721	0.594	0.379175	4
RUNX1	0.000114712	0.127605	0.831	0.651	0.447033	4
RHOB	0.000135111	0.131757	0.966	0.94	0.526528	4
FGD2	0.000153	0.205202	0.669	0.543	0.59624	4
RPL22L1	0.000166905	0.182063	0.98	0.882	0.650428	4
UBE2D3	0.000193035	0.126597	0.849	0.803	0.752257	4
EVL	0.000402382	0.148703	0.717	0.719	1	4
IGSF6	0.000513498	0.138115	0.785	0.72	1	4
C1QA	0.000696639	0.208624	0.996	0.984	1	4
ZFAND2A	0.000900125	0.24594	0.58	0.563	1	4
KLF4	0.00135248	0.182464	0.941	0.87	1	4
CCDC174	0.00137582	0.113282	0.788	0.676	1	4
A2M	0.00143514	0.147791	0.983	0.896	1	4
TMEM107	0.0016551	0.337529	0.493	0.587	1	4
CSF3R	0.00206348	0.132913	0.964	0.781	1	4
NR4A1	0.00225315	0.129219	0.953	0.873	1	4
P4HA1	0.00343854	0.138958	0.669	0.529	1	4
ELF1	0.00360265	0.171203	0.856	0.869	1	4
B3GAT2	0.0048735	0.10797	0.758	0.707	1	4
ZEB2	0.00604151	0.22927	0.924	0.753	1	4
P3H2	0.00670461	0.130725	0.507	0.418	1	4
DPP7	0.00675928	0.147371	0.771	0.651	1	4
KLF10	0.00752746	0.112179	0.924	0.729	1	4
MARCKS	0.00922385	0.185649	0.99	0.93	1	4
ABL2	4.4145e-139	0.439167	0.946	0.872	1.72033e-135	5
RGCC	6.50229e-126	0.370946	0.959	0.901	2.53394e-122	5
CCL4	1.26121e-122	0.365668	0.999	0.963	4.91495e-119	5
DUSP4	1.36365e-101	0.16166	0.879	0.846	5.31415e-98	5
TNFAIP8L3	4.41207e-98	0.247526	0.884	0.848	1.71938e-94	5
MAP2K3	1.36314e-97	0.207047	0.888	0.804	5.31218e-94	5
CCL2	2.74163e-93	0.218179	0.892	0.802	1.06841e-89	5
CCL4L2	3.6475e-90	0.416359	0.997	0.97	1.42143e-86	5
ARL4C	9.00543e-89	0.128693	0.926	0.859	3.50942e-85	5
INHBA	1.76948e-84	0.163128	0.851	0.799	6.89567e-81	5
BASP1	8.48722e-83	0.396798	0.956	0.88	3.30747e-79	5
SPP1	2.19923e-81	0.248787	0.98	0.937	8.5704e-78	5
HBEGF	2.43284e-77	0.336035	0.903	0.846	9.48076e-74	5
SRGN	1.88502e-74	0.273121	1	0.995	7.3459e-71	5
ELL2	5.3524e-69	0.255172	0.884	0.765	2.08583e-65	5
ID2	3.92656e-68	0.307072	0.983	0.952	1.53018e-64	5
SERTAD1	4.4645e-65	0.251357	0.899	0.852	1.73982e-61	5
B3GNT5	1.6467e-64	0.312104	0.886	0.759	6.4172e-61	5
BTG3	3.10383e-64	0.139414	0.846	0.743	1.20956e-60	5
EGR3	8.53937e-62	0.297242	0.859	0.774	3.32779e-58	5
EIF4E	2.93666e-60	0.295779	0.93	0.852	1.14442e-56	5
KDM6B	1.15102e-59	0.214623	0.909	0.857	4.48552e-56	5
CCL3	2.43043e-59	0.173605	0.999	0.988	9.47138e-56	5
SYTL3	5.34258e-59	0.102686	0.931	0.864	2.082e-55	5
NR4A3	1.29746e-58	0.258142	0.85	0.809	5.05619e-55	5
RGS16	8.24061e-58	0.327299	0.825	0.745	3.21137e-54	5
GADD45G	1.00414e-57	0.23169	0.897	0.847	3.91311e-54	5
NEDD9	4.97966e-56	0.292816	0.921	0.87	1.94057e-52	5
MT2A	7.60797e-55	0.367054	0.936	0.896	2.96483e-51	5
SYAP1	1.30943e-53	0.312993	0.888	0.825	5.10285e-50	5
BHLHE40	2.76032e-53	0.103794	0.853	0.776	1.0757e-49	5
PNP	2.85827e-53	0.126505	0.861	0.77	1.11387e-49	5
TRIB1	1.67724e-52	0.245006	0.925	0.864	6.53622e-49	5
DNAAF1	8.32327e-50	0.191547	0.89	0.825	3.24358e-46	5
ARID5B	1.48619e-49	0.171979	0.813	0.756	5.79167e-46	5
RILPL2	1.09636e-48	0.217098	0.939	0.9	4.27251e-45	5
GRASP	7.97633e-48	0.154478	0.919	0.852	3.10838e-44	5
ITGAX	3.85494e-47	0.227165	0.919	0.849	1.50227e-43	5
BCL2A1	1.84017e-44	0.260711	0.789	0.728	7.17114e-41	5
TGIF1	1.5764e-42	0.166409	0.892	0.828	6.14323e-39	5
EGR2	1.82184e-42	0.21912	0.804	0.673	7.0997e-39	5
SLC11A1	4.47157e-42	0.21071	0.962	0.904	1.74257e-38	5
REL	7.37914e-42	0.236645	0.962	0.909	2.87565e-38	5
CD83	9.38718e-42	0.178723	0.996	0.968	3.65818e-38	5
STX11	9.17227e-40	0.206135	0.852	0.809	3.57443e-36	5
PHLDA1	1.33376e-39	0.139547	0.751	0.674	5.19766e-36	5
OLR1	1.51468e-39	0.200761	0.952	0.868	5.90271e-36	5
PLAUR	3.32337e-39	0.227712	0.924	0.889	1.29512e-35	5
AAED1	5.79689e-39	0.139998	0.88	0.812	2.25905e-35	5
NUDT4	3.09487e-38	0.17957	0.745	0.642	1.20607e-34	5
NR4A1	4.73911e-38	0.185064	0.928	0.876	1.84683e-34	5
FOSL2	3.07595e-37	0.105307	0.734	0.655	1.1987e-33	5
PLIN2	5.76012e-37	0.238654	0.837	0.773	2.24472e-33	5
GADD45B	7.26063e-37	0.163424	0.865	0.718	2.82947e-33	5
NFKBID	2.8973e-36	0.228217	0.878	0.828	1.12908e-32	5
METRNL	3.86936e-35	0.101571	0.751	0.728	1.50789e-31	5
CLEC7A	1.8947e-34	0.162361	0.942	0.852	7.38366e-31	5
ZNF331	6.5407e-34	0.249	0.844	0.806	2.54891e-30	5
PTP4A2	9.65588e-33	0.115349	0.961	0.911	3.7629e-29	5
SPRY2	1.33257e-32	0.186922	0.782	0.688	5.19304e-29	5
STX4	3.2066e-32	0.231436	0.776	0.721	1.24961e-28	5
OTUD1	3.71347e-32	0.1716	0.875	0.737	1.44714e-28	5
PTPRE	6.88098e-32	0.118427	0.922	0.839	2.68152e-28	5
RAB20	5.22904e-31	0.135524	0.913	0.884	2.03776e-27	5
MIDN	2.28535e-30	0.166631	0.796	0.71	8.90602e-27	5
C5AR1	2.50702e-30	0.120264	0.874	0.832	9.76984e-27	5
SAT1	3.29953e-30	0.135691	0.999	0.996	1.28583e-26	5
CSRNP1	4.29595e-29	0.180056	0.773	0.675	1.67413e-25	5
PABPC4	9.50982e-29	0.103903	0.967	0.92	3.70598e-25	5
LIMS1	1.52816e-27	0.180773	0.843	0.719	5.95523e-24	5
NANS	2.00085e-27	0.140043	0.863	0.798	7.79732e-24	5
TSC22D2	2.92369e-26	0.105553	0.783	0.686	1.13936e-22	5
CREM	1.23101e-25	0.171038	0.919	0.874	4.79724e-22	5
SOX9	2.45797e-25	0.118237	0.808	0.735	9.57873e-22	5
PPIF	2.72006e-25	0.100271	0.779	0.72	1.06001e-21	5
ARID5A	5.26559e-25	0.106198	0.715	0.572	2.052e-21	5
PTGER4	5.58746e-25	0.14644	0.711	0.609	2.17743e-21	5
FCGR2A	3.97029e-24	0.108041	0.932	0.851	1.54722e-20	5
RASSF5	1.14365e-23	0.106941	0.771	0.735	4.45679e-20	5
NLRP3	5.25624e-22	0.11036	0.894	0.847	2.04836e-18	5
GNA13	6.90061e-22	0.115092	0.805	0.737	2.68917e-18	5
CEBPB	8.52662e-22	0.133185	0.99	0.961	3.32282e-18	5
CDKN1A	1.46423e-21	0.142028	0.861	0.848	5.7061e-18	5
SDCBP	5.02205e-21	0.135361	0.895	0.779	1.95709e-17	5
GPR183	1.05291e-20	0.172341	0.993	0.962	4.10318e-17	5
RASGEF1B	1.74024e-20	0.188333	0.853	0.818	6.78172e-17	5
MCL1	1.94025e-20	0.117279	0.981	0.942	7.56116e-17	5
CD9	2.53034e-20	0.105902	0.913	0.858	9.86072e-17	5
KLF10	4.43612e-20	0.181678	0.757	0.75	1.72876e-16	5
RHEB	8.01524e-20	0.104252	0.797	0.731	3.12354e-16	5
BAG3	9.56085e-20	0.121828	0.496	0.369	3.72586e-16	5
TFRC	3.09013e-19	0.141516	0.754	0.713	1.20422e-15	5
NAB2	4.24562e-19	0.120657	0.624	0.52	1.65452e-15	5
HIC1	6.01163e-19	0.118407	0.569	0.479	2.34273e-15	5
ATP1B3	1.44758e-18	0.106547	0.804	0.735	5.64124e-15	5
FADS3	2.57928e-18	0.107688	0.82	0.753	1.00514e-14	5
CKS2	3.38868e-17	0.160078	0.783	0.755	1.32057e-13	5
MAFF	3.93004e-17	0.138459	0.833	0.821	1.53154e-13	5
CD14	1.02348e-16	0.134645	0.878	0.841	3.98851e-13	5
DUSP5	1.3308e-16	0.172517	0.708	0.683	5.18613e-13	5
CHD1	2.04316e-16	0.10005	0.781	0.692	7.96219e-13	5
CD44	2.76219e-16	0.104004	0.811	0.787	1.07643e-12	5
CHSY1	4.32034e-16	0.101744	0.643	0.562	1.68364e-12	5
LMNA	1.31964e-15	0.102802	0.768	0.746	5.14263e-12	5
STK17B	5.45186e-15	0.133614	0.86	0.819	2.12459e-11	5
JMJD6	1.83799e-14	0.110767	0.714	0.644	7.16265e-11	5
NAMPT	3.55212e-14	0.132136	0.733	0.66	1.38426e-10	5
LCP2	3.58682e-14	0.155613	0.637	0.535	1.39778e-10	5
SLC2A3	2.64502e-12	0.181738	0.663	0.584	1.03077e-08	5
NAF1	5.0706e-12	0.153211	0.7	0.661	1.97601e-08	5
LITAF	1.97662e-10	0.111602	0.8	0.79	7.70288e-07	5
CSF1	6.81872e-08	0.140292	0.47	0.356	0.000265725	5
MT1X	7.87811e-08	0.104923	0.815	0.772	0.00030701	5
PDGFA	1.26476e-07	0.145068	0.663	0.643	0.000492878	5
OSM	8.27009e-05	0.137013	0.688	0.696	0.322286	5
NFKBIA	6.15779e-218	0.907036	0.975	0.919	2.39969e-214	6
CCL3	2.61779e-195	0.795149	0.988	0.989	1.02015e-191	6
KLF6	5.81883e-152	0.651585	0.993	0.982	2.2676e-148	6
IER2	4.89939e-139	0.879098	0.955	0.898	1.90929e-135	6
CCL4L2	1.5851e-136	0.988288	0.966	0.973	6.17715e-133	6
CCL4	1.66187e-118	0.898322	0.944	0.969	6.4763e-115	6
CD83	1.24951e-108	0.549086	0.962	0.971	4.86934e-105	6
IL1B	2.82733e-107	1.16289	0.775	0.666	1.10181e-103	6
CXCL8	5.15025e-101	1.3917	0.838	0.817	2.00705e-97	6
TNFAIP3	5.12744e-95	0.951206	0.796	0.809	1.99816e-91	6
RGS1	2.2555e-85	0.534888	0.998	0.996	8.78968e-82	6
KLF2	7.50359e-81	0.670242	0.978	0.959	2.92415e-77	6
IER3	1.52997e-64	0.701363	0.806	0.726	5.96229e-61	6
IL6	8.46926e-64	0.175341	0.386	0.188	3.30047e-60	6
SOD2	1.03333e-60	0.684337	0.701	0.603	4.0269e-57	6
RHOB	5.22402e-55	0.574227	0.948	0.943	2.0358e-51	6
PPP1R15A	3.21711e-51	0.508692	0.849	0.852	1.25371e-47	6
TCOF1	7.57908e-47	0.791772	0.826	0.874	2.95357e-43	6
BTG2	1.19146e-43	0.545139	0.827	0.776	4.64311e-40	6
NFKBIZ	7.98747e-42	0.495884	0.609	0.531	3.11272e-38	6
DUSP2	5.74258e-41	0.661152	0.66	0.641	2.23788e-37	6
PNRC1	1.75142e-40	0.306919	0.917	0.924	6.82529e-37	6
GADD45B	3.62138e-36	0.561077	0.753	0.73	1.41125e-32	6
SGK1	5.0315e-36	0.381939	0.97	0.96	1.96078e-32	6
DDIT4	1.84119e-33	0.543856	0.845	0.832	7.17512e-30	6
CEBPD	2.1e-33	0.25105	0.998	0.992	8.18369e-30	6
CCL5	2.36194e-32	0.313248	0.5	0.408	9.20447e-29	6
ICAM1	3.45165e-32	0.467917	0.623	0.62	1.34511e-28	6
IL1A	1.07411e-31	0.418252	0.496	0.426	4.18582e-28	6
NR4A2	1.08616e-31	0.363023	0.861	0.905	4.23277e-28	6
ZEB2-AS1	5.84395e-30	0.108428	0.589	0.537	2.27739e-26	6
TSC22D3	1.86629e-29	0.292291	0.962	0.964	7.27294e-26	6
TNF	6.3962e-29	0.429305	0.451	0.352	2.4926e-25	6
CXCL2	1.20857e-27	0.318872	0.546	0.566	4.7098e-24	6
ACER3	5.45497e-23	0.114523	0.529	0.47	2.1258e-19	6
ATF3	6.19852e-23	0.597945	0.787	0.858	2.41556e-19	6
CEBPB	9.87691e-23	0.243394	0.95	0.965	3.84903e-19	6
SERPINE2	1.69732e-22	0.106114	0.67	0.727	6.61444e-19	6
NR4A1	9.68535e-21	0.407144	0.827	0.885	3.77438e-17	6
ABHD5	1.16684e-20	0.122073	0.567	0.565	4.54717e-17	6
SREBF1	2.93795e-20	0.148996	0.478	0.433	1.14492e-16	6
SRGN	8.83531e-20	0.161736	0.99	0.996	3.44312e-16	6
NEAT1	1.25033e-19	0.14118	0.996	0.993	4.87253e-16	6
PLEK	2.12211e-19	0.399932	0.649	0.632	8.26987e-16	6
GPR84	6.33105e-19	0.347377	0.623	0.696	2.46721e-15	6
TAGAP	2.40024e-17	0.214564	0.591	0.547	9.35375e-14	6
CH25H	4.09417e-17	0.397667	0.916	0.942	1.5955e-13	6
MIR181A1HG	5.60374e-17	0.124974	0.682	0.848	2.18378e-13	6
CDC42EP3	8.00369e-17	0.184161	0.601	0.798	3.11904e-13	6
BCL2A1	3.68573e-16	0.394978	0.682	0.737	1.43633e-12	6
IER5	5.00571e-16	0.413769	0.782	0.823	1.95073e-12	6
TRA2B	3.35371e-15	0.293752	0.908	0.934	1.30694e-11	6
REL	1.47867e-14	0.21815	0.851	0.919	5.76236e-11	6
EGR2	1.49999e-14	0.457704	0.689	0.685	5.84546e-11	6
ALAS1	1.5583e-14	0.105263	0.451	0.435	6.07269e-11	6
CXCR4	4.31581e-14	0.295191	0.944	0.981	1.68187e-10	6
ZNF335	5.55119e-14	0.162627	0.567	0.607	2.1633e-10	6
KLF4	5.9568e-14	0.308501	0.811	0.882	2.32137e-10	6
SRSF3	7.8288e-14	0.224704	0.837	0.842	3.05088e-10	6
PMAIP1	1.07967e-13	0.372627	0.612	0.617	4.20749e-10	6
CCNL1	1.45612e-13	0.231464	0.816	0.834	5.6745e-10	6
CLK1	1.80861e-13	0.298294	0.788	0.798	7.04816e-10	6
NRBF2	2.51304e-13	0.120858	0.549	0.532	9.79333e-10	6
DNAJA1	3.42714e-13	0.286292	0.636	0.603	1.33556e-09	6
DDX3X	9.53816e-13	0.179326	0.712	0.67	3.71702e-09	6
NLRP3	1.65561e-11	0.393393	0.758	0.858	6.4519e-08	6
CD69	1.74956e-11	0.293002	0.839	0.889	6.81803e-08	6
SKIL	2.74249e-11	0.181695	0.736	0.745	1.06875e-07	6
STK17A	1.8881e-10	0.160656	0.492	0.482	7.35793e-07	6
OTUD1	5.11676e-10	0.363221	0.738	0.751	1.994e-06	6
PTCH2	1.02327e-09	0.217504	0.478	0.473	3.9877e-06	6
KDM6B	1.99311e-09	0.2766	0.761	0.869	7.76716e-06	6
FPR1	3.02348e-09	0.184316	0.864	0.933	1.17825e-05	6
LINC00685	3.33427e-09	0.167989	0.463	0.637	1.29937e-05	6
SNAI3-AS1	5.06377e-09	0.127592	0.431	0.61	1.97335e-05	6
SAT1	9.08854e-09	0.151382	0.999	0.997	3.5418e-05	6
RPL22L1	1.62325e-08	0.317518	0.829	0.898	6.32581e-05	6
C12orf57	1.74503e-08	0.305044	0.658	0.691	6.80037e-05	6
SPRY1	2.65144e-08	0.386353	0.859	0.925	0.000103326	6
OLR1	3.86049e-08	0.124363	0.844	0.878	0.000150443	6
SLC2A3	8.94736e-08	0.12819	0.586	0.592	0.000348679	6
DDIT3	1.00661e-07	0.217876	0.764	0.859	0.000392276	6
WTAP	1.65032e-07	0.106704	0.599	0.591	0.000643131	6
ZC3HAV1	1.73475e-07	0.105647	0.431	0.456	0.000676033	6
MARCKSL1	1.96888e-07	0.184411	0.68	0.806	0.000767273	6
CCRL2	2.02836e-07	0.12167	0.625	0.834	0.000790453	6
ITPRIP	3.32183e-07	0.126702	0.567	0.726	0.00129452	6
LDLR	4.84979e-07	0.15961	0.473	0.651	0.00188996	6
BTG1	5.72429e-07	0.137391	0.88	0.917	0.00223075	6
G0S2	8.8082e-07	0.322126	0.514	0.747	0.00343256	6
USP53	8.81051e-07	0.217908	0.873	0.914	0.00343345	6
GABPB1-AS1	1.00311e-06	0.116195	0.62	0.771	0.00390913	6
KCNMB1	1.05171e-06	0.120438	0.808	0.906	0.0040985	6
MCL1	1.66508e-06	0.13203	0.907	0.948	0.00648882	6
EIF4A2	2.22345e-06	0.172449	0.812	0.846	0.00866479	6
PHACTR1	2.74367e-06	0.215231	0.664	0.666	0.0106921	6
NFKBID	7.31737e-06	0.237939	0.726	0.84	0.0285158	6
B4GALT4	7.55681e-06	0.172109	0.541	0.574	0.0294489	6
TSC22D2	9.6337e-06	0.29272	0.632	0.7	0.0375425	6
CHST11	1.79625e-05	0.13735	0.645	0.687	0.0699999	6
SRSF7	2.10114e-05	0.207476	0.797	0.83	0.0818815	6
EGR3	2.60257e-05	0.294579	0.689	0.788	0.101422	6
ABL2	3.8016e-05	0.107197	0.716	0.891	0.148148	6
PDE4B	4.28658e-05	0.314437	0.651	0.759	0.167048	6
SNHG12	4.83799e-05	0.100699	0.672	0.794	0.188537	6
LINC01588	5.36477e-05	0.12375	0.592	0.72	0.209065	6
PLXNA2	5.59397e-05	0.101908	0.63	0.781	0.217997	6
INTS6	5.93772e-05	0.120842	0.539	0.6	0.231393	6
SNHG9	7.7803e-05	0.210474	0.662	0.704	0.303198	6
KLF10	9.17313e-05	0.159914	0.643	0.758	0.357477	6
SIPA1	0.000147782	0.142263	0.623	0.649	0.575907	6
FEZ1	0.000163146	0.120957	0.668	0.807	0.635778	6
TUBB4B	0.000188545	0.147544	0.679	0.833	0.73476	6
XBP1	0.000227002	0.171698	0.702	0.764	0.884627	6
ARRDC3	0.00023801	0.133398	0.595	0.611	0.927525	6
MILR1	0.000299213	0.121824	0.657	0.692	1	6
SDR42E2	0.00030696	0.204327	0.471	0.532	1	6
MEPCE	0.000337414	0.113638	0.501	0.639	1	6
SIAH2	0.000504194	0.152724	0.6	0.742	1	6
MYADM	0.000516359	0.328368	0.698	0.814	1	6
IFRD1	0.00052187	0.245648	0.662	0.714	1	6
PPM1N	0.000537933	0.235037	0.632	0.766	1	6
COQ7	0.000948131	0.136032	0.548	0.587	1	6
NFKB2	0.00100066	0.36598	0.606	0.77	1	6
ALG13	0.00144837	0.11058	0.539	0.575	1	6
IRF1	0.00150106	0.314814	0.553	0.663	1	6
SLC25A25	0.00221037	0.126622	0.596	0.764	1	6
MAFF	0.00231036	0.102278	0.654	0.835	1	6
TMEM107	0.00238455	0.463072	0.522	0.581	1	6
NABP1	0.00262354	0.181284	0.505	0.556	1	6
RGS18	0.00273929	0.108427	0.588	0.644	1	6
SLC43A2	0.00285184	0.164219	0.656	0.744	1	6
PLK3	0.00287192	0.211104	0.72	0.809	1	6
SLC31A2	0.0033357	0.284651	0.734	0.809	1	6
TAGLN2	0.00347554	0.204916	0.7	0.872	1	6
MIR222HG	0.00370814	0.244053	0.535	0.618	1	6
MYO1F	0.0037424	0.101989	0.678	0.784	1	6
RIN3	0.0038135	0.113437	0.711	0.856	1	6
ETS2	0.0041318	0.114288	0.796	0.888	1	6
FCGR2A	0.00474125	0.174829	0.789	0.864	1	6
JMJD6	0.00505281	0.159338	0.607	0.654	1	6
RGS2	0.00525893	0.13173	0.827	0.904	1	6
STK17B	0.00530543	0.120892	0.681	0.833	1	6
NAMPT	0.00591101	0.185077	0.588	0.672	1	6
PRKCD	0.00639763	0.122263	0.537	0.575	1	6
ZBTB16	0.0068034	0.276301	0.705	0.815	1	6
EFNB2	0.00732207	0.171094	0.485	0.567	1	6
P2RY13	0.00769258	0.158162	0.704	0.704	1	6
LGALS1	1.42698e-162	0.987782	0.896	0.853	5.56093e-159	7
APOC1	1.71814e-156	0.815729	0.984	0.93	6.6956e-153	7
FTL	1.38205e-149	0.364108	1	1	5.38585e-146	7
VIM	1.10946e-148	0.394324	0.834	0.713	4.32358e-145	7
RGCC	5.60068e-120	0.752172	0.943	0.904	2.18259e-116	7
ANXA2	2.2935e-116	0.220493	0.826	0.832	8.93779e-113	7
LSP1	8.77486e-107	0.198912	0.867	0.874	3.41956e-103	7
APOE	4.29654e-103	0.421122	1	0.988	1.67436e-99	7
TREM2	2.70545e-96	0.511932	0.972	0.914	1.05431e-92	7
CENPW	1.09088e-93	0.103608	0.743	0.56	4.25114e-90	7
NAP1L1	1.76203e-93	0.44077	0.963	0.909	6.86662e-90	7
SPP1	3.43891e-93	0.616861	0.988	0.938	1.34014e-89	7
B2M	1.76562e-90	0.273436	1	0.999	6.88064e-87	7
CD9	1.02115e-83	0.460219	0.885	0.862	3.97942e-80	7
NBEAL1	2.11842e-77	0.181371	0.985	0.956	8.25547e-74	7
LIPA	4.65053e-77	0.45388	0.897	0.749	1.81231e-73	7
S100A4	9.81352e-74	0.208072	0.851	0.88	3.82433e-70	7
HLA-DPB1	6.03785e-72	0.309388	1	0.987	2.35295e-68	7
FXYD5	2.46221e-71	0.378843	0.954	0.92	9.59523e-68	7
EEF1A1	2.05509e-68	0.227819	1	0.997	8.00869e-65	7
SCIN	5.85439e-68	0.365636	0.711	0.474	2.28146e-64	7
RAMP1	4.82741e-67	0.394617	0.762	0.655	1.88124e-63	7
LYZ	3.04819e-66	0.180533	0.812	0.729	1.18788e-62	7
NUPR1	8.09541e-66	0.492998	0.776	0.838	3.15478e-62	7
ODF3B	8.5531e-66	0.169536	0.688	0.473	3.33314e-62	7
REEP3	9.09943e-66	0.162728	0.862	0.782	3.54605e-62	7
ASAH1	2.30458e-65	0.359306	0.945	0.833	8.98093e-62	7
A1BG	1.57518e-64	0.119052	0.868	0.859	6.13848e-61	7
S100A6	1.48817e-58	0.257916	0.836	0.863	5.79939e-55	7
PADI2	4.14316e-58	0.369425	0.812	0.752	1.61459e-54	7
SH3BGRL	6.64425e-58	0.335696	0.902	0.808	2.58926e-54	7
NPC2	9.78021e-58	0.28886	0.983	0.95	3.81135e-54	7
S100A11	8.51363e-56	0.297501	0.985	0.956	3.31776e-52	7
TMSB10	1.11252e-54	0.223885	1	0.994	4.33547e-51	7
SMCO4	2.81878e-53	0.207652	0.635	0.443	1.09848e-49	7
BST2	1.43422e-51	0.207352	0.885	0.819	5.58917e-48	7
TUBA1C	4.4257e-51	0.134832	0.813	0.718	1.7247e-47	7
CTSD	1.82988e-50	0.314284	0.878	0.802	7.13103e-47	7
LTA4H	2.30006e-50	0.208179	0.727	0.646	8.96334e-47	7
MAFB	7.0385e-50	0.226321	0.918	0.868	2.74291e-46	7
SH3BGRL3	4.12144e-49	0.300219	0.947	0.903	1.60612e-45	7
CAPG	9.36014e-47	0.33527	0.926	0.902	3.64765e-43	7
GYPC	3.61859e-46	0.353775	0.853	0.779	1.41016e-42	7
GPNMB	3.71486e-46	0.677741	0.736	0.799	1.44768e-42	7
IFITM3	1.35034e-45	0.231933	0.895	0.859	5.26229e-42	7
HSD17B4	1.46633e-45	0.122264	0.739	0.606	5.71429e-42	7
CHCHD10	3.32324e-44	0.211601	0.915	0.889	1.29507e-40	7
CD63	4.17503e-44	0.247055	0.98	0.928	1.62701e-40	7
CD68	5.75497e-44	0.242594	0.926	0.85	2.24271e-40	7
LPL	9.9581e-44	0.33728	0.635	0.539	3.88067e-40	7
PARVB	2.36078e-43	0.115021	0.74	0.65	9.19995e-40	7
ATP6V1F	3.93788e-42	0.269541	0.956	0.903	1.53459e-38	7
ALDH2	6.90885e-42	0.18777	0.874	0.797	2.69238e-38	7
ACTG1	1.89132e-41	0.185962	0.953	0.877	7.37046e-38	7
PRDX1	4.10302e-41	0.219372	0.881	0.803	1.59895e-37	7
CTSH	4.10868e-41	0.195425	0.902	0.827	1.60115e-37	7
LY96	5.2551e-41	0.165156	0.811	0.671	2.04791e-37	7
HEXB	1.23411e-40	0.213852	0.802	0.682	4.80932e-37	7
ARID5B	1.65836e-40	0.18682	0.795	0.759	6.46262e-37	7
ARPC5	3.95987e-40	0.214659	0.806	0.643	1.54316e-36	7
LGALS9	1.73308e-39	0.244715	0.813	0.729	6.75382e-36	7
MFGE8	2.11948e-39	0.184154	0.69	0.655	8.25962e-36	7
CPM	6.39569e-39	0.224804	0.776	0.731	2.4924e-35	7
MT2A	2.88002e-38	0.167148	0.928	0.898	1.12234e-34	7
DBI	3.03817e-38	0.254125	0.86	0.705	1.18397e-34	7
UCP2	3.86234e-38	0.227429	0.776	0.651	1.50515e-34	7
LY6E	6.88233e-38	0.227685	0.6	0.429	2.68204e-34	7
PTMS	6.98245e-38	0.330865	0.734	0.669	2.72106e-34	7
DNASE2	1.74009e-37	0.210868	0.721	0.549	6.78112e-34	7
UBA52	2.68316e-37	0.160957	0.999	0.987	1.04563e-33	7
TMEM218	3.20392e-37	0.136876	0.717	0.621	1.24857e-33	7
COX7C	3.97768e-37	0.182042	0.985	0.95	1.5501e-33	7
PPT1	4.43409e-37	0.223041	0.777	0.593	1.72797e-33	7
NPL	7.59194e-37	0.110074	0.692	0.531	2.95858e-33	7
IFI6	9.31116e-37	0.234202	0.758	0.7	3.62856e-33	7
TMEM144	1.18194e-36	0.1718	0.724	0.616	4.60602e-33	7
MT-ND5	4.27442e-36	0.224449	0.928	0.852	1.66574e-32	7
NCOA7	1.06005e-35	0.14502	0.532	0.342	4.13102e-32	7
NOTCH2	1.26795e-35	0.103978	0.729	0.674	4.9412e-32	7
EVI2B	1.671e-35	0.148444	0.79	0.665	6.5119e-32	7
ANXA5	2.42886e-35	0.198366	0.891	0.828	9.46527e-32	7
RHOC	7.67662e-35	0.12939	0.79	0.687	2.99158e-31	7
SLC25A6	1.04733e-34	0.193595	0.972	0.932	4.08145e-31	7
NCF2	1.87437e-34	0.106887	0.695	0.579	7.30441e-31	7
EEF1D	2.82147e-34	0.196558	0.971	0.94	1.09953e-30	7
NOP10	3.46543e-34	0.205771	0.851	0.754	1.35048e-30	7
POLR2I	7.08443e-33	0.118492	0.77	0.671	2.7608e-29	7
MSR1	1.11936e-32	0.104049	0.84	0.807	4.36214e-29	7
COX4I1	1.85037e-32	0.138123	0.983	0.951	7.2109e-29	7
LIMS1	3.16477e-32	0.21234	0.839	0.723	1.23331e-28	7
SET	3.35572e-32	0.140691	0.817	0.689	1.30773e-28	7
CEBPA	1.87876e-31	0.23866	0.842	0.802	7.32155e-28	7
MOB1A	2.57731e-31	0.118708	0.837	0.735	1.00438e-27	7
PFDN5	3.66055e-31	0.139521	0.977	0.942	1.42652e-27	7
AVPI1	3.90154e-31	0.101672	0.832	0.859	1.52043e-27	7
PLIN2	6.45988e-31	0.349645	0.792	0.778	2.51742e-27	7
SMS	9.08215e-31	0.211655	0.779	0.696	3.53931e-27	7
HOMER3	1.01113e-30	0.129735	0.579	0.424	3.94036e-27	7
HMGN2	1.11623e-30	0.210044	0.852	0.716	4.34995e-27	7
UQCR10	1.18774e-30	0.144348	0.903	0.843	4.62861e-27	7
ANP32B	2.42862e-30	0.144322	0.792	0.702	9.46435e-27	7
SEC11A	2.51516e-30	0.133143	0.934	0.916	9.80156e-27	7
RPL17	1.15246e-29	0.105886	0.987	0.943	4.49114e-26	7
LDHA	2.55992e-29	0.165039	0.8	0.707	9.97601e-26	7
GPX4	6.90864e-29	0.158913	0.959	0.888	2.6923e-25	7
TYMP	1.02018e-28	0.233303	0.789	0.698	3.97562e-25	7
YBX1	1.062e-28	0.176287	0.935	0.889	4.13863e-25	7
CYSTM1	1.15818e-28	0.180018	0.67	0.616	4.51344e-25	7
NSA2	1.23662e-28	0.157197	0.869	0.837	4.8191e-25	7
PEBP1	1.85233e-28	0.154478	0.906	0.848	7.21852e-25	7
FIS1	2.3597e-28	0.162801	0.884	0.85	9.19575e-25	7
MT-ND1	3.47765e-28	0.142584	0.999	0.989	1.35524e-24	7
UQCR11	4.10544e-28	0.155633	0.917	0.847	1.59989e-24	7
SMIM3	7.46978e-28	0.116437	0.824	0.814	2.91097e-24	7
SOCS1	1.03585e-27	0.118896	0.809	0.775	4.03669e-24	7
GAPDH	1.42027e-27	0.137477	0.989	0.956	5.5348e-24	7
SERF2	6.53931e-27	0.139848	0.984	0.935	2.54837e-23	7
EMP3	6.91749e-27	0.146371	0.84	0.817	2.69574e-23	7
LY86	7.32674e-27	0.11511	0.945	0.871	2.85523e-23	7
HLA-DMA	1.5912e-26	0.130636	0.987	0.962	6.20089e-23	7
HSD17B11	1.61919e-26	0.13472	0.874	0.793	6.31e-23	7
HLA-DQB1	1.63249e-26	0.12563	0.989	0.974	6.3618e-23	7
PAPSS1	3.32546e-26	0.119625	0.683	0.616	1.29593e-22	7
MGAT1	5.81284e-26	0.127634	0.874	0.853	2.26526e-22	7
TNFAIP8L3	6.29304e-26	0.12305	0.855	0.851	2.4524e-22	7
ATP1B1	9.39877e-26	0.112844	0.748	0.654	3.6627e-22	7
SLC18B1	4.20806e-25	0.136882	0.764	0.702	1.63988e-21	7
TUBB	5.35501e-25	0.138524	0.827	0.765	2.08685e-21	7
RAB13	5.77054e-25	0.119337	0.701	0.647	2.24878e-21	7
SLC1A4	6.24874e-25	0.112133	0.669	0.56	2.43514e-21	7
MS4A6A	1.58434e-24	0.186554	0.9	0.899	6.17417e-21	7
COX5B	1.65438e-24	0.121855	0.927	0.899	6.44712e-21	7
IFI27L2	2.43958e-24	0.119851	0.84	0.824	9.50704e-21	7
MT-ND3	2.60299e-24	0.148771	1	0.992	1.01439e-20	7
HMGA1	2.74648e-24	0.12644	0.729	0.628	1.0703e-20	7
DHRS9	6.42698e-24	0.131232	0.696	0.518	2.5046e-20	7
PHLDA1	2.00482e-23	0.206512	0.681	0.681	7.81277e-20	7
SCARB2	2.23692e-23	0.114212	0.719	0.641	8.7173e-20	7
CXCR4	3.40813e-23	0.112882	0.996	0.977	1.32815e-19	7
MT-ND4	3.61594e-23	0.131002	0.998	0.987	1.40913e-19	7
TUBA1B	8.58585e-23	0.125082	0.984	0.956	3.34591e-19	7
LAGE3	9.62467e-23	0.11937	0.681	0.619	3.75073e-19	7
NPM1	1.03639e-22	0.124958	0.93	0.881	4.03883e-19	7
CXCL16	1.87425e-22	0.130557	0.946	0.917	7.30394e-19	7
TNFRSF14	2.36988e-22	0.105362	0.697	0.685	9.23543e-19	7
PKM	4.58941e-22	0.100523	0.744	0.635	1.78849e-18	7
LGALS3	6.87264e-22	0.363939	0.584	0.571	2.67827e-18	7
TXN	1.28593e-21	0.122494	0.827	0.814	5.01128e-18	7
GNA13	3.57883e-21	0.110916	0.8	0.739	1.39467e-17	7
TPP1	4.77455e-21	0.175959	0.785	0.743	1.86064e-17	7
PFN1	7.85422e-21	0.143657	0.955	0.883	3.06079e-17	7
MYL6	1.13117e-20	0.147651	0.973	0.928	4.40816e-17	7
SAMSN1	1.4585e-20	0.113094	0.754	0.59	5.68376e-17	7
LILRB3	1.67393e-20	0.100821	0.615	0.545	6.52329e-17	7
ACER3	4.62734e-20	0.143438	0.586	0.466	1.80327e-16	7
TGIF1	7.44298e-20	0.109182	0.861	0.832	2.90053e-16	7
SDCBP	7.89508e-20	0.118457	0.876	0.784	3.07671e-16	7
SERPINA1	2.35196e-19	0.113482	0.843	0.785	9.1656e-16	7
MT-CO3	2.48207e-19	0.116468	1	0.993	9.67263e-16	7
VAMP8	5.25708e-19	0.119984	0.834	0.817	2.04868e-15	7
APOC2	6.04024e-19	0.153077	0.782	0.705	2.35388e-15	7
GPSM3	6.52234e-19	0.109199	0.878	0.825	2.54176e-15	7
ATOX1	1.01623e-18	0.147752	0.651	0.579	3.96023e-15	7
FAM213A	1.36504e-18	0.110428	0.653	0.569	5.31955e-15	7
PPDPF	1.40063e-18	0.190278	0.793	0.819	5.45827e-15	7
LDHB	3.20228e-18	0.152719	0.791	0.759	1.24793e-14	7
MT-ATP6	3.92609e-18	0.117812	1	0.983	1.53e-14	7
FUOM	9.40802e-18	0.142013	0.657	0.594	3.66631e-14	7
LITAF	2.93527e-17	0.164584	0.811	0.79	1.14387e-13	7
MITF	6.80931e-17	0.2075	0.578	0.515	2.65359e-13	7
CFD	3.28591e-16	0.165623	0.833	0.808	1.28052e-12	7
IFIT3	1.67419e-15	0.147662	0.558	0.475	6.5243e-12	7
ATP6V1B2	3.41864e-15	0.119748	0.774	0.711	1.33225e-11	7
FABP3	5.35027e-15	0.152606	0.616	0.641	2.085e-11	7
LINC01094	7.74701e-15	0.187874	0.749	0.724	3.01901e-11	7
PLA2G7	9.52364e-15	0.175716	0.567	0.495	3.71136e-11	7
HSD17B14	1.22676e-14	0.186266	0.651	0.622	4.78068e-11	7
HBEGF	1.73558e-14	0.154034	0.84	0.852	6.76354e-11	7
FABP5	3.10912e-14	0.235328	0.664	0.675	1.21163e-10	7
CD59	2.5628e-13	0.10065	0.753	0.749	9.98722e-10	7
GYG1	3.45827e-13	0.111986	0.661	0.598	1.34769e-09	7
TNFSF12	6.6381e-13	0.112928	0.713	0.714	2.58687e-09	7
C1orf54	8.88557e-13	0.1034	0.746	0.707	3.46271e-09	7
G0S2	1.13736e-11	0.201937	0.707	0.733	4.4323e-08	7
NENF	1.45315e-11	0.113514	0.815	0.809	5.66292e-08	7
SHMT2	9.87437e-11	0.126658	0.543	0.496	3.84804e-07	7
EIF4EBP1	1.5474e-10	0.115987	0.663	0.63	6.03023e-07	7
SCIMP	2.10151e-10	0.105649	0.791	0.759	8.18958e-07	7
HMOX1	4.51553e-09	0.112901	0.773	0.747	1.7597e-05	7
TNFSF13B	1.56337e-08	0.151808	0.653	0.663	6.09245e-05	7
S100A1	1.07791e-07	0.178965	0.642	0.697	0.000420063	7
SLC15A3	1.69096e-05	0.150182	0.688	0.687	0.0658966	7
S100A13	0.00224521	0.115403	0.555	0.583	1	7
CCL4	2.78471e-261	1.27936	0.998	0.965	1.0852e-257	8
CCL2	2.05239e-229	1.8517	0.905	0.804	7.99815e-226	8
CCL4L2	4.94816e-228	1.14411	1	0.971	1.9283e-224	8
ABL2	6.14848e-228	1.16625	0.924	0.876	2.39606e-224	8
SPP1	8.25096e-216	1.04943	0.967	0.94	3.2154e-212	8
RGCC	1.18398e-190	1.18854	0.912	0.906	4.61397e-187	8
BASP1	3.19283e-185	0.985052	0.935	0.884	1.24424e-181	8
DUSP4	1.1308e-158	0.997971	0.817	0.851	4.40672e-155	8
SRGN	9.48503e-157	0.499061	1	0.995	3.69632e-153	8
EIF4E	1.39617e-152	1.001	0.928	0.855	5.44089e-149	8
NR4A3	2.78146e-151	1.0057	0.862	0.81	1.08394e-147	8
MT2A	1.18103e-143	1.74295	0.919	0.898	4.60249e-140	8
REL	4.394e-142	0.722937	0.956	0.912	1.71234e-138	8
KDM6B	3.91569e-121	0.665275	0.894	0.86	1.52594e-117	8
B3GNT5	5.94011e-121	0.681929	0.886	0.764	2.31486e-117	8
OLR1	1.97666e-109	0.546156	0.963	0.87	7.70306e-106	8
HBEGF	2.08763e-109	0.912662	0.826	0.853	8.1355e-106	8
SLC11A1	5.64122e-108	0.525055	0.967	0.906	2.19838e-104	8
INHBA	2.39107e-99	0.883297	0.777	0.806	9.31799e-96	8
ID2	2.01837e-96	0.385251	0.989	0.953	7.86559e-93	8
TNFAIP8L3	1.03991e-94	0.663388	0.803	0.854	4.05253e-91	8
ITGAX	4.12654e-93	0.549361	0.868	0.855	1.60811e-89	8
ELL2	1.10686e-89	0.628943	0.846	0.771	4.31342e-86	8
MAP2K3	1.1672e-86	0.688954	0.779	0.814	4.54857e-83	8
CLEC7A	6.35871e-86	0.534845	0.926	0.856	2.47799e-82	8
SYAP1	8.33391e-81	0.864102	0.852	0.83	3.24772e-77	8
GADD45B	2.18823e-79	0.555834	0.858	0.723	8.52752e-76	8
GADD45G	2.18231e-78	0.790301	0.818	0.854	8.50445e-75	8
CCL3	6.51712e-78	0.408993	0.999	0.988	2.53972e-74	8
RRAGA	3.38516e-76	0.496498	0.775	0.738	1.3192e-72	8
RGS16	2.34902e-75	0.692687	0.77	0.751	9.15413e-72	8
NFKBID	5.7096e-74	0.519592	0.861	0.831	2.22503e-70	8
BCL2A1	2.54869e-71	0.574587	0.789	0.73	9.93224e-68	8
CD276	2.47884e-69	0.238198	0.502	0.309	9.66004e-66	8
SAT1	5.19311e-67	0.31987	1	0.996	2.02375e-63	8
PLAUR	6.24814e-65	0.521649	0.853	0.895	2.4349e-61	8
RGS12	5.71433e-63	0.374432	0.783	0.776	2.22687e-59	8
CLIC1	7.33916e-63	0.374586	0.896	0.866	2.86007e-59	8
TRIB1	4.08932e-62	0.365089	0.868	0.87	1.59361e-58	8
RHEB	3.23945e-60	0.486549	0.809	0.732	1.26241e-56	8
MIDN	4.81647e-59	0.477804	0.776	0.715	1.87698e-55	8
MAP3K8	1.9741e-58	0.362156	0.887	0.896	7.69307e-55	8
RAB31	3.57067e-56	0.451589	0.846	0.816	1.39149e-52	8
ATP13A3	7.5867e-55	0.534795	0.768	0.786	2.95654e-51	8
RILPL2	9.85783e-55	0.402087	0.889	0.904	3.84159e-51	8
STX11	1.42189e-54	0.445835	0.779	0.815	5.5411e-51	8
INSIG1	2.47518e-54	0.45485	0.747	0.815	9.64576e-51	8
IRF8	2.78125e-54	0.258285	0.754	0.55	1.08385e-50	8
PIF1	1.26035e-53	0.101152	0.658	0.677	4.91159e-50	8
GNA13	1.81748e-52	0.430494	0.777	0.741	7.08271e-49	8
POMP	1.00041e-51	0.416967	0.881	0.819	3.89858e-48	8
MT-ND1	6.63101e-49	0.186251	0.995	0.989	2.5841e-45	8
PDE8A	1.05927e-48	0.155938	0.665	0.602	4.12799e-45	8
NUDT4	2.73246e-48	0.415827	0.664	0.651	1.06484e-44	8
TGIF1	4.39047e-47	0.368094	0.805	0.836	1.71097e-43	8
EGR3	1.89978e-46	0.410132	0.811	0.78	7.40344e-43	8
LAPTM5	2.33103e-45	0.256362	0.968	0.941	9.08404e-42	8
ETS2	2.65168e-45	0.318297	0.9	0.88	1.03336e-41	8
SDCBP	2.80555e-45	0.337879	0.877	0.784	1.09332e-41	8
DDAH2	5.31429e-45	0.311791	0.791	0.777	2.07098e-41	8
PANX1	1.486e-44	0.270298	0.586	0.546	5.79094e-41	8
MB21D2	1.99946e-43	0.334198	0.666	0.744	7.79189e-40	8
RAB20	3.51042e-43	0.441908	0.833	0.89	1.36801e-39	8
FABP5	9.02706e-43	0.340847	0.686	0.674	3.51785e-39	8
SERTAD1	3.07203e-42	0.453054	0.819	0.859	1.19717e-38	8
CD83	9.13683e-42	0.211246	0.978	0.97	3.56062e-38	8
ARID5B	9.70976e-42	0.607152	0.695	0.766	3.78389e-38	8
PABPC4	1.34624e-41	0.271005	0.912	0.926	5.24628e-38	8
RUNX1	6.02848e-41	0.346936	0.744	0.666	2.3493e-37	8
S100A11	6.78166e-41	0.24513	0.968	0.957	2.64281e-37	8
NEDD9	7.09423e-41	0.386016	0.847	0.877	2.76462e-37	8
PHLDA1	1.19618e-40	0.512217	0.665	0.682	4.66151e-37	8
PLIN2	4.34827e-40	0.379496	0.799	0.778	1.69452e-36	8
DUSP2	1.01395e-39	0.330058	0.702	0.639	3.95138e-36	8
LPL	1.37771e-39	0.394478	0.597	0.542	5.36893e-36	8
PDE4DIP	4.50137e-39	0.360465	0.755	0.808	1.75419e-35	8
CSRNP1	9.86464e-39	0.298299	0.754	0.68	3.84425e-35	8
TPM3	1.51303e-38	0.339867	0.811	0.778	5.89628e-35	8
GPR183	2.22719e-38	0.25503	0.974	0.965	8.67937e-35	8
HCST	2.92926e-37	0.23092	0.937	0.954	1.14153e-33	8
FAM133B	3.02545e-37	0.248329	0.875	0.86	1.17902e-33	8
NFIL3	7.43221e-37	0.343648	0.7	0.769	2.89633e-33	8
STARD4	1.54262e-36	0.126027	0.592	0.552	6.01158e-33	8
LIMS1	1.59969e-36	0.289835	0.8	0.726	6.234e-33	8
CREM	4.74885e-36	0.339384	0.839	0.881	1.85063e-32	8
FOSL2	5.56912e-36	0.270703	0.624	0.665	2.17029e-32	8
GLIPR2	1.22149e-35	0.239979	0.657	0.711	4.76014e-32	8
PLAU	1.2926e-35	0.253899	0.644	0.704	5.03726e-32	8
SMIM3	2.60848e-35	0.196058	0.711	0.821	1.01653e-31	8
MT-CO2	3.20199e-35	0.180697	0.999	0.991	1.24781e-31	8
DNAAF1	4.13576e-35	0.371278	0.725	0.839	1.6117e-31	8
PLVAP	8.13226e-35	0.214166	0.576	0.487	3.16914e-31	8
CYTH3	8.14587e-35	0.119809	0.503	0.401	3.17445e-31	8
CXCL16	9.51493e-35	0.21225	0.918	0.919	3.70797e-31	8
BTG3	4.39619e-34	0.428454	0.692	0.757	1.7132e-30	8
PLA2G4A	7.06006e-34	0.101745	0.55	0.472	2.75131e-30	8
IFITM10	1.92558e-33	0.428892	0.66	0.698	7.50398e-30	8
NANS	2.33086e-33	0.309729	0.792	0.805	9.08336e-30	8
MAPK6	2.40969e-33	0.340206	0.692	0.759	9.39055e-30	8
PTPRE	3.40792e-33	0.313994	0.844	0.847	1.32807e-29	8
ARL4C	4.21681e-33	0.231837	0.748	0.873	1.64329e-29	8
SYTL3	6.59198e-33	0.302151	0.785	0.876	2.56889e-29	8
DKC1	1.03081e-32	0.19903	0.565	0.484	4.01708e-29	8
MT-ND3	1.79604e-32	0.169605	1	0.992	6.99917e-29	8
NR4A1	1.83142e-32	0.220891	0.879	0.882	7.13703e-29	8
NLRP3	3.18203e-32	0.301687	0.834	0.853	1.24004e-28	8
MYC	1.13848e-31	0.335789	0.687	0.718	4.43667e-28	8
HAVCR2	1.47545e-31	0.233736	0.893	0.883	5.74981e-28	8
AHI1	2.57082e-31	0.191016	0.732	0.789	1.00185e-27	8
NEU4	3.70502e-31	0.265839	0.723	0.855	1.44385e-27	8
IKZF1	4.70927e-31	0.176244	0.729	0.637	1.8352e-27	8
IPCEF1	1.15537e-30	0.151228	0.511	0.39	4.50247e-27	8
IRAK2	1.21089e-30	0.411984	0.611	0.624	4.71884e-27	8
H3F3A	1.2945e-30	0.142477	0.98	0.97	5.04466e-27	8
PTP4A2	2.54876e-30	0.146794	0.876	0.919	9.93253e-27	8
EVI2A	2.61654e-30	0.251149	0.83	0.796	1.01967e-26	8
HLA-DQB1	2.26082e-29	0.166658	0.964	0.976	8.81041e-26	8
ANXA2	9.79323e-29	0.219598	0.712	0.839	3.81642e-25	8
CHSY1	2.36366e-28	0.420385	0.578	0.569	9.21119e-25	8
SH3BGRL3	5.13361e-28	0.24285	0.898	0.906	2.00057e-24	8
EIF5	1.41247e-27	0.213935	0.866	0.831	5.50441e-24	8
SPRY2	1.55615e-27	0.380817	0.695	0.697	6.06432e-24	8
TNFRSF12A	2.32991e-27	0.4975	0.631	0.653	9.07966e-24	8
B4GALT1	2.85685e-26	0.270738	0.75	0.705	1.11331e-22	8
MT-ND4	3.42964e-26	0.155717	0.996	0.987	1.33653e-22	8
SERPINB9	4.41689e-26	0.260374	0.769	0.714	1.72126e-22	8
MAFF	6.52352e-26	0.433695	0.742	0.828	2.54222e-22	8
STX4	1.39888e-25	0.378122	0.7	0.728	5.45142e-22	8
CD9	3.65392e-25	0.406076	0.798	0.868	1.42393e-21	8
PMEPA1	4.58781e-25	0.173189	0.694	0.666	1.78787e-21	8
ARID5A	1.23644e-24	0.22641	0.645	0.581	4.81839e-21	8
HIF1A	1.84538e-24	0.283151	0.811	0.854	7.19144e-21	8
UBE2D3	2.04094e-24	0.183475	0.848	0.806	7.95353e-21	8
MT-CO3	3.45261e-24	0.120024	1	0.993	1.34548e-20	8
ATP6V1F	6.26913e-24	0.188693	0.908	0.907	2.44308e-20	8
RAPH1	7.74078e-24	0.212157	0.58	0.569	3.01658e-20	8
GNG5	1.71412e-23	0.178044	0.861	0.831	6.67992e-20	8
DHRS9	1.86749e-23	0.145211	0.646	0.522	7.27761e-20	8
SUB1	3.80091e-23	0.176536	0.856	0.851	1.48121e-19	8
TNFRSF1B	3.92394e-23	0.262376	0.767	0.78	1.52916e-19	8
BTG1	3.97159e-23	0.146267	0.923	0.914	1.54773e-19	8
ABCC4	6.39008e-23	0.152981	0.636	0.596	2.49022e-19	8
THAP2	7.18839e-23	0.14013	0.561	0.551	2.80132e-19	8
EEF1B2	8.73282e-23	0.106215	0.953	0.959	3.40318e-19	8
ENO1	9.05121e-23	0.230702	0.803	0.807	3.52726e-19	8
MT-ND2	1.09645e-22	0.102391	0.996	0.994	4.27288e-19	8
CDC42	1.67366e-22	0.187714	0.853	0.749	6.52226e-19	8
PFDN1	3.29417e-22	0.221656	0.709	0.707	1.28374e-18	8
FPR1	4.19734e-22	0.135154	0.919	0.929	1.6357e-18	8
RAMP1	6.59792e-22	0.398159	0.618	0.665	2.57121e-18	8
SOCS6	6.71829e-22	0.137967	0.657	0.554	2.61812e-18	8
AAED1	8.20902e-22	0.248905	0.784	0.821	3.19906e-18	8
CKS2	1.02796e-21	0.314847	0.72	0.76	4.00595e-18	8
LCP2	1.12977e-21	0.23927	0.583	0.542	4.40272e-18	8
GRASP	2.26378e-21	0.288302	0.813	0.862	8.82196e-18	8
ATP6V1B2	5.02504e-21	0.18206	0.741	0.713	1.95826e-17	8
DDX21	5.73884e-21	0.290665	0.765	0.781	2.23643e-17	8
PDXK	5.742e-21	0.134721	0.512	0.447	2.23766e-17	8
IRAK3	9.48804e-21	0.224271	0.677	0.675	3.69749e-17	8
NFKB1	1.42039e-20	0.332692	0.614	0.657	5.53526e-17	8
HLA-DMA	1.65437e-20	0.10776	0.946	0.965	6.44709e-17	8
CSF1	1.81487e-20	0.147939	0.415	0.364	7.07253e-17	8
COTL1	2.07901e-20	0.189979	0.818	0.777	8.10189e-17	8
ZNF331	2.3245e-20	0.275332	0.77	0.812	9.05859e-17	8
CD14	2.38959e-20	0.28797	0.828	0.846	9.31224e-17	8
APOC1	2.44703e-20	0.203048	0.914	0.935	9.53606e-17	8
LHFPL2	4.59615e-20	0.182084	0.74	0.695	1.79112e-16	8
MT-ATP6	5.06708e-20	0.141041	0.992	0.983	1.97464e-16	8
DUSP5	1.38925e-19	0.397813	0.617	0.69	5.41392e-16	8
IER3	1.49632e-19	0.156225	0.809	0.727	5.83115e-16	8
FGL2	1.904e-19	0.263273	0.79	0.842	7.41989e-16	8
RTN4	3.43875e-19	0.17606	0.859	0.818	1.34008e-15	8
OGFRL1	4.64482e-19	0.202355	0.807	0.78	1.81008e-15	8
TSC22D2	1.36503e-18	0.150504	0.722	0.694	5.31952e-15	8
RASGRP3	2.18146e-18	0.277681	0.593	0.654	8.50116e-15	8
ENC1	2.57408e-18	0.107818	0.491	0.46	1.00312e-14	8
PLEK	3.13392e-18	0.235698	0.651	0.632	1.22129e-14	8
FAM213A	3.57901e-18	0.104323	0.595	0.573	1.39474e-14	8
EGR2	4.31671e-18	0.142095	0.733	0.682	1.68222e-14	8
SLC2A3	4.82838e-18	0.261773	0.593	0.592	1.88162e-14	8
MT-CYB	1.0501e-17	0.107333	0.993	0.987	4.09225e-14	8
FCGR2A	1.18384e-17	0.155644	0.847	0.86	4.61341e-14	8
OFD1	2.08583e-17	0.118096	0.705	0.688	8.12847e-14	8
UPP1	6.82783e-17	0.123857	0.497	0.491	2.66081e-13	8
ATP1B3	6.85403e-17	0.287717	0.709	0.744	2.67102e-13	8
SCIMP	1.31147e-16	0.152703	0.702	0.765	5.11082e-13	8
PTGER4	1.35092e-16	0.212977	0.609	0.619	5.26453e-13	8
SNRPB	1.53353e-16	0.195709	0.817	0.83	5.97617e-13	8
ANXA5	2.05115e-16	0.187256	0.782	0.835	7.99334e-13	8
EZR	2.51245e-16	0.167201	0.601	0.606	9.79102e-13	8
METRNL	2.67107e-16	0.339459	0.603	0.739	1.04091e-12	8
PRDX6	3.39108e-16	0.24462	0.742	0.791	1.3215e-12	8
FAM107B	4.39584e-16	0.183086	0.658	0.727	1.71306e-12	8
OTUD1	5.32631e-16	0.122529	0.819	0.746	2.07566e-12	8
MSN	6.66024e-16	0.197826	0.691	0.701	2.59549e-12	8
PDPN	7.80055e-16	0.220983	0.515	0.486	3.03988e-12	8
LRRFIP1	9.39318e-16	0.274861	0.754	0.791	3.66052e-12	8
CHD1	1.71915e-15	0.118685	0.695	0.701	6.69951e-12	8
CDC42SE1	2.72936e-15	0.156257	0.725	0.675	1.06363e-11	8
SMAD7	2.80943e-15	0.207209	0.585	0.626	1.09483e-11	8
IL4R	4.69211e-15	0.22019	0.581	0.631	1.82851e-11	8
ITGA5	9.69241e-15	0.233191	0.604	0.661	3.77713e-11	8
BCL7A	1.22713e-14	0.131089	0.66	0.789	4.78214e-11	8
KLF10	1.31565e-14	0.201193	0.681	0.755	5.12708e-11	8
C5AR1	1.35452e-14	0.19372	0.751	0.841	5.27855e-11	8
TMC6	1.40771e-14	0.137635	0.614	0.605	5.48583e-11	8
ITPRIP	1.85844e-14	0.321978	0.648	0.72	7.24236e-11	8
LPCAT1	2.05702e-14	0.142277	0.469	0.45	8.01622e-11	8
PDP1	4.0075e-14	0.130553	0.599	0.658	1.56172e-10	8
NAP1L1	4.19891e-14	0.122331	0.9	0.913	1.63631e-10	8
BHLHE40	5.35938e-14	0.295793	0.686	0.79	2.08855e-10	8
PTPN1	6.86898e-14	0.382467	0.644	0.744	2.67684e-10	8
PTPN7	9.11461e-14	0.237642	0.701	0.851	3.55196e-10	8
MTSS1	1.03691e-13	0.160023	0.581	0.56	4.04085e-10	8
LDHA	1.10678e-13	0.119885	0.712	0.713	4.3131e-10	8
TFRC	3.02229e-13	0.245696	0.66	0.721	1.17779e-09	8
PLK3	4.34696e-13	0.180449	0.771	0.805	1.69401e-09	8
MSI2	4.96735e-13	0.11225	0.65	0.699	1.93578e-09	8
IAH1	6.64461e-13	0.108498	0.666	0.663	2.5894e-09	8
PNP	8.86575e-13	0.340567	0.669	0.786	3.45498e-09	8
CD84	1.29661e-12	0.139651	0.658	0.644	5.0529e-09	8
SEMA6D	1.31514e-12	0.223494	0.81	0.902	5.1251e-09	8
IGLON5	1.36732e-12	0.145669	0.608	0.765	5.32845e-09	8
ETV3	1.45861e-12	0.145659	0.564	0.617	5.6842e-09	8
RAPGEF1	2.3185e-12	0.190804	0.711	0.761	9.03518e-09	8
PDGFA	2.61068e-12	0.293219	0.587	0.649	1.01738e-08	8
TUBB4B	4.16859e-12	0.213133	0.768	0.827	1.6245e-08	8
PLP2	6.06224e-12	0.310435	0.669	0.784	2.36245e-08	8
GEM	7.97825e-12	0.119561	0.512	0.583	3.10912e-08	8
PIM3	1.04347e-11	0.380025	0.596	0.696	4.06641e-08	8
MDM2	1.10608e-11	0.110687	0.664	0.693	4.31041e-08	8
SMAP2	1.11028e-11	0.100388	0.907	0.895	4.32677e-08	8
EHD4	2.00664e-11	0.196921	0.6	0.65	7.81988e-08	8
RASSF5	2.97322e-11	0.305069	0.649	0.745	1.15866e-07	8
BCL2	3.14957e-11	0.253886	0.667	0.744	1.22739e-07	8
MT1X	3.38118e-11	0.464389	0.694	0.782	1.31764e-07	8
IL1B	3.7486e-11	0.134366	0.695	0.672	1.46083e-07	8
TYMP	4.02006e-11	0.132119	0.699	0.704	1.56662e-07	8
CXXC5	7.01369e-11	0.143559	0.568	0.809	2.73323e-07	8
NRIP3	7.06476e-11	0.287121	0.62	0.782	2.75314e-07	8
KLHL6	8.00728e-11	0.243728	0.659	0.732	3.12044e-07	8
ZNF267	1.37853e-10	0.221593	0.655	0.719	5.37214e-07	8
UBAC2	1.50156e-10	0.129953	0.667	0.695	5.85157e-07	8
BCL6	1.69153e-10	0.17828	0.653	0.72	6.59191e-07	8
STK17B	1.97513e-10	0.174186	0.769	0.826	7.69708e-07	8
EMP3	3.11864e-10	0.387257	0.705	0.826	1.21533e-06	8
ATP1A1	3.3674e-10	0.207294	0.708	0.79	1.31228e-06	8
WARS	5.46407e-10	0.11991	0.475	0.49	2.12935e-06	8
FHOD1	5.47463e-10	0.160862	0.398	0.39	2.13346e-06	8
IGSF21	7.12263e-10	0.15752	0.796	0.835	2.77569e-06	8
FGD4	7.263e-10	0.197025	0.72	0.739	2.83039e-06	8
TMEM158	1.12419e-09	0.126373	0.607	0.751	4.38097e-06	8
IFITM2	1.59892e-09	0.115093	0.851	0.927	6.23101e-06	8
SLA	2.27947e-09	0.123868	0.852	0.885	8.88311e-06	8
NAF1	2.32297e-09	0.265675	0.594	0.67	9.0526e-06	8
VPS37B	2.35088e-09	0.135787	0.603	0.657	9.16139e-06	8
TPM4	3.63647e-09	0.235032	0.623	0.688	1.41713e-05	8
SH2B3	4.80692e-09	0.176754	0.58	0.625	1.87325e-05	8
NFATC1	6.75684e-09	0.270297	0.483	0.533	2.63314e-05	8
HMGA1	1.07747e-08	0.258491	0.578	0.639	4.1989e-05	8
CTSL	1.39354e-08	0.182402	0.699	0.759	5.43062e-05	8
RYBP	3.36989e-08	0.114657	0.655	0.734	0.000131325	8
YBX3	3.55685e-08	0.152241	0.765	0.819	0.000138611	8
SNAI1	5.27426e-08	0.123252	0.621	0.762	0.000205538	8
CHN2	7.06726e-08	0.100057	0.722	0.79	0.000275411	8
LITAF	7.6355e-08	0.197219	0.711	0.797	0.000297555	8
EIF5A	1.46877e-07	0.133562	0.671	0.716	0.00057238	8
THBD	2.09981e-07	0.214591	0.589	0.803	0.000818296	8
MYOF	4.09969e-07	0.149432	0.568	0.623	0.00159765	8
MT1E	5.78905e-07	0.446795	0.688	0.831	0.00225599	8
S100A4	8.07564e-07	0.139762	0.74	0.887	0.00314708	8
OGT	9.23217e-07	0.10913	0.537	0.546	0.00359778	8
SLC20A1	1.6403e-06	0.12365	0.513	0.552	0.00639225	8
ABCA1	2.00185e-06	0.103486	0.578	0.608	0.00780121	8
TLN2	3.53127e-06	0.107992	0.721	0.751	0.0137614	8
GABPB1	4.2335e-06	0.233109	0.701	0.809	0.0164979	8
NAMPT	5.03056e-06	0.14327	0.624	0.669	0.0196041	8
MPP1	5.90748e-06	0.157451	0.532	0.587	0.0230214	8
RELB	1.13304e-05	0.185444	0.602	0.694	0.0441547	8
SEMA7A	3.18447e-05	0.102606	0.382	0.407	0.124099	8
CXCL8	3.37453e-05	0.103982	0.803	0.819	0.131506	8
ABHD2	3.78016e-05	0.116778	0.702	0.781	0.147313	8
CD44	4.71001e-05	0.136319	0.592	0.803	0.183549	8
PADI2	4.82127e-05	0.135114	0.692	0.76	0.187885	8
ANGPTL4	7.5142e-05	0.118075	0.49	0.776	0.292828	8
MMP19	8.56285e-05	0.184502	0.315	0.482	0.333694	8
MIR222HG	9.56338e-05	0.145736	0.547	0.617	0.372685	8
UBASH3B	0.000117411	0.218178	0.555	0.752	0.457551	8
DLGAP4	0.000168698	0.140707	0.527	0.598	0.657414	8
CTDSP1	0.000231557	0.105327	0.707	0.771	0.902376	8
ADM	0.000263183	0.10104	0.426	0.61	1	8
SLC25A25	0.000418865	0.135533	0.643	0.76	1	8
TMEM52B	0.000450518	0.123904	0.63	0.712	1	8
RASGEF1B	0.000466412	0.179582	0.712	0.829	1	8
VEGFA	0.000476081	0.252858	0.567	0.73	1	8
HIC1	0.00169394	0.190412	0.419	0.492	1	8
SACS	0.00221013	0.11453	0.635	0.769	1	8
CCRL2	0.00312869	0.129677	0.677	0.83	1	8
NAB2	0.00452241	0.192731	0.457	0.534	1	8
PXDC1	0.00549552	0.122629	0.509	0.675	1	8
DSEL	1.83836e-217	0.152495	0.928	0.71	7.1641e-214	9
TMEM140	5.11522e-214	0.133584	0.869	0.507	1.9934e-210	9
CHEK2	1.37283e-145	0.121683	0.829	0.62	5.34992e-142	9
FKBP14	1.57438e-134	0.109139	0.858	0.691	6.13535e-131	9
LDAH	6.494e-134	0.12008	0.802	0.588	2.53071e-130	9
ANKIB1	1.52434e-114	0.14634	0.828	0.533	5.94035e-111	9
ASCL2	6.30865e-99	0.127272	0.793	0.512	2.45848e-95	9
DCAF16	2.52417e-95	0.115375	0.826	0.638	9.83668e-92	9
ZNF480	1.81857e-91	0.22185	0.802	0.649	7.08698e-88	9
GYG1	3.07422e-90	0.227826	0.817	0.589	1.19802e-86	9
UBR5-AS1	6.20236e-89	0.223557	0.775	0.55	2.41706e-85	9
GMIP	4.68727e-86	0.140735	0.75	0.454	1.82663e-82	9
RPA3	3.25882e-85	0.179893	0.881	0.77	1.26996e-81	9
EPN2	1.76022e-77	0.169526	0.865	0.691	6.85957e-74	9
STAC3	1.56075e-62	0.160372	0.776	0.599	6.08224e-59	9
PRR34-AS1	9.8422e-62	0.132337	0.772	0.62	3.8355e-58	9
MED29	1.01069e-60	0.128978	0.838	0.656	3.93865e-57	9
MT3	4.03707e-58	0.106615	0.906	0.755	1.57324e-54	9
FTL	9.12325e-57	0.206784	1	1	3.55533e-53	9
NIPAL3	1.77928e-55	0.101933	0.757	0.65	6.93386e-52	9
PLCG2	1.83245e-50	0.878898	0.695	0.564	7.14107e-47	9
LGALS1	3.22552e-50	0.136493	0.937	0.851	1.25698e-46	9
YPEL2	3.38473e-50	0.32395	0.699	0.509	1.31903e-46	9
ARHGAP1	1.31156e-46	0.197526	0.765	0.667	5.11116e-43	9
TIMP1	1.59225e-46	0.132519	0.886	0.785	6.20499e-43	9
KNOP1	6.92506e-46	0.163731	0.67	0.434	2.6987e-42	9
CST3	2.98552e-45	0.335051	0.996	0.987	1.16346e-41	9
EIF4EBP2	1.40478e-44	0.124413	0.823	0.701	5.47444e-41	9
COG3	5.81418e-44	0.113839	0.767	0.638	2.26578e-40	9
CD33	2.70849e-43	0.214803	0.88	0.816	1.0555e-39	9
IFI27L2	3.99978e-43	0.293411	0.9	0.82	1.55871e-39	9
ELP6	1.88107e-41	0.109702	0.761	0.622	7.33052e-38	9
LMF2	5.8734e-41	0.133802	0.668	0.452	2.28886e-37	9
PFN1	1.06923e-40	0.4058	0.956	0.883	4.16677e-37	9
UBAP2L	2.63888e-39	0.151026	0.807	0.627	1.02837e-35	9
MTRNR2L8	7.45887e-39	0.171659	0.703	0.567	2.90672e-35	9
PIK3CA	1.56897e-38	0.166202	0.686	0.519	6.11428e-35	9
SLC15A3	8.48426e-38	0.10048	0.824	0.679	3.30631e-34	9
PRKACB	1.09216e-37	0.191138	0.851	0.783	4.25615e-34	9
DNPH1	1.26033e-36	0.13196	0.819	0.678	4.9115e-33	9
ARPC3	3.75198e-36	0.287422	0.968	0.938	1.46215e-32	9
SERF2	2.02298e-35	0.309245	0.972	0.936	7.88357e-32	9
ANKH	7.59581e-34	0.103064	0.718	0.52	2.96009e-30	9
GATM	2.23909e-32	0.385686	0.827	0.724	8.72575e-29	9
UQCR11	6.07788e-32	0.351008	0.932	0.847	2.36855e-28	9
KAT6B	7.52957e-32	0.132561	0.63	0.449	2.93427e-28	9
OST4	1.1595e-31	0.339835	0.946	0.868	4.51858e-28	9
SLC2A13	1.4366e-31	0.115814	0.688	0.562	5.59845e-28	9
UQCR10	4.41918e-31	0.364009	0.875	0.846	1.72215e-27	9
FXYD5	4.43063e-31	0.287262	0.972	0.919	1.72662e-27	9
GMFG	2.65549e-30	0.381207	0.877	0.797	1.03484e-26	9
TMSB10	5.73586e-30	0.175467	0.999	0.994	2.23526e-26	9
PPP1R18	1.08717e-28	0.281575	0.693	0.505	4.23671e-25	9
SLC12A5	4.96138e-27	0.16007	0.879	0.829	1.93345e-23	9
NISCH	7.86305e-26	0.106237	0.79	0.657	3.06423e-22	9
ANP32B	3.86659e-25	0.215829	0.817	0.701	1.50681e-21	9
AIF1	7.86866e-25	0.222989	0.986	0.979	3.06642e-21	9
B2M	1.71762e-24	0.129175	0.999	0.999	6.69356e-21	9
RASSF2	3.72674e-24	0.119604	0.831	0.722	1.45231e-20	9
WLS	2.76794e-23	0.170209	0.699	0.576	1.07867e-19	9
RPS27L	3.59596e-22	0.31272	0.956	0.911	1.40134e-18	9
TMEM161B-AS1	3.64765e-22	0.129366	0.784	0.721	1.42149e-18	9
AP1S2	2.43022e-21	0.160216	0.839	0.755	9.47057e-18	9
CXCL12	6.52914e-21	0.408481	0.819	0.798	2.5444e-17	9
TNFSF12	1.08651e-20	0.250347	0.765	0.71	4.23412e-17	9
C9orf66	1.20987e-20	0.12085	0.654	0.503	4.71486e-17	9
KIF20B	1.69489e-20	0.133312	0.625	0.464	6.60501e-17	9
PPDPF	1.71883e-20	0.164274	0.891	0.813	6.69828e-17	9
CALM2	2.03317e-20	0.174828	0.976	0.949	7.92326e-17	9
C4orf48	2.29416e-20	0.193072	0.914	0.841	8.94034e-17	9
TMEM154	3.08239e-20	0.185855	0.709	0.611	1.20121e-16	9
TXN2	4.30863e-20	0.149464	0.779	0.652	1.67907e-16	9
RPS26	2.84333e-19	0.233002	0.994	0.981	1.10805e-15	9
NBEAL1	2.98523e-19	0.143007	0.991	0.956	1.16334e-15	9
SERINC5	3.79547e-19	0.110264	0.757	0.639	1.47909e-15	9
S100A11	3.89088e-19	0.209382	0.97	0.957	1.51627e-15	9
[truncated: 2,274 more rows]

## Sheet: Table S3
each cell contains the averge expression of genes
gene	pre-natal	pediatric	adolescent	adult
FTL	171.546	135.828	104.952	152.235
TMSB4X	207.094	189.785	149.497	130.475
FTH1	85.8397	128.067	169.381	107.413
CD74	9.48372	79.7986	48.4475	104.958
B2M	35.1135	149.1	59.5312	95.7083
ACTB	94.7416	65.0912	61.6293	83.4518
ITM2B	38.5189	56.0921	52.5137	78.7158
CCL3	260.826	121.627	197.394	75.6132
MT-CO1	61.5252	60.4118	59.1153	68.3225
EEF1A1	52.5521	54.0877	41.372	61.9932
MT-CO3	35.2425	53.8059	44.0165	60.9081
HLA-DRA	1.82328	34.8076	19.2245	58.9741
CCL4	114.555	69.4278	89.7969	58.6846
CCL4L2	76.3741	44.7485	83.2215	58.2017
TPT1	29.9675	34.859	28.6264	56.2842
RGS1	38.8021	74.4524	88.6737	50.2362
SAT1	29.9536	63.1687	70.662	47.8008
MT-ATP6	16.5243	33.212	32.2316	45.8401
NEAT1	13.6339	56.9652	58.9251	41.2717
CEBPD	7.17521	36.6225	50.3328	40.5424
C1QB	12.933	49.4198	29.0702	40.458
SRGN	8.82547	40.413	42.0226	35.4209
CST3	9.85581	13.6858	13.0382	35.1164
TMSB10	25.9722	29.2203	22.1592	34.7648
PTMA	26.7195	26.747	29.2596	34.2779
APOE	32.0867	84.9388	30.3081	32.2138
KLF6	31.2392	37.6534	56.2533	31.7646
C1QC	18.7962	38.2224	25.0325	31.555
HLA-DRB1	0.613421	22.9199	10.5846	29.3732
HLA-DPA1	0.6708	13.4431	8.31185	28.9639
MT-ND2	19.9734	26.0578	19.4774	26.8997
EIF1	23.9442	28.2861	39.9071	26.404
FAU	15.9895	23.8984	18.2687	26.2568
SGK1	5.30354	24.4027	35.9524	26.1232
UBC	18.5792	21.2038	29.218	24.9406
RHOB	14.6546	30.0693	37.4891	23.8848
MT-ND1	12.9822	23.1436	19.2821	23.5195
TYROBP	15.5958	23.6962	16.89	23.2583
C1QA	9.45228	29.6767	19.0272	22.1087
KLF2	7.70816	23.1278	17.1661	21.5213
SPP1	10.3969	13.9217	14.0824	19.9612
HLA-B	2.59406	25.1345	11.9486	19.3995
UBA52	13.5193	17.006	12.6913	19.2677
AIF1	18.4744	11.4564	8.62052	19.1771
CYBA	13.3271	17.647	13.67	18.8648
RPS10	8.21782	8.07553	5.99463	18.8452
RPS26	12.506	9.51483	13.8559	17.9567
CD81	1.52568	10.2986	9.58259	17.3224
RNASET2	9.5246	26.5561	26.8245	16.9667
MT2A	1.99805	16.7036	20.0286	16.7659
CEBPB	5.21088	18.5348	28.8245	16.5723
ZFP36L2	8.29419	17.1201	24.6869	16.4371
MARCKS	6.43253	11.879	8.94917	16.3284
RPL7	28.7958	16.2334	15.2217	16.2256
RAC1	13.0875	17.974	17.729	16.1059
HERPUD1	6.02911	15.1696	16.2676	15.9623
GPR34	10.6383	13.0017	18.373	15.8333
DDX5	13.6087	19.9486	24.8148	15.6343
PSAP	10.0674	14.624	10.0851	15.3429
NFKBIA	25.0964	12.2956	17.2149	15.2559
CH25H	10.1166	18.7574	23.3418	14.4962
CTSB	9.88165	17.8319	12.6048	14.0671
SERF2	12.7478	10.7965	9.966	13.6386
HLA-DPB1	0.428795	10.4504	3.91024	13.5468
NACA	10.8184	9.96828	8.45153	13.3905
TSC22D3	4.9498	11.4034	16.9595	13.229
GAPDH	17.6572	10.9849	10.261	12.7996
ID2	7.35058	24.4853	25.6732	12.7702
H3F3A	13.8604	10.3046	9.65575	12.7514
CALM2	11.6783	12.4712	13.6624	12.6239
IER2	53.2694	22.1858	34.7641	12.5839
CXCR4	1.24005	10.1572	10.5801	12.4929
FCER1G	7.89758	9.08905	5.56615	12.4119
OAZ1	11.6073	12.7564	11.8299	12.0187
MCL1	8.01605	16.0774	32.1995	11.9733
PABPC1	8.54495	12.9779	12.067	11.8745
S100A11	7.54114	9.90076	7.59883	11.6148
TUBA1B	11.3629	11.899	9.50292	11.585
HLA-E	5.49989	16.4741	10.0566	11.3972
SLC1A3	1.87921	11.308	11.9389	11.2626
CFL1	14.2359	12.0739	10.8677	11.2579
IFNGR1	11.2479	18.0617	18.2782	11.2359
A2M	5.8046	8.97031	7.50555	11.1812
LAPTM5	11.5066	11.8465	11.837	11.145
HMGB1	8.81326	9.15471	10.3979	11.0693
UBB	11.8636	10.5574	13.555	10.9544
HLA-C	3.40502	23.476	10.028	10.8925
APOC1	9.47172	26.5039	6.97914	10.7979
RGS10	7.62935	11.3694	10.1784	10.4872
CSF1R	12.0372	10.9714	12.171	10.3781
C3	5.53251	12.8138	7.49239	10.316
ALOX5AP	5.2923	8.07785	6.90884	10.2655
EEF1B2	5.95821	7.78611	6.61137	10.0164
PDK4	7.93375	14.5882	21.0225	9.95678
HTRA1	13.3548	9.03445	6.79951	9.90523
ACTG1	18.3886	10.0675	9.47302	9.7472
PNRC1	8.24448	8.15062	9.58804	9.60105
GLUL	5.66191	10.4018	12.074	9.57566
CD83	5.45491	10.3284	14.6234	9.4909
PLCG2	0.32193	1.66708	3.19638	9.49022
MEF2C	7.23594	11.3522	9.17429	9.42225
ARPC3	7.55648	7.35216	6.64423	9.40807
HNRNPA2B1	6.17777	8.62907	10.701	9.07206
MYL6	11.8243	8.55243	7.82309	8.78612
CXCL8	49.5898	4.96426	23.2416	8.74137
COX7C	7.82989	7.69466	5.70923	8.70482
PFN1	14.7027	8.05652	7.29638	8.48437
MT-ND5	4.0263	4.78996	5.55042	8.47819
CD63	7.68303	8.48057	7.20029	8.31896
GPX4	6.6817	6.77634	5.86014	8.22191
COX4I1	8.00081	7.39768	6.04795	8.16827
SRGAP2	0.716371	7.64785	7.49998	8.14314
NPC2	6.17559	6.54541	3.84802	8.11185
TOMM7	4.70382	7.13745	5.33317	8.09415
CIRBP	6.67143	9.02195	8.6406	8.0669
GNAS	2.34755	5.5923	6.82822	7.9819
PLD4	6.47054	8.13637	5.48558	7.95998
GPR183	5.53777	6.43324	8.84758	7.87179
PPIA	8.65963	6.48351	5.89879	7.78058
LST1	3.47108	5.584	3.57006	7.73606
SRP14	7.16096	5.47241	4.68909	7.70069
PFDN5	8.66784	7.42359	5.85755	7.69981
HLA-A	3.6617	13.6458	5.99273	7.56454
IL1B	8.97935	10.7421	10.9186	7.53605
SORL1	0.941505	6.89204	5.9331	7.5168
ASAH1	6.97493	6.49641	4.27464	7.45789
SARAF	3.59732	6.18274	6.40112	7.43213
FCGRT	9.72764	8.63602	6.65053	7.28902
TREM2	10.7595	7.96853	4.61696	7.27963
LTC4S	2.64762	3.95925	4.56066	7.25254
YWHAH	6.17764	6.79231	5.10221	7.2323
DBI	3.59326	10.1216	19.0208	7.17071
SRSF5	4.61882	7.95512	11.9193	7.09889
TMIGD3	2.12195	8.46513	9.08763	6.94625
SMAP2	1.34087	7.93408	8.33605	6.88509
RPL17	4.35077	5.00327	5.83106	6.77158
UQCRB	5.4452	4.08937	2.83661	6.7348
BTG2	9.35102	11.453	15.9845	6.73159
KCTD12	2.29	6.08656	6.60952	6.726
CELF2	1.65241	6.44562	8.9479	6.71338
HNRNPA1	12.2582	8.15172	7.75878	6.63944
SKP1	4.76614	3.90587	4.74913	6.60289
OTUD1	11.0836	5.37521	11.6954	6.56407
WSB1	5.75227	7.99253	9.47699	6.55451
IER3	8.38424	7.2174	7.64855	6.53257
CKB	4.76973	7.78857	8.26864	6.50015
BTF3	6.88828	6.19599	5.74671	6.45898
EEF1D	5.35869	7.23608	5.74935	6.40433
TMBIM6	3.90273	5.8265	5.46258	6.38095
HLA-DMA	0.425166	3.99696	2.80456	6.3743
COMMD6	4.93437	5.23084	4.08385	6.31429
SLCO2B1	2.51347	5.77354	4.98485	6.26381
GSN	5.24618	8.45911	9.48395	6.20367
TMA7	6.01661	4.9616	5.41811	6.19731
LIPA	3.41966	2.26362	2.07548	6.18807
FRMD4A	1.60923	6.22917	5.83832	6.18073
HNRNPDL	5.78708	6.3481	6.81114	6.15496
YBX1	10.0179	5.68434	6.08721	6.15
PTPRC	1.88047	4.933	5.0215	6.13936
RTN4	5.84826	6.50575	7.23749	6.12623
BHLHE41	3.23481	10.9619	11.274	6.12551
SRGAP2B	1.01564	5.21775	8.09588	6.04742
SLC11A1	0.940434	8.7904	10.0534	6.00187
BIN1	10.5429	8.03296	7.78226	5.97008
RPL36AL	5.15292	6.11879	6.12222	5.94797
GADD45B	11.2258	9.51943	8.26567	5.93878
MBP	0.427121	4.9432	7.20252	5.93189
QKI	1.10983	3.89577	3.9547	5.88261
HLA-DQB1	0.418458	6.01746	2.82241	5.84714
ATP6V0B	6.15178	6.11169	5.94093	5.8121
MS4A7	1.8426	6.61522	6.4637	5.80742
TRA2B	6.22377	6.65441	11.0701	5.78434
CSF2RA	4.13264	9.41039	8.21898	5.73682
BTG1	6.01599	9.21274	8.27248	5.73192
DDIT4	1.39811	4.25905	6.92047	5.72748
SRGAP2C	0.74279	5.66556	5.86842	5.69601
OLR1	3.27406	12.1977	14.752	5.67018
CD68	8.93592	6.17191	4.08206	5.65361
CTSS	2.7991	4.87877	3.01513	5.63454
GNAI2	1.83065	4.01293	2.85007	5.63353
APOC2	0.975567	1.68449	3.63131	5.55844
FKBP5	0.0609262	3.89243	5.94084	5.52433
CDC42	4.16976	4.63818	7.04787	5.51194
HCST	1.19866	3.87643	2.62846	5.45506
RHOA	3.77718	4.55246	4.44037	5.44579
SPRY1	1.67895	5.7385	11.5291	5.43408
EEF2	7.84213	5.12444	6.3993	5.42286
CD37	3.88176	5.17269	4.80795	5.41314
PLXDC2	2.58803	6.31167	5.45261	5.36719
RBM39	4.44823	6.25469	7.65515	5.35124
REL	0.941153	5.52333	5.5101	5.34232
SON	3.30638	5.37157	6.00422	5.33109
LAPTM4A	3.38624	3.6434	3.86078	5.31926
FAM49B	3.514	5.25573	4.44543	5.30563
ARHGDIB	6.46446	5.40133	4.35298	5.23128
SRSF7	4.96723	5.91014	7.81527	5.22819
MTDH	2.46147	4.46235	4.52824	5.21352
RGS2	5.13975	7.46402	6.16206	5.20241
MAFB	2.45274	6.18071	4.84461	5.17505
CXCL16	2.63528	4.30323	5.10001	5.16578
COX6B1	5.69711	3.89353	2.97103	5.14057
SH3BGRL3	5.18673	4.03293	3.8824	5.13714
DDX3X	2.19149	5.23062	7.00109	5.11575
SUMO2	5.29532	4.68439	4.04123	5.10704
HNRNPH1	2.51252	4.24895	6.51564	5.0926
WASF2	2.02375	5.6514	6.55984	5.06406
COTL1	6.17397	5.3392	4.36981	5.04459
GSTP1	3.50408	2.87638	3.45418	5.04348
NPM1	6.76272	5.21885	4.67854	5.03765
EIF3E	4.35697	4.12916	3.83837	4.97182
CAPZB	7.63931	4.85522	4.44095	4.95569
EPB41L2	0.490363	4.43526	4.93838	4.94731
MORF4L1	4.55582	4.39521	5.38402	4.93947
NDUFA4	4.59563	3.24355	2.66688	4.92016
NAP1L1	3.21412	5.84538	3.55347	4.90918
FOLR2	10.5949	3.97571	3.05404	4.89285
PNISR	2.4061	5.28655	4.87705	4.88456
SLC25A6	8.07073	5.98365	6.54334	4.8817
UQCR11	3.98989	3.8474	3.01074	4.83781
CD99	2.99713	3.99182	6.17996	4.80912
HNRNPK	5.29538	4.48263	5.67468	4.80367
SERP1	3.75521	4.97527	5.0747	4.78433
LY86	5.16248	3.72565	2.96194	4.77594
FUS	3.2424	5.48683	5.27529	4.75679
CCNI	4.93125	4.60553	5.0859	4.73263
YWHAE	4.74557	3.57551	4.07581	4.72724
ARPC2	5.23134	5.8571	5.0535	4.71709
PPP1R15A	8.63089	4.52012	9.2178	4.69502
CD14	5.81199	5.65283	4.54054	4.69328
CTSD	6.4279	5.07069	3.22423	4.68988
COX6C	4.98623	3.18535	2.74661	4.65071
ARGLU1	2.4255	4.85119	4.9779	4.64448
CYFIP1	1.32261	3.1311	3.98083	4.64145
MAF	3.34903	3.37358	2.68912	4.61673
RNASE1	2.70112	3.24949	4.5407	4.5678
P2RY13	7.56538	5.1521	5.3825	4.56187
CALR	3.99453	3.72037	2.50135	4.5579
SERPINB9	0.915857	3.70628	5.34318	4.54784
ARPC1B	6.50892	5.25986	4.1065	4.54496
SLC25A37	0.985103	5.29318	5.93562	4.52694
COX6A1	4.29735	3.53791	3.31964	4.51672
APBB1IP	2.32929	4.93472	4.19142	4.51444
ARL6IP5	4.51605	4.50155	4.07819	4.49651
CD53	5.89348	5.95153	5.06016	4.4884
EIF4A2	5.67298	5.28663	5.28348	4.47769
SEC11A	2.79145	3.80246	2.928	4.46771
CNPY3	3.86408	5.30984	4.36481	4.45454
CHCHD2	4.27375	3.46576	3.49859	4.44835
HNRNPU	2.19655	4.23678	5.44745	4.43997
ADAM28	2.08163	4.64934	4.34071	4.39043
MEF2A	1.27496	5.1892	4.64614	4.38847
UQCR10	3.70378	2.95875	2.31758	4.38777
IL6ST	0.874139	4.71826	4.25847	4.38764
TUBA1A	26.1653	3.87189	4.38559	4.3868
RNASE6	1.59309	2.91068	1.97692	4.3865
SH3BGRL	3.52407	3.30449	2.81301	4.36454
NBEAL1	2.02349	5.94549	1.82186	4.34352
KLF4	2.98115	3.51641	6.76566	4.34006
SDCBP	4.30755	4.11179	5.17946	4.32915
PEBP1	2.72826	2.96199	3.86048	4.32005
N4BP2L2	2.32587	4.32721	4.05936	4.29523
PRDX1	4.65835	2.85332	2.84503	4.26286
IER5	1.2686	2.45892	2.95385	4.25433
OST4	4.73647	3.51407	2.77201	4.23634
FPR1	4.23369	6.84484	5.08066	4.22167
TXNIP	1.09552	2.31842	2.23321	4.17884
EIF3K	3.02296	3.72846	3.0396	4.15479
LPCAT2	0.69612	3.48604	3.60044	4.14
USP53	0.477067	5.07252	4.2171	4.13815
DDX17	1.4865	4.63311	4.46089	4.13189
CHCHD10	1.99459	2.68753	2.13858	4.12678
COX5B	3.187	2.94277	2.70978	4.1171
SRRM2	1.89064	5.60199	5.19045	4.07046
FCGR1A	7.12913	6.9063	4.06201	4.06398
CYBB	2.31162	3.59868	2.24387	4.06354
PABPC4	0.983828	3.08473	2.68039	4.0586
DPYSL2	0.799492	2.30729	2.54076	4.04525
SKIL	1.72843	5.7941	10.4868	4.03941
TGFB1	1.50834	3.31643	3.37985	4.02788
RPS27L	1.56759	1.80388	1.63626	4.01106
ATP6V1F	4.82589	3.78883	3.81514	4.01053
C12orf75	4.06998	2.93995	3.16077	3.99371
LAMTOR4	2.9633	3.67346	3.30909	3.98188
MYL12B	3.27167	3.6448	3.16236	3.97275
CALM1	3.71811	4.07129	4.29228	3.95255
ARL6IP1	3.79021	3.17035	3.99355	3.9513
CAP1	3.39222	5.03583	4.61018	3.94943
H1FX	1.71855	2.16009	3.37961	3.94592
SFPQ	2.06787	4.35648	6.14313	3.9142
ADAP2	2.36069	3.14382	2.68507	3.91094
ITGB2	5.31786	5.00013	3.31675	3.90766
YWHAB	2.15865	3.46302	2.81811	3.90627
ETS2	1.1254	3.43318	4.58748	3.90121
UBE2D3	4.11542	4.57153	4.94321	3.87837
SLC2A5	0.190557	3.40797	3.06037	3.87539
TMBIM4	2.77752	3.26685	2.76464	3.87504
NR4A1	1.98276	6.33489	11.1245	3.87306
TBXAS1	2.06344	4.79514	4.68802	3.87004
IFI16	2.90637	3.58763	3.11982	3.86973
COX8A	2.90703	2.63301	2.05764	3.84634
ACTR2	2.98887	4.48709	3.99446	3.84401
TMEM59	2.96742	3.24992	3.16255	3.8421
EVL	4.26544	4.45921	3.52047	3.84143
SRSF3	5.43859	4.55092	7.40537	3.83861
IRS2	0.949277	4.2708	4.81146	3.83739
HAVCR2	2.50595	4.46074	4.81426	3.83403
AKAP13	1.16777	2.98362	3.46833	3.8273
NR4A2	3.18804	7.4648	8.84419	3.82502
SEC62	2.6024	2.97528	2.8881	3.82469
CAPZA2	4.24385	3.09138	3.64684	3.82318
CNP	0.389706	2.24135	3.50469	3.80693
RBMX	2.15503	3.48497	3.44555	3.80425
FAM133B	1.8346	4.89437	6.1569	3.80271
CLEC7A	1.85628	4.98044	5.16479	3.79139
UBL5	3.80936	2.94369	2.92733	3.78798
ATP6V0E1	4.58995	4.45226	3.32776	3.78573
NUCKS1	1.66628	3.03263	2.96938	3.78501
VSIG4	14.6405	4.44513	5.80876	3.77493
CTSZ	1.97754	3.50265	2.32965	3.77305
ACY3	1.97472	1.99548	1.80389	3.75008
VAPA	2.4767	4.01897	4.66973	3.74302
OGFRL1	1.06488	5.12578	8.17232	3.73748
LILRB4	3.06935	6.89231	5.231	3.72722
GABARAPL2	2.46	3.09896	4.064	3.72163
HCLS1	1.08452	3.30326	3.56977	3.71405
SLC25A3	3.3034	3.89195	3.93566	3.71186
GNG5	3.44393	3.12076	3.03658	3.70086
HMGN1	4.67146	3.84028	2.81827	3.69833
OLFML3	5.76493	5.98013	2.61667	3.6934
PTGES3	3.39349	3.06818	3.02773	3.68565
GRN	6.39736	4.76937	3.17111	3.68466
SELPLG	1.4855	4.47167	2.79713	3.67273
MIS18BP1	0.851517	5.47572	4.60262	3.6399
HMGN2	7.86165	3.81987	3.24626	3.63211
EIF5	3.03692	4.41985	6.68913	3.62252
ZFAND5	2.54162	2.38451	5.25474	3.61945
HLA-DMB	0.769011	3.33373	1.60468	3.60122
UQCRQ	3.46986	2.42974	2.17649	3.59728
CMTM6	2.37515	4.23621	5.28339	3.5955
KTN1	1.49585	3.15301	3.03465	3.5945
CCNH	1.1448	4.42325	5.92034	3.5938
FCGR3A	2.78601	3.8276	2.26406	3.59234
POMP	4.21339	3.98984	5.10782	3.5879
GSTM3	0.754121	1.95118	3.69834	3.58038
PHACTR1	6.93485	6.63098	6.16525	3.57672
SUB1	3.97368	3.08006	3.89952	3.5742
PRPF38B	2.83501	4.0241	3.62645	3.56249
ARL6IP4	2.60434	3.47092	3.26599	3.56022
CSF3R	2.08082	5.42903	4.67201	3.55514
DNAJB6	2.60804	2.8595	4.27373	3.54726
NLRP3	0.850893	2.60802	5.92638	3.53717
CCNL1	5.11014	5.50213	6.21339	3.53492
NINJ1	4.93838	2.90133	2.11736	3.53392
METTL7A	0.534926	3.52948	3.29004	3.52885
RHBDF2	1.19013	5.56697	4.95007	3.51514
IL18	0.567685	2.69191	3.38777	3.50577
NDUFA1	2.91919	2.07428	1.96293	3.50279
DAZAP2	2.76932	3.42024	3.15061	3.48613
ELF1	1.90134	3.33063	5.56271	3.4857
COX7A2	4.82847	3.08184	2.81454	3.4822
NDUFB2	3.39659	2.36405	2.14116	3.4708
ZEB2	2.50386	3.61195	3.36659	3.45014
CORO1A	4.70831	4.42443	3.60704	3.44311
TPI1	5.14064	3.11048	2.97692	3.4386
NDUFB1	2.0805	2.19046	1.66782	3.43344
MYL12A	3.47647	3.05098	2.53554	3.43049
GATM	2.58107	1.67254	1.84377	3.41752
TSPO	1.36347	2.06272	2.46549	3.41343
CTSC	4.56513	3.68522	2.1138	3.41291
ARHGAP24	0.175436	2.88119	2.36255	3.40518
HNRNPA3	3.12622	3.71677	3.60577	3.40428
NCL	2.18625	3.20879	3.63762	3.3967
RB1	2.88451	2.6395	2.59635	3.38856
HINT1	3.71058	2.2946	2.24765	3.38115
SNX3	4.37022	3.3423	2.99472	3.37646
IL13RA1	1.1161	3.00294	3.14206	3.37517
C3AR1	1.65648	5.09705	7.03286	3.34644
CD164	2.89774	2.55013	3.45411	3.32318
EDF1	3.45549	2.93433	2.54206	3.31896
ADGRG1	1.0987	3.30181	3.38566	3.30333
FOXN3	1.50266	4.37115	3.98191	3.29834
RNF130	2.26129	3.14891	2.82491	3.28363
CSTB	3.158	2.85795	2.38242	3.28353
CLIC1	2.5783	3.66655	3.65637	3.28283
SF1	1.52277	3.86452	3.88311	3.26891
ARRB2	2.79228	3.23971	3.38738	3.26769
BRI3	2.32658	3.04251	2.53332	3.26109
MFSD1	1.92394	2.72869	3.21045	3.25601
PPT1	4.9479	4.53127	3.47795	3.25062
TNFAIP3	2.3487	1.37506	2.53756	3.24819
ANXA5	1.83384	2.49908	2.73188	3.24473
PTP4A2	1.33045	1.86129	2.16692	3.23813
C6orf62	1.02042	3.17659	3.23273	3.23213
PCBP2	3.23677	3.1565	3.33505	3.22785
SRRM1	1.78344	2.84352	2.88523	3.22474
GPM6B	0.719592	1.29951	3.79467	3.21668
AXL	1.1233	3.11429	3.84628	3.21504
CAPG	1.94085	2.07521	1.72447	3.21064
SRSF2	2.89285	4.29164	6.30567	3.20952
TMEM258	3.42344	2.53057	2.35767	3.20758
LGMN	7.10914	4.38791	2.64007	3.20488
MT3	0.073383	0.863561	1.05917	3.19493
COX7B	2.80168	1.61601	1.62953	3.1791
ATM	0.578335	2.82451	2.29653	3.16953
PPIB	4.26638	3.26592	2.29117	3.15777
TCF25	1.72139	3.45501	2.85644	3.12734
GRASP	0.167835	3.07114	5.88626	3.12062
RBM25	1.31732	3.2488	2.85129	3.11937
FCGR2A	1.67681	2.4462	2.66686	3.11907
PSMA7	3.55068	3.50401	3.0444	3.10174
EIF4A1	4.24715	5.26034	6.60182	3.09981
LPAR6	3.68172	3.15855	2.90321	3.09942
NDUFA13	2.18186	1.86013	1.64913	3.08909
VAMP2	2.03188	3.18421	4.0519	3.08448
RIN2	2.81839	3.14958	5.70873	3.08039
CD69	5.48713	2.43325	3.84545	3.05248
ANKRD44	1.06901	3.87847	4.6339	3.05097
SPI1	2.83557	3.00547	2.5315	3.03277
SSR4	2.76545	2.2613	1.94041	3.0194
ELMO1	0.325466	2.64256	3.81172	3.01772
PRMT2	1.09143	2.38278	2.38136	3.01108
CX3CR1	6.33205	6.35534	2.06325	3.00672
MXD4	0.428882	1.78884	2.06849	3.00396
LIMS1	2.18605	4.71167	4.7034	2.9949
LAMP1	2.7909	3.00202	2.58828	2.98711
LAMP2	1.61405	2.07701	2.70448	2.98646
TM6SF1	1.70024	2.5983	2.92922	2.97388
SPCS1	2.24224	2.64335	1.79346	2.9693
PRRC2C	1.19883	2.63031	2.73116	2.96615
ZFAS1	2.33366	3.67483	3.63991	2.94551
C4orf48	2.66168	1.9527	1.9348	2.94313
KDM6B	1.07137	4.36807	6.47104	2.93552
GLIPR1	1.95235	2.52724	2.42484	2.93022
DOCK4	0.766619	2.35058	2.29565	2.92375
CPVL	3.72029	2.78831	1.37969	2.92254
HMOX1	2.08257	3.63775	2.627	2.91765
ANKRD11	1.03993	4.1859	3.78969	2.91526
NDUFA11	1.8773	2.11311	1.84155	2.91365
DDX24	0.973888	2.23819	2.40287	2.90744
DAB2	1.68577	2.36861	3.06469	2.90705
SLA	0.984177	1.95796	2.34606	2.89191
PLD3	5.79101	4.10397	2.06326	2.88667
HIF1A	0.859042	2.53757	2.29265	2.88559
UQCRH	3.0485	2.5557	2.26325	2.88125
DNAJA1	2.97089	3.45541	4.80101	2.87734
PDIA3	4.06601	2.7953	1.88783	2.8632
RBM3	2.62584	3.3918	3.92964	2.85775
SCAF11	1.2908	3.14481	3.11314	2.85598
WDR83OS	2.11235	2.36652	1.74624	2.84358
IFITM2	0.831725	1.99978	1.11103	2.8412
DOCK8	1.09781	3.5999	3.6928	2.83786
CANX	2.18637	2.0697	1.93401	2.83733
ST6GAL1	0.416731	3.79434	2.9656	2.83584
SERPINB6	1.5248	2.86855	2.64958	2.83188
PLA2G16	0.721573	2.02386	2.46206	2.82865
FGD2	0.687038	2.79357	2.82589	2.82576
ARPC5	3.46268	3.00314	2.99979	2.82311
TCOF1	0.667415	1.87711	1.84004	2.81243
EIF1AX	1.38291	2.36959	3.2232	2.81002
HSD17B11	2.49171	2.18541	2.77425	2.80997
BRK1	3.89586	3.20927	2.52333	2.8044
CLU	0.255211	0.456456	0.362216	2.80015
MAP3K8	1.01407	2.36887	3.30343	2.79657
SET	2.77321	2.73722	2.8048	2.79617
MARCKSL1	6.71617	1.14122	3.20448	2.77955
SIGLEC10	1.80669	3.11253	2.41515	2.77167
ITM2C	4.18328	2.17795	2.01523	2.76815
SPCS2	3.56781	2.46605	2.49244	2.76089
SEC14L1	0.417943	1.89788	2.97632	2.76062
DYNLL1	4.0805	2.47392	2.12723	2.75967
AKR1B1	2.52399	2.27657	2.09117	2.75367
ISCU	1.25226	2.31315	1.81146	2.7458
RAP1A	2.33963	2.94094	2.8321	2.74035
CITED2	8.54404	4.22963	4.13094	2.73283
LAIR1	1.31873	2.53338	2.18763	2.72946
TPM3	1.70742	3.46231	3.83357	2.72428
C1orf56	1.48725	2.13823	3.59819	2.72353
JDP2	0.166699	2.71189	2.22534	2.71628
SHTN1	0.880329	2.5449	2.75767	2.71321
SAMSN1	5.30145	5.56341	5.52377	2.70446
ENO1	4.18211	2.6087	2.43205	2.70421
B4GALT1	0.673666	2.3711	3.1944	2.69788
PLK3	1.06891	3.80177	6.1898	2.69648
MGST3	2.69249	2.33157	2.74463	2.69392
ANAPC16	1.80688	2.53249	2.4755	2.69293
GNB4	1.77016	3.44155	2.76117	2.6907
SOD1	1.78237	1.77798	2.08176	2.68586
ADORA3	2.10235	4.23973	2.87973	2.68578
SF3B1	1.5672	2.76173	2.96609	2.67874
PCBP1	2.99139	2.90582	3.26347	2.67557
MT-ND4L	1.50603	1.66799	1.48614	2.67045
NEDD8	2.77286	2.25248	1.80234	2.66555
RNF13	2.26994	2.65382	2.90337	2.65309
C11orf58	2.85674	2.48426	2.63758	2.64223
ITPR2	0.915297	2.1665	2.24904	2.64169
MBNL1	0.604285	1.66354	1.95444	2.63906
FKBP1A	3.61917	2.00773	1.95558	2.63341
APLP2	3.51511	2.93472	2.50154	2.63239
CLDND1	0.425799	1.27059	3.13778	2.62997
VPS28	2.14413	1.96938	1.80965	2.6264
DHRS7	1.01188	2.28864	1.81713	2.62603
FEZ2	1.55701	2.70167	3.20992	2.62355
RHOG	2.01093	2.72451	2.17835	2.62325
CTSH	1.04377	2.35796	1.6129	2.62299
S100B	0.0798933	1.0179	1.84052	2.61952
NDUFA3	2.20105	1.85422	1.44801	2.61829
MKNK1	2.85074	2.62365	2.47267	2.61556
TRIB1	2.52685	3.76689	7.4561	2.60771
PIK3R1	0.53514	1.81948	1.7921	2.6069
HIST1H4C	1.46912	2.60273	1.84917	2.59503
FXYD5	0.79919	1.01141	1.1072	2.59131
SCAMP2	2.18058	2.71054	2.35694	2.59028
CHD9	1.38246	3.15286	2.69458	2.58743
SDCCAG8	2.39162	2.60219	3.00528	2.57266
DAD1	1.93656	1.96327	1.59848	2.56839
YWHAZ	2.42106	3.07645	4.53097	2.56769
STX7	1.58763	2.14992	2.24552	2.56146
SLC25A5	3.32558	2.9929	3.00886	2.55698
IRF2BP2	0.8228	1.97109	2.20283	2.55588
RGCC	0.311014	3.25202	1.71993	2.55502
TIMP2	1.07094	2.23975	1.50666	2.55461
ITGAX	0.306202	3.33837	3.64145	2.55442
PICALM	0.7865	2.1381	3.58472	2.54798
TUBB	14.4958	3.21535	2.36253	2.54249
CREG1	4.76474	2.67057	2.94024	2.53774
DPP7	2.63276	2.21391	1.91031	2.53748
IGSF6	2.03934	3.10642	1.88776	2.53569
AP1B1	2.33963	3.00411	2.22703	2.5349
P2RY12	5.3529	1.70093	1.46834	2.53467
SLC38A2	1.13613	2.46208	4.23323	2.52771
CD9	0.0689268	1.71076	1.92902	2.52064
RPL22L1	1.30898	2.18452	2.25534	2.51404
IDS	1.23334	4.20129	4.30683	2.51333
TRMT112	2.20973	2.09435	1.72354	2.51248
PALD1	0.537805	2.25837	2.98241	2.51037
KCNMB1	0.111507	1.19217	2.60644	2.50424
EID1	2.47575	1.7977	2.24637	2.50203
NDUFS5	2.53328	2.08346	2.03577	2.49926
INPP5D	1.41339	3.55705	2.59255	2.49651
CDKN1A	1.80098	3.06209	5.59441	2.4964
FGL2	0.0930221	0.943123	0.598606	2.49592
PGK1	3.06576	2.31436	2.3367	2.48947
USF2	0.670214	1.51341	1.39268	2.48261
CYCS	2.59066	2.82681	3.72818	2.48197
DRAP1	2.19777	2.64112	2.07113	2.47837
UBL3	1.05861	1.70409	2.27051	2.47701
HNRNPF	2.60393	2.5816	2.94338	2.47667
CSDE1	1.54004	1.88287	2.52224	2.47442
CKLF	1.72584	1.80619	1.42343	2.47127
ANP32A	1.48892	1.95068	1.50915	2.46857
RSRP1	0.743138	2.64434	2.9384	2.46313
EIF3L	3.31063	1.96456	2.31755	2.4603
COPE	2.60557	1.92071	1.85591	2.45924
MOB1A	1.28973	2.16744	2.00229	2.45586
STMN1	12.7761	1.79175	2.76695	2.45125
PRNP	0.614043	1.53514	2.23795	2.44449
TLN1	1.1593	2.74014	1.98935	2.44432
GMFG	2.14454	2.18653	1.92368	2.44429
ATF3	0.820446	2.81812	4.33023	2.4422
MYADM	1.35673	2.78245	4.81934	2.43867
HMGN3	2.06501	2.04658	2.44499	2.4333
ATP6AP2	3.6373	2.1085	1.78964	2.43288
SEC61G	2.58089	1.58255	1.72651	2.43064
SRSF11	1.80009	2.7554	2.89234	2.4278
PER1	0.515242	2.34915	3.36006	2.42779
RSRC2	1.56243	2.61995	3.03688	2.42731
RBX1	2.09483	2.51941	1.87103	2.42632
EIF4G2	2.7509	2.06693	3.10404	2.42468
ATP6V1G1	3.28071	2.60179	2.29675	2.42257
ENTPD1	2.84388	2.72689	1.64177	2.42203
C5AR1	1.08542	2.24609	2.93467	2.41736
CLTA	3.57416	2.40142	2.1708	2.4155
LGALS1	3.23815	1.93207	0.526675	2.41365
ST13	1.96237	1.70786	1.79694	2.41346
IFRD1	1.52741	3.27579	3.69014	2.41294
ATP6V1B2	1.44529	2.53416	3.01318	2.40969
B3GNT5	2.03043	3.41283	3.87082	2.40908
SSR1	1.29087	1.58488	1.58563	2.40295
HNRNPC	3.1966	2.94885	3.1237	2.40094
TNRC6B	1.23623	2.13074	2.18533	2.39924
HNRNPA0	3.97178	3.20281	4.28891	2.39364
EIF4E	2.00591	3.31297	7.37688	2.39088
SEC61B	2.4352	2.2036	2.05631	2.38704
BASP1	2.07308	2.81786	2.5793	2.38059
SBDS	1.28051	1.3231	2.35641	2.38012
CDC42SE1	1.847	3.07768	4.3207	2.37937
EIF4A3	1.37125	1.48655	4.78647	2.37248
PIH1D1	2.7922	2.87698	2.01178	2.37078
CBX3	1.49471	1.84109	1.89746	2.37047
PHC2	0.320804	1.91726	1.91237	2.36835
ARL5A	2.93838	2.87906	2.79694	2.36634
SKAP2	0.972027	2.29738	1.94656	2.36188
VAMP8	2.89002	2.36777	1.7283	2.36028
TBCA	1.97337	1.83709	1.62521	2.35804
C6orf48	2.19852	2.66458	2.45955	2.35489
MGAT4A	1.10872	3.0473	2.50157	2.3496
ARF1	2.28032	2.19502	2.5132	2.3479
ZFHX3	1.18169	3.05766	2.92577	2.3446
CD86	1.73998	3.71988	2.59112	2.33955
H2AFY	2.64768	3.02485	2.23749	2.33755
XBP1	4.3632	3.22328	4.07407	2.33734
SNHG8	1.05637	2.47433	2.68083	2.33659
SFMBT2	1.78436	3.27359	2.71534	2.33511
CTNNB1	1.58456	2.42873	3.58846	2.32966
HNRNPM	1.95324	2.24807	2.34071	2.31873
JMJD1C	1.37339	2.25777	2.89776	2.31714
SQSTM1	2.7882	2.24304	4.14157	2.31569
RILPL2	0.648604	3.74468	4.99187	2.31176
PYCARD	2.78196	2.95766	1.69501	2.31166
BMP2K	0.680715	1.80373	1.65097	2.3105
CD302	0.409521	1.99543	2.18556	2.30681
LUC7L3	0.851353	2.68444	2.75655	2.30605
RPN2	2.893	2.12621	1.46591	2.28912
FSCN1	4.93663	2.28102	2.15627	2.28407
BST2	1.08016	3.76507	1.1699	2.28191
EGR3	0.767309	4.12047	7.54348	2.28085
CNBP	2.43371	2.5144	2.19873	2.2805
NDUFS7	1.47007	1.48932	1.62915	2.27809
NDUFB8	2.24471	1.82593	1.79325	2.27312
TMEM165	1.41609	2.58122	2.98322	2.27135
CLK1	2.43765	2.60221	3.24346	2.27098
EVI2A	2.05061	2.63405	3.44528	2.26821
EIF3F	3.4069	2.39384	2.21738	2.2677
SAP18	2.00015	2.17236	1.927	2.26703
CAPZA1	1.50875	2.15043	2.77244	2.26509
ERP29	2.62755	2.32443	1.9216	2.26503
SYAP1	0.309609	2.32022	4.84367	2.25636
MZT2B	2.51449	1.75499	1.67484	2.25413
FIS1	1.48166	1.56859	1.81723	2.24918
PTPRE	1.06623	3.20015	2.75122	2.23221
IFITM3	0.446258	3.14725	0.773841	2.2318
NKTR	0.909103	2.22315	1.71655	2.23098
PLAUR	0.822321	4.22194	6.10644	2.22939
KRTCAP2	1.52948	1.59793	1.39016	2.22907
MIF	3.50038	1.99374	2.33266	2.22823
NDUFC2	1.73794	1.75264	1.50167	2.22464
RAP1B	0.652378	1.14861	1.29683	2.22373
PRR13	1.70468	2.28394	1.77232	2.22151
UBXN1	2.39785	2.84382	2.39113	2.21922
GPSM3	1.62292	2.24947	1.78929	2.21794
ELL2	0.161532	2.62441	6.03741	2.21705
GYPC	3.36826	1.91028	1.48967	2.20888
PREX1	0.274379	2.06818	2.18204	2.20787
MYO1F	1.80245	3.46532	1.92192	2.20593
PLEKHO1	1.26258	3.12605	2.28405	2.20536
RAB31	1.19299	2.86092	3.21963	2.20369
GRB2	1.75145	2.47296	1.98437	2.20362
NDUFB11	2.44618	1.69977	1.40685	2.20307
TMEM14C	1.82901	1.56947	1.49697	2.202
PDGFB	0.165705	2.10936	2.81432	2.20129
HP1BP3	1.24582	2.08443	1.9561	2.19881
APLP1	0.591854	0.927521	2.50657	2.19771
TLN2	0.44952	2.02263	2.26666	2.19771
PSME1	1.67795	2.52114	1.40526	2.19709
ACTR3	2.44483	2.20076	2.39864	2.18932
CTTNBP2	0.481294	1.51404	3.25793	2.18654
MNDA	5.05556	2.11602	1.53377	2.18242
TSC22D4	0.946527	1.51536	2.11057	2.18145
NDFIP1	1.77761	1.80379	1.89044	2.17591
CSNK1A1	1.40763	2.39218	2.91776	2.17468
RAB1A	2.67315	2.70934	4.04909	2.16972
NDUFB4	1.76683	1.57114	1.50892	2.16694
PSMA1	1.92787	2.1412	2.22649	2.16226
KHDRBS3	0.0340468	1.75793	1.93232	2.15639
FCGR1B	4.09442	3.75882	3.2822	2.1491
MAT2A	0.410726	2.95896	4.64048	2.14705
PAIP2	1.85867	1.47117	1.77559	2.14681
DDX21	1.15513	2.71723	2.81206	2.14592
CTSL	1.98325	3.02598	1.93536	2.14032
MS4A6A	0.298356	0.4148	0.41759	2.13909
TMED10	1.5171	2.19699	1.81397	2.13638
C12orf57	4.89603	3.45799	3.27388	2.12986
NOP10	4.151	2.15307	1.76578	2.12922
NFE2L2	1.13817	2.18021	2.33854	2.12685
LDHB	3.74822	1.49866	1.3802	2.12666
LAT2	2.77248	3.22114	2.21565	2.1231
STK4	0.716476	3.13853	2.35423	2.12278
ATRX	1.44938	2.07731	1.65637	2.12254
MGST2	2.59232	2.37998	2.01279	2.1209
BAX	1.70993	1.75148	1.49583	2.12
BCAP31	2.23938	2.3338	1.62128	2.11854
PET100	1.81896	1.65147	1.41579	2.11682
RAB7A	2.26863	2.20804	2.3982	2.11618
DEK	1.25453	1.87688	2.17658	2.11028
PPP1CB	1.2339	1.36615	2.49617	2.10891
APMAP	0.693398	1.70425	1.96612	2.1084
H2AFZ	3.85012	2.15795	2.78945	2.10516
LGALS9	0.736619	2.52949	1.81396	2.10284
GDI2	2.28727	1.69861	1.76019	2.09707
TGFBR2	0.45093	2.6548	2.33446	2.09317
SNRPD2	2.82424	1.93307	1.65882	2.08951
NCKAP1L	1.25967	2.09731	1.58737	2.08511
PARK7	2.76683	1.72902	1.48289	2.07536
GPBP1	1.33378	1.83242	2.22249	2.07513
TMEM119	1.51685	2.33532	1.88633	2.07208
CPM	0.134079	1.78145	1.6996	2.07183
YPEL3	0.447917	1.67649	2.16645	2.07022
MGAT1	0.981686	2.4635	1.82397	2.0653
TYMP	1.87204	5.10195	1.7465	2.06427
SFT2D1	2.38676	2.01299	2.25106	2.06363
DST	0.457541	0.818861	1.30295	2.06144
AAK1	0.757774	2.08329	1.50202	2.05381
MINOS1	2.20833	2.08138	1.6081	2.05357
FNIP2	0.453538	2.09754	1.87783	2.04949
LAMTOR1	2.22695	2.16363	1.65473	2.04864
NDUFC1	1.21908	1.11684	1.08698	2.04696
EVI2B	0.95352	2.48073	2.72123	2.04419
ORMDL1	0.830272	2.42598	3.25889	2.04194
SPTLC2	0.463874	3.73317	4.92994	2.04024
RAN	2.74407	2.5689	2.47497	2.03873
MRC1	0.365081	1.23341	1.74809	2.03744
QDPR	0.338919	0.749499	2.67039	2.03254
GIMAP4	1.00354	2.36786	1.84469	2.03241
EIF3G	1.49088	1.96556	1.61923	2.02182
CUTA	1.97823	1.46068	1.15529	2.02154
ZNF331	0.707183	4.39024	5.51586	2.01926
SERBP1	2.26085	2.06492	2.29704	2.01758
RDX	0.587356	1.23722	1.54962	2.0168
TRIM22	0.309804	1.78982	1.62565	2.0113
PAG1	1.23282	3.34339	2.67286	2.01102
SLIRP	1.60397	1.8853	1.93299	2.0071
SLC4A7	0.560789	1.80828	1.91138	2.00632
PABPN1	0.905555	1.86075	1.88235	2.00618
HIGD2A	1.96349	1.73016	1.12185	2.00567
ALDH2	0.945499	1.44804	1.20388	2.00085
SMDT1	1.9773	1.13869	1.17615	1.99872
TMED2	2.56395	1.69444	1.81867	1.9851
ALDOA	4.00365	2.37816	2.56044	1.98211
BCLAF1	1.08077	2.09601	2.20869	1.98047
VDAC1	5.0925	2.40511	2.04182	1.98014
GPNMB	1.10814	0.862577	0.13129	1.97529
SH3TC1	0.453803	1.67062	2.25422	1.9746
EIF3H	2.48446	2.10989	1.53956	1.97433
ITGB1	1.54007	1.74757	1.63647	1.97287
IDI1	1.48569	1.88875	2.86023	1.97117
DYNC1I2	1.39244	1.61365	1.84153	1.96919
DCK	0.704663	0.970512	2.2856	1.964
OSTF1	1.47544	1.61089	1.59444	1.96023
PSMB1	2.14107	1.91723	1.91145	1.95986
EIF4B	1.01897	1.60367	1.39515	1.95665
UBAC2	0.579407	2.934	2.24884	1.95286
RBM8A	2.06735	2.23389	2.73109	1.95009
LSM8	1.11535	1.76556	1.66862	1.94922
POLR2L	1.96093	1.6011	1.59551	1.94854
PMEPA1	0.673644	1.86087	1.83778	1.94661
SIGLEC8	0.647234	2.60912	2.25832	1.94153
SOX4	4.60916	0.992434	1.32188	1.93759
RNH1	0.943388	2.30201	2.37773	1.93456
SUSD6	0.31638	1.8599	1.99657	1.93397
DAGLB	0.797404	2.52916	2.95852	1.93381
PGLS	1.74355	1.71307	1.05804	1.93375
PELI1	0.912016	1.42743	1.70383	1.93305
RSL24D1	2.20048	1.67098	2.06915	1.9316
CFLAR	1.02821	1.74923	1.44474	1.92621
NFIC	0.55027	2.14794	2.03608	1.92529
TNFRSF1B	0.710832	2.46548	1.92308	1.92307
TMEM176B	0.106544	1.58786	1.64446	1.92237
UNC93B1	1.26837	2.34159	1.90008	1.92188
NSA2	0.555633	1.0762	0.753572	1.92038
LHFPL2	0.735215	2.77829	2.31725	1.91969
RAB5C	3.05606	1.94884	1.9033	1.91871
HNRNPD	1.32031	1.98481	1.88316	1.91482
C4orf3	2.25404	1.62584	1.32646	1.91397
EIF1B	1.74927	2.09732	2.25008	1.91387
MAP4K4	1.29517	2.06352	1.70205	1.90707
TALDO1	1.64355	1.41023	1.59943	1.90698
NDRG2	1.11759	1.165	2.42066	1.90697
PKM	2.83976	1.60507	1.45869	1.90695
BNIP3L	1.41467	1.29029	1.8249	1.90567
SSH2	0.266546	1.55669	1.75724	1.9036
BLOC1S1	1.41977	1.57029	1.38567	1.90295
TAF1D	0.911917	1.85358	1.40958	1.89947
TGOLN2	0.984244	2.20234	1.85076	1.89878
ZNF207	1.25946	1.81499	2.08271	1.88919
IFNGR2	1.66132	2.59625	2.93674	1.88671
ARPC4	1.84856	1.71334	1.22829	1.88647
EIF2S2	1.62922	1.57978	1.64193	1.88114
PCM1	0.645378	1.57794	1.4041	1.87893
MAP1LC3B	2.81921	1.53193	2.037	1.87891
RAB2A	1.59304	1.66096	1.86118	1.87653
LYN	0.896517	2.0014	1.58615	1.8763
NFKBID	1.15983	4.34615	4.60445	1.875
YBX3	1.2872	1.97551	2.53945	1.87296
CCDC88A	0.808321	1.55766	1.53051	1.87038
BOD1L1	0.380428	1.65243	1.29925	1.87005
ATF4	1.27639	2.9074	3.63908	1.86964
SCIN	0.359141	1.86524	2.17025	1.86834
METAP2	1.03806	1.50536	1.64793	1.86788
SEMA4D	0.504555	1.80367	2.14535	1.86302
NDUFB9	1.78683	1.38318	1.31236	1.85896
SSR3	1.42836	1.61476	1.31485	1.85791
RNF213	0.680204	2.66867	1.62936	1.85708
JTB	1.99158	1.67828	1.60776	1.85631
PFDN2	1.51465	1.47444	1.5797	1.85519
SIPA1	0.882023	2.03381	2.63417	1.85312
TMX1	1.78282	1.59371	1.61474	1.85278
PRDM1	0.72228	0.977623	0.88277	1.85126
BZW1	1.4481	1.53641	2.59581	1.85011
TRAM1	1.79405	1.31659	1.45619	1.85007
CHMP1B	1.32858	2.26285	1.93044	1.84884
SNRPB2	2.1816	1.58275	1.79767	1.8461
NAA20	4.0567	2.85193	3.01695	1.84176
AKR1A1	2.88116	1.75463	1.4132	1.83983
TMCO1	1.64285	1.31352	1.18986	1.83823
AP2M1	2.45717	1.88678	1.80632	1.83782
OCIAD1	1.45401	1.47954	1.28438	1.83533
LY96	2.54208	1.59085	0.957919	1.83251
PRKAR1A	1.5427	1.54722	1.74435	1.83141
GTF2I	0.973793	1.58552	1.46369	1.83134
GUK1	1.84706	1.84261	1.83358	1.82869
COX17	1.20824	1.68411	1.73692	1.82605
NCOA4	1.44989	1.19878	1.40545	1.82488
CD84	1.35504	3.19402	2.22298	1.82473
SRP9	2.4353	1.18262	1.37941	1.81911
EGR2	4.59604	5.33589	10.0746	1.81775
SMS	2.17591	1.69451	1.71886	1.81533
TNFRSF1A	1.69563	1.98678	1.54702	1.81133
PNN	0.926258	1.98577	2.0838	1.80899
MT1X	0.278213	1.07289	1.70611	1.80778
ARRDC3	1.08037	1.39288	2.41389	1.80711
ROCK1	0.487654	1.81224	1.86216	1.80541
TSPAN14	0.824637	2.25308	1.66492	1.80477
GATAD1	0.26588	1.6664	1.54138	1.80226
PSMA3-AS1	0.817458	2.00522	1.86823	1.799
KMT2E	1.29982	1.77497	1.739	1.79536
ERCC1	1.15289	2.04422	2.53912	1.79419
ENY2	2.66399	2.08273	1.86263	1.79379
PAPOLA	1.29133	1.5509	1.52458	1.79261
GNAQ	0.660118	2.23968	2.13377	1.7881
CAST	0.373127	1.58556	1.58489	1.78543
SERPINF1	2.79153	2.11006	2.15369	1.78322
KRT10	1.23916	1.29415	1.5385	1.78316
YWHAQ	2.83129	1.1938	2.0772	1.78259
SNRNP70	1.68054	1.80754	1.67967	1.781
TCEA1	0.950782	1.23141	1.43543	1.77973
ATP6AP1	2.20009	2.223	1.5557	1.77878
SCD	0.274299	0.866059	1.2987	1.77639
PA2G4	1.13562	1.38138	1.37421	1.77561
SF3B5	1.83207	1.77321	1.55248	1.77543
ATOX1	2.54427	1.53018	1.21352	1.76967
WAS	0.988079	1.55905	1.18665	1.76537
RBPJ	0.824814	1.30963	1.73841	1.76448
DDT	1.42844	1.30156	1.17931	1.76383
OS9	2.02409	1.63879	1.41014	1.76319
CHMP4A	1.63368	2.17407	1.82246	1.76202
SWAP70	0.882772	1.70383	1.58362	1.76094
PLIN2	1.55798	2.26264	2.61069	1.75699
RABAC1	1.58055	1.4372	1.41429	1.75478
DEGS1	1.40763	1.48062	1.73634	1.74938
ARHGAP22	0.0713411	1.4522	1.81849	1.74716
NME3	1.00465	1.48805	1.5205	1.74575
GLRX	2.31986	3.3632	3.56573	1.74508
SRSF10	1.17389	1.7207	1.76952	1.74393
FOXO3	0.756279	1.54261	2.54033	1.74384
CCL2	5.08008	8.6608	8.64132	1.74375
APP	1.11123	1.07178	1.77664	1.74284
SLC31A2	1.13601	3.59432	2.35891	1.74231
SLC44A1	0.432646	0.996364	1.83502	1.73805
TECR	1.449	1.28984	1.42803	1.73763
SNRPB	1.67899	1.78463	2.02387	1.73659
SERINC1	0.871281	1.28053	1.40914	1.73587
SOD2	4.905	1.87631	1.88575	1.73457
SNX2	2.04173	1.52969	1.38618	1.73445
TRA2A	1.51104	1.90821	2.60902	1.73402
CDV3	0.760288	2.14162	1.96118	1.73279
NUDT3	2.22167	3.7702	3.54108	1.7322
ERH	2.89661	1.61513	1.60188	1.72996
SNRPG	2.13209	1.64515	1.84751	1.72901
LYVE1	1.61881	0.370151	1.07719	1.72817
LPAR5	2.28976	2.45706	1.64485	1.7249
DENND3	0.408215	2.15512	1.66025	1.72249
TCF4	1.43117	1.16712	1.32155	1.72099
NDUFB7	1.58709	1.55334	1.30498	1.72098
GNG7	1.95421	1.7634	1.48583	1.72042
LDHA	3.1448	1.59244	1.58537	1.71851
SLC1A5	0.508861	1.37547	2.21566	1.71798
SERPINA1	1.04907	1.81397	1.195	1.71681
EPC1	1.54763	1.91192	2.58779	1.71464
MSR1	0.23391	1.32079	1.37265	1.71222
VPS13C	0.253054	1.28891	1.31665	1.71212
SNU13	1.46512	1.77898	1.76247	1.71105
DDX18	1.2106	1.70565	2.51853	1.71092
ALKBH7	1.4662	1.4809	1.19349	1.70965
ABHD11	0.3106	1.32263	1.76957	1.70912
DUT	1.19281	1.29177	1.37509	1.70438
MDM4	1.11027	2.2927	2.05919	1.70437
VASH1	0.571038	2.63879	2.15093	1.70436
SP100	0.503571	1.93199	1.74521	1.70346
PLEK	2.13301	2.24582	2.38135	1.70321
CHKA	0.383256	1.33152	2.21425	1.70288
TACC1	0.772739	1.81248	1.64446	1.69809
SSBP1	1.83296	1.49416	1.53504	1.69658
RBM6	0.591579	1.48163	1.20516	1.69583
XRCC5	1.77818	1.61382	1.64503	1.69535
SYF2	1.5756	1.7365	1.47613	1.69466
UBXN4	0.954428	1.72325	1.78205	1.69282
HEXA	1.51373	1.59829	1.31661	1.69231
IKZF1	0.829424	2.02203	2.17618	1.69051
ADPGK	1.19448	1.85277	1.54563	1.68958
CHMP4B	1.11919	1.59882	1.59626	1.68894
SRGAP1	0.633995	1.68484	1.60536	1.68655
ARF6	1.43294	2.0984	3.37482	1.6849
NENF	0.81014	1.07109	1.22953	1.68205
HNRNPUL1	1.00708	1.64243	1.88418	1.68177
NT5C	0.805994	1.65005	1.73911	1.67748
STOM	0.621588	1.59718	1.48037	1.67292
MYCBP2	0.749432	2.11061	1.85868	1.67215
KDELR2	1.74889	1.92037	1.87578	1.67059
AMD1	0.881441	1.30486	1.65849	1.66854
RCSD1	1.10615	2.45324	1.72186	1.66732
SRSF6	1.67131	1.8329	2.7944	1.6665
C1orf162	0.504512	2.22747	1.28167	1.66632
RHEB	1.80234	2.54337	3.76818	1.66475
LRPAP1	1.68577	1.89319	1.46409	1.6647
SYNGR2	1.89455	1.8154	1.13465	1.6618
MIDN	1.486	3.13049	3.20603	1.65928
ATRAID	1.43537	1.45422	1.17364	1.65875
TM9SF3	0.345127	1.32699	1.94547	1.65776
EIF5A	0.783065	2.20593	1.29482	1.65626
UBE2B	1.22421	1.70597	1.95527	1.65532
VDAC2	1.57638	1.83823	2.02205	1.65302
UBE2E2	0.783906	1.06326	1.18087	1.65219
GAA	1.13966	2.08504	1.78544	1.64914
SCP2	1.39915	1.3	1.21413	1.64842
BEX4	1.35475	1.27404	1.55665	1.64796
ROMO1	1.44002	1.48101	1.09246	1.64669
CSNK2B	1.59192	1.25873	1.31247	1.64641
PILRA	0.17919	1.35942	0.934977	1.64637
TTC14	0.498896	1.46522	1.4818	1.64624
SH3KBP1	0.798332	1.58486	1.56313	1.64617
UBE2D2	1.66699	1.88022	1.9699	1.64533
RNF149	1.33767	2.90878	2.28725	1.64296
DUSP6	1.74354	2.93482	5.66662	1.64191
COX5A	1.79231	1.21461	1.07078	1.63902
PLSCR1	0.97586	2.12558	1.51638	1.63842
TOMM20	1.24764	1.42162	1.20451	1.63839
GNB2	1.98416	1.80913	1.76768	1.63795
NDUFS6	1.54149	1.24245	0.960034	1.63502
GGNBP2	0.837564	2.02454	1.94897	1.63477
CREM	1.31459	2.05193	2.71963	1.63403
LAMTOR5	2.07148	1.32915	1.30215	1.63279
SRI	1.51224	1.43602	1.64021	1.63198
PRDX2	3.14812	1.06385	1.06797	1.63179
FGD4	0.1989	2.54371	2.74176	1.63131
TMEM50A	1.73626	1.66411	1.47573	1.62941
PPP1CA	1.67957	1.58221	1.35857	1.62921
PPIG	1.41354	1.94266	1.99749	1.62861
RNPS1	1.30781	1.72011	1.62818	1.62833
SNX5	1.29037	1.36011	1.0904	1.62769
DNAJC8	1.4563	1.18535	1.24464	1.62593
IFI27L2	0.958681	1.33094	0.892932	1.62553
YPEL5	1.82401	1.60614	2.43365	1.62482
AIG1	0.761978	1.36579	1.10582	1.62383
DRAM2	1.34504	1.76508	1.80384	1.6229
KANSL1	0.321939	1.43931	1.14402	1.62268
MRFAP1	1.77007	1.46543	1.37967	1.62123
TOP1	0.660984	1.35605	1.36848	1.6207
NAGK	1.3805	1.75487	1.14672	1.6183
TMEM219	1.28449	1.88962	1.54359	1.61252
GRINA	1.32285	1.54089	1.20661	1.61162
DSTN	1.01722	0.911434	1.10004	1.61131
CFD	0.271707	0.744751	1.3572	1.61028
CREBL2	0.575042	1.04753	0.950699	1.60935
PTEN	0.408926	0.838532	1.19466	1.60929
SYPL1	0.985504	1.2601	1.49472	1.60787
STAT3	1.37346	2.74774	2.38446	1.60781
NDUFA2	1.72148	1.50015	1.29324	1.60555
TBCB	1.53881	1.39967	1.77914	1.60415
NDUFB10	1.55991	1.12728	1.084	1.60287
TMEM259	0.598648	1.3411	1.49094	1.59842
PRDX5	2.50833	1.43541	1.08288	1.59656
KIF5B	1.36094	1.89042	1.71251	1.59395
M6PR	1.64382	1.77474	1.53092	1.59227
PKN2	0.54866	1.5326	1.31287	1.58973
PSMB6	1.76619	1.35074	1.11039	1.58884
ZMAT3	0.108906	0.71741	0.590047	1.58818
MPC2	0.899555	2.16099	2.36326	1.58216
LYL1	1.63709	2.33983	2.52146	1.58093
CYTL1	0.153349	0.638889	0.732037	1.58025
TPP1	1.445	1.52529	1.08807	1.57679
PSMA2	1.315	0.776787	1.04908	1.57621
CCDC47	0.730175	1.1891	1.21661	1.57591
MPHOSPH8	1.20529	1.52469	1.62802	1.57317
DHRS9	2.04964	4.53905	5.20385	1.57115
USP15	0.751558	1.67476	1.51787	1.57109
EIF5B	0.946923	1.66399	1.57545	1.56926
PSMB3	2.20619	1.49734	1.34351	1.56738
NAA38	1.23324	1.05359	1.01279	1.56626
UCP2	3.28341	1.59852	1.16482	1.56027
TMED9	3.09655	2.13746	1.43349	1.5594
PYURF	1.20169	1.41373	1.42569	1.55911
LRRFIP1	0.603946	1.79334	1.77384	1.55751
RASSF4	0.636505	2.08662	2.3173	1.55745
MDM2	0.114767	0.60616	1.0035	1.55598
ESD	1.43194	1.22006	1.34647	1.55559
CACNB4	0.175282	1.54169	1.05743	1.55532
OSM	0.753219	3.04358	4.96443	1.55387
SNHG25	0.369856	1.56448	2.68662	1.55162
GNAI3	1.34671	2.15333	2.21856	1.55147
C19orf53	1.8616	1.67029	1.34141	1.55024
AFF4	1.18406	2.02543	2.22306	1.55012
PTP4A1	2.47222	2.00712	1.92279	1.54892
PTPN18	0.665808	1.12229	1.25986	1.54883
TRAPPC1	1.2863	1.17462	0.879191	1.54782
PIP4K2A	0.250454	1.14544	1.73084	1.54701
CREBRF	0.380959	1.17233	1.39451	1.54647
TCEAL4	1.40509	1.06888	1.20551	1.54132
PRKD3	0.344497	1.40581	1.59448	1.54124
MS4A4A	0.75779	0.43936	0.413456	1.53954
FMNL1	0.794836	2.28788	1.41615	1.53803
APEX1	1.67582	1.57682	1.24262	1.53749
RGS19	1.91543	2.55362	1.87427	1.53704
TAX1BP1	1.01921	1.3378	1.61528	1.5367
IL10RA	0.669961	1.33271	1.27171	1.53531
SCAND1	1.55805	1.63769	1.51894	1.53472
VMP1	1.9027	3.68832	3.12968	1.53358
SAT2	2.03138	1.95392	1.78843	1.53176
CHURC1	1.1214	1.32673	1.25704	1.53028
TSC22D2	0.57701	2.16641	3.39443	1.52649
MERTK	0.774314	1.2953	1.49244	1.52621
GNB1	0.48466	1.53389	1.18882	1.52508
COMT	1.28423	1.3076	1.43448	1.52495
DDIT3	1.68011	1.7111	4.66783	1.52473
TMEM107	3.91758	3.16498	4.35262	1.52453
MCF2L	0.249226	1.45164	1.71408	1.51988
PTAFR	3.31482	2.11356	1.15197	1.51828
ZNF706	1.33652	1.25318	1.42258	1.51716
PCF11	0.95561	1.90194	2.16412	1.51698
NCF1	0.624584	1.06343	0.741139	1.51677
XRCC6	1.47147	1.29267	1.26312	1.51397
DYNLRB1	1.36464	1.39066	1.10596	1.51357
TKT	1.12938	1.27867	0.935851	1.51303
SLTM	0.859996	1.59717	1.57251	1.51089
GADD45G	0.983213	1.24901	1.66194	1.51055
GABARAP	1.59676	0.569693	0.544239	1.50989
CEBPA	1.01981	2.92001	1.98576	1.50702
PHPT1	1.25281	0.806881	0.622411	1.50669
GHITM	1.59671	1.2137	1.21356	1.50569
DDX6	1.00125	1.75108	1.63791	1.50438
SF3B2	1.51331	1.50642	1.53022	1.50341
WTAP	1.42566	1.51772	2.28188	1.50123
AHCYL1	0.428792	1.30471	1.41648	1.50071
ABI3	1.16623	1.91185	1.34796	1.49979
TTC3	1.54327	1.1582	1.02796	1.49877
MRPL57	1.1329	1.02119	1.13924	1.49711
CTDNEP1	0.544167	1.08864	1.01823	1.49686
SPATA13	0.145865	1.86763	1.4854	1.4964
PDIA6	2.47889	1.491	1.01349	1.49453
DNASE2	2.2489	2.08684	1.46744	1.49382
FMNL3	0.585773	2.06151	1.4575	1.49317
GABPB1-AS1	0.389732	1.82149	1.74905	1.48873
KLF3	1.14521	1.59667	1.51497	1.48801
SRSF9	1.64188	1.72379	1.78362	1.48751
DIP2A	0.36961	1.91331	1.76016	1.48695
DNAJC7	1.06475	1.63533	1.57029	1.48633
PPDPF	2.09972	1.48924	1.06099	1.48433
RBM23	0.616323	1.54089	1.83094	1.48148
RTF1	1.043	1.1374	1.15876	1.48144
ATP1B1	2.96363	1.16285	1.40532	1.47924
HNRNPH3	1.37336	1.5031	1.55645	1.47918
TMEM9B	1.51073	1.87899	1.69863	1.47806
EIF3A	1.00998	1.85307	1.79644	1.4773
ZC3H15	1.16292	1.30036	1.40595	1.47706
RAD23A	1.38878	1.46766	1.57289	1.47238
BRD2	0.676006	1.87347	2.18698	1.47197
SSR2	2.72691	1.97324	1.53927	1.47177
VPS29	2.34921	2.04337	1.96038	1.4707
MSN	0.593503	1.45923	1.4881	1.46956
UXT	1.39836	1.33964	1.20335	1.46548
PDE4B	0.303729	1.05974	1.06878	1.46426
LENG8	0.227525	1.45283	1.78609	1.46324
ADRB2	1.91769	2.00461	2.15776	1.46316
CCDC85B	0.980001	1.50495	1.35694	1.4628
TMEM156	0.191296	1.48069	2.07207	1.46036
HSBP1	2.46946	1.43578	1.37266	1.46013
SF3B6	1.58049	1.15999	0.971242	1.4574
TXN	1.17376	1.03438	1.25614	1.45652
RTN3	1.79083	1.11648	1.65572	1.45645
CNDP2	1.01074	1.44216	1.58259	1.45594
C20orf27	1.66098	1.68961	1.37528	1.4557
PRPF4B	0.533221	0.873153	1.02535	1.45367
EIF3J	0.914075	1.31878	1.43127	1.45174
INTS10	0.429831	1.1329	1.33288	1.45111
SUMO1	2.45444	1.42497	1.86534	1.4505
ANAPC11	2.10079	1.26267	1.06846	1.45027
PRPF40A	0.849458	1.39275	1.22085	1.44848
HEXB	1.35376	1.2571	1.11703	1.44679
PRDX6	0.96806	1.15747	1.17636	1.44612
HMGB2	1.56934	1.22128	1.7711	1.44568
AP2S1	2.32369	1.40046	0.997667	1.44537
FKBP8	1.64932	1.46668	1.81218	1.4427
HNRNPR	1.4294	1.32755	1.52461	1.4421
PIK3IP1	0.627447	1.70673	1.59086	1.44079
ATP2C1	0.620879	1.0257	1.45632	1.43984
UFC1	1.46169	1.12353	1.08511	1.43887
INTS6	0.38695	1.28446	1.9325	1.43868
RGS12	0.320932	0.983057	0.757567	1.4381
MRPS21	1.99273	1.78919	1.62857	1.43701
CMPK1	0.864618	0.830331	1.22858	1.43544
PAK2	0.739712	1.39183	1.16202	1.43495
IRF8	2.93967	3.18781	2.39442	1.43458
BAZ2B	0.490283	1.32148	1.18618	1.43095
GABARAPL1	0.727109	1.7585	2.3733	1.42728
MYDGF	3.07539	2.3621	1.66971	1.42707
NDUFS8	1.20432	1.04079	0.871664	1.4235
REEP5	1.23406	1.3823	1.3173	1.42346
JAK1	0.400245	1.42144	1.59925	1.42297
ZBTB16	0.0272284	0.33438	1.83756	1.42291
NUDT16	0.38904	0.875213	1.18693	1.42218
SPG7	0.758488	1.28284	1.26854	1.42194
PPP3CA	0.716502	1.12584	1.54471	1.42157
DDX46	0.908486	1.77152	1.55014	1.42087
ARL4A	1.37182	1.56522	2.23533	1.41794
SLC43A2	0.902998	1.59651	1.52031	1.41785
SNAP23	0.587206	1.3086	1.44399	1.41724
LIMD2	1.02901	1.89341	1.71416	1.4157
ADAM10	0.71343	1.35147	1.30839	1.413
CBWD5	0.359081	1.56266	2.139	1.41272
PSMA4	2.29085	1.45044	1.41084	1.41271
KCNMA1	0.0172393	0.680005	0.752976	1.41238
MPZL1	0.58049	2.03088	1.75118	1.41229
ANKRD12	0.992504	1.80618	1.56442	1.41213
ENSA	1.11148	1.30675	1.6264	1.41198
ARID1B	0.177521	1.33356	1.18456	1.41184
CIB1	0.668366	0.85367	0.713347	1.41027
MDH2	1.66015	1.25184	1.04953	1.40775
PJA2	0.64634	1.24883	1.25974	1.40728
KLHL5	0.131024	1.03314	1.29967	1.40698
NEDD9	0.276671	1.63018	3.52383	1.40431
H1F0	2.30097	1.56821	1.48852	1.39899
LEPROT	0.725434	1.36911	1.34005	1.39874
MTCH1	1.6263	1.56898	1.77165	1.39796
C9orf16	1.85319	1.37699	1.07327	1.39684
LSM7	2.0232	1.35642	1.35319	1.39568
HNRNPL	0.567307	1.11168	1.11847	1.39542
AUP1	1.5002	1.44693	1.42555	1.39494
PHF20	1.28082	1.40417	1.36458	1.39475
CCND3	0.230315	1.36689	1.45793	1.3927
LRP1	0.512227	1.34027	0.877437	1.39013
LSM14A	0.74841	0.763854	0.944332	1.38947
CXCL12	0.149774	0.758259	0.61929	1.38859
HM13	1.57554	1.43062	1.01301	1.38852
ANP32B	1.36814	1.29668	1.12007	1.38729
CMTM7	1.05834	1.01793	1.04054	1.38728
YIPF4	0.757748	1.39097	1.3817	1.38552
ZFAND6	1.35612	1.7143	1.81709	1.38496
PSRC1	0.128465	0.567577	0.948411	1.38376
BRD4	0.626506	1.47246	1.40118	1.38369
NAMPT	0.723055	1.51173	1.50502	1.38308
RAB10	1.38855	1.14463	1.37974	1.38117
CEP170	0.692809	1.73144	1.59618	1.38047
TMEM256	0.999569	0.895878	0.944856	1.37993
SOCS6	2.15992	3.65354	4.13897	1.37975
PTTG1IP	1.24557	1.44299	1.29915	1.37899
SLC15A4	0.163596	1.28498	2.01088	1.37654
CHMP2A	1.28798	1.06201	0.923551	1.37424
CTDSP1	0.454629	2.09395	1.98895	1.37262
MRPL52	1.14268	1.06637	0.974574	1.37247
CD4	0.866639	1.42962	1.04904	1.37036
EIF3D	1.78009	1.32853	1.35585	1.36906
CTTNBP2NL	0.23694	1.64368	1.36507	1.36508
ASH1L	0.50629	1.49832	1.33065	1.36496
TAOK3	0.880517	1.48925	1.30946	1.36026
SAP30	0.0952708	0.99599	1.23435	1.35912
NASP	0.999388	1.36057	1.29047	1.35824
PRKAG2	0.189876	1.82087	1.39225	1.35669
ARHGAP21	0.390434	1.12993	1.29621	1.35573
BPTF	0.548318	1.56076	1.21426	1.35471
ATP1A1	0.88179	1.35404	1.93337	1.35445
RICTOR	0.438088	1.3	1.13849	1.35437
THEMIS2	0.337556	1.40024	1.72655	1.35429
ME2	0.603622	1.16944	0.983445	1.35295
LITAF	0.969942	2.02101	1.83081	1.3528
FAM96B	1.43493	1.08433	1.26938	1.35173
CD300A	1.83325	1.84766	1.13486	1.35167
CHD1	0.597621	1.38008	1.70397	1.35163
TMEM147	1.55464	1.26928	0.961242	1.35114
GSTK1	1.09041	1.38812	1.03766	1.35092
UBE2I	1.7925	1.58857	1.29428	1.35087
PIAS1	0.491839	1.31141	1.13143	1.3492
PTGS2	0.0585895	0.971143	2.72665	1.34806
KPNB1	0.958228	1.64392	1.4884	1.34775
RUNX1	1.20768	2.64882	2.68913	1.34757
ARHGDIA	1.62395	1.81297	2.13867	1.34623
SLC8A1	0.409789	1.16776	0.982798	1.34556
APH1A	1.07673	1.35671	1.33157	1.34443
TAL1	0.627175	1.69311	2.1734	1.34363
TMEM230	1.85385	1.31448	1.34915	1.34347
TRMT1	0.6379	1.04232	1.07696	1.34322
HPGDS	3.66066	1.05914	0.872173	1.34262
LSM3	1.24044	0.698692	0.841669	1.34178
UQCRFS1	1.63493	1.2878	1.14771	1.34038
ARF4	1.75391	2.1217	2.62772	1.33992
CHD7	0.697506	1.26936	1.36351	1.33919
TUFM	1.67624	1.29579	1.22907	1.33913
NDUFB5	1.31864	1.13032	0.862759	1.33784
NARS	1.09732	0.964822	1.08139	1.33756
MED13L	0.448985	1.68884	1.57144	1.335
CSRNP1	2.52377	2.05598	2.80283	1.33338
RNMT	0.758381	1.21467	1.2026	1.33312
MRPL20	1.09997	1.28656	1.07296	1.3331
RNF166	0.719691	1.48351	1.54656	1.33267
C1orf122	0.70953	0.97543	1.06377	1.33261
SSU72	0.972602	1.38841	1.33239	1.33049
SLC3A2	2.38298	1.54315	1.94622	1.32742
AKAP9	0.868369	1.50977	1.15945	1.32741
LINC01480	0.414012	1.24451	1.89105	1.32696
CHST11	0.550108	1.43716	1.50033	1.32245
RERE	0.252116	1.31956	1.07884	1.32176
C1orf43	1.37081	1.25579	1.47197	1.32048
RASGEF1B	0.677319	2.0841	3.83094	1.32035
BANF1	1.68475	1.28383	0.9391	1.31946
GCA	0.877306	1.31106	1.26127	1.319
ERP44	1.23353	1.21737	1.06662	1.31836
RNF145	1.0577	1.67798	1.28156	1.31726
C19orf70	0.905105	1.19528	1.12588	1.31628
TGFBR1	0.704722	1.39785	0.872583	1.31559
NUDT14	1.09176	1.22485	1.08516	1.31558
DHX36	0.650687	1.45335	1.38889	1.3117
ANKRD10	0.732479	1.0681	1.42884	1.3104
ZRANB2	0.559872	1.05257	1.23038	1.30932
GADD45GIP1	1.3028	1.24956	1.24548	1.30921
AOAH	1.28094	1.26296	0.909967	1.30913
MTUS1	1.01122	0.994788	1.29081	1.30829
ABR	0.322791	1.79828	1.23986	1.30802
TM9SF2	1.0229	0.942329	0.78924	1.30762
FLOT1	1.45438	1.77486	1.62707	1.30683
MID1IP1	0.514061	1.09915	1.33423	1.30634
CLN8	0.356445	1.31364	1.74888	1.30414
NDUFAF3	1.14771	1.16413	1.14399	1.30405
PHIP	0.702874	1.32289	1.2595	1.30228
LDLRAD4	0.466034	2.08934	2.58905	1.30202
TLE4	1.75037	1.11927	1.56408	1.30169
CDC37	1.38021	1.39965	1.43455	1.30135
ATP1B3	1.16368	1.54939	1.67637	1.30082
RPL7L1	0.714521	1.50002	1.25463	1.30058
IRAK3	0.19263	1.33573	1.9018	1.3001
TERF2IP	1.38233	1.32472	1.4416	1.29898
WBP2	1.01863	0.956331	1.00941	1.29811
ZBTB20	0.377294	1.02984	1.07985	1.29752
MYO9B	0.563173	1.99348	1.46717	1.29729
COX7A2L	1.6346	1.39719	1.27943	1.29511
NCOA3	0.178674	1.54787	1.67867	1.2946
KLF7	0.508997	0.906769	1.56093	1.29407
LARP7	0.973082	1.19855	1.0594	1.29399
PRDX3	1.18224	0.95948	0.872881	1.29334
TRIM38	0.733128	1.5862	1.193	1.29251
CHPT1	0.536642	0.89048	1.31094	1.29095
GNA13	0.478453	1.63221	1.65456	1.29063
MEAF6	1.36697	1.21554	1.18943	1.28799
PPP2CA	1.61135	1.31896	1.84392	1.2877
PRMT1	1.68754	1.03708	1.08892	1.2876
ANXA11	0.99729	1.29906	1.18898	1.2867
CPEB4	0.45942	1.14344	1.13385	1.28533
RBBP4	1.06288	0.881045	0.88947	1.2849
NOL7	1.16787	1.44698	1.33741	1.28432
YY1	0.774479	1.32665	1.19911	1.28425
SCPEP1	1.27096	1.8616	1.17709	1.28389
PPP1R2	0.760604	1.40794	1.41055	1.28209
C1orf54	0.308053	1.03346	0.572715	1.2807
EIF2S3	0.810137	1.15173	1.3265	1.27956
TAF7	1.44959	1.56022	1.81263	1.27913
GCC2	0.436276	1.59675	1.40826	1.27852
CCDC50	0.986894	1.61672	1.53414	1.27799
RGS18	0.206562	0.66282	0.751572	1.27786
ABI1	1.18747	1.51726	1.28559	1.27639
MUM1	0.938614	1.96847	1.57434	1.27529
ADAM17	0.609226	2.09834	3.19642	1.27501
ADAR	0.474849	1.68183	0.918386	1.2746
TNFRSF13C	0.249943	0.902885	0.834812	1.27446
U2SURP	0.625495	1.30854	1.30255	1.27281
EIF3M	1.40235	1.47076	1.37818	1.27194
PDE3B	0.267562	1.52665	2.11689	1.27065
SSB	1.35402	1.31643	1.12321	1.26863
MLXIP	0.401172	1.20339	1.26215	1.26811
NAV3	0.369794	1.21163	1.25854	1.26764
ARRDC2	0.290256	0.903272	1.2488	1.2666
ATF6	0.510591	1.45205	1.2303	1.26649
PTN	0.786767	0.425309	0.761063	1.26645
SERPINB1	1.03373	1.55841	1.11507	1.26553
PDCD6	1.02203	1.15519	1.04681	1.26515
STK17B	0.327873	1.42029	3.27705	1.26435
NCOR2	0.268703	1.77358	1.46348	1.26399
RAB14	0.751438	0.997636	1.06028	1.26347
CSNK1D	0.755784	1.72792	2.14343	1.26324
CHMP5	1.61561	1.6446	1.32925	1.26246
HAMP	0.0786163	2.14258	0.312148	1.2622
ABHD12	1.1268	1.46496	1.39913	1.26031
FAM96A	1.60559	1.5167	1.27163	1.25982
WNK1	0.446632	1.20668	1.12827	1.25961
PSMG2	0.776881	1.07118	0.880606	1.25845
RAD21	0.67894	1.0163	1.01096	1.25452
PEA15	0.845829	0.972933	1.09648	1.2542
ZNF90	0.351589	1.57017	0.521947	1.25154
HSD17B12	0.535601	0.671513	0.675679	1.25085
PCNP	0.929441	1.0137	1.44198	1.2499
VPS35	1.12392	1.19732	1.11844	1.24859
PURA	0.381261	1.54817	1.36366	1.24829
APRT	1.5215	1.24718	1.1641	1.24594
PSMD8	1.26725	1.19353	1.20644	1.24534
BIRC2	0.800859	1.01197	1.31342	1.24531
NEMF	0.749174	1.2805	1.13199	1.24489
SMARCA2	0.376874	0.78558	0.790252	1.24326
BCL2A1	2.13377	1.69321	1.17914	1.24119
STK17A	0.599568	1.58937	1.47813	1.2406
CD59	1.75196	0.977322	0.626221	1.2405
HCK	2.22819	1.63169	1.2852	1.24021
BTF3L4	1.20772	1.26236	1.44853	1.23862
RANBP1	1.55204	1.07623	1.25333	1.238
CCT8	1.80351	1.11152	1.08687	1.23741
NOSIP	0.652029	1.03375	1.12426	1.23611
ATP6V1E1	0.949745	1.01824	0.955373	1.236
GIMAP1	0.575026	0.972915	0.770953	1.23199
NRIP1	0.764067	1.35418	1.35662	1.23089
THRAP3	1.03133	1.32819	1.51509	1.23049
PARVG	0.7861	1.1869	1.33839	1.22957
VAMP3	0.640075	0.879149	1.15752	1.2291
ATP2B1	1.01083	1.3629	1.02363	1.22715
R3HDM2	0.311129	1.03205	0.88451	1.2271
RWDD1	0.827015	1.1957	1.03675	1.22659
PRRG4	0.146034	1.54042	2.18136	1.22635
FEZ1	0.759642	0.592407	1.79191	1.22605
PTGS1	0.610958	0.819594	0.747525	1.22288
SLC7A7	1.31986	1.38749	1.00437	1.22276
NUMB	0.37996	1.48865	1.30364	1.22274
IFI6	0.157365	3.94056	0.544564	1.22208
RRBP1	0.34576	1.21018	1.14375	1.22084
TBL1XR1	0.388599	1.53471	1.64201	1.22007
STAG2	0.420954	1.04733	1.11395	1.21951
SPINT2	1.31963	1.16028	0.780012	1.21885
TMEM144	0.425145	0.785687	1.63478	1.21884
KHDRBS1	1.34378	1.24608	1.37831	1.2188
CSGALNACT1	0.313007	1.60376	2.62812	1.2184
CAMK2N1	0.439839	0.362664	0.696398	1.21834
LMBRD1	0.722563	0.90683	1.01762	1.21698
SNHG9	1.35051	1.02317	1.58093	1.21526
UBE2N	1.75106	1.28189	1.55805	1.21158
SLC16A3	3.88627	3.21973	2.25028	1.21148
FKBP2	1.35347	1.34809	1.0523	1.21053
SCARB2	0.38076	0.994359	0.856955	1.21015
TGIF1	0.560624	1.18193	1.85401	1.20844
SORT1	0.318912	1.12269	1.23559	1.20589
BSG	2.26446	1.236	1.08746	1.20572
RSL1D1	0.886221	1.02947	1.01793	1.2048
NCK2	0.493281	2.16264	1.67811	1.20423
GOLGA7	0.665261	0.690807	1.01292	1.2032
SIRT2	0.528183	1.13332	1.22223	1.20164
NDUFS2	1.44086	1.29901	1.06326	1.20014
TNFSF12	0.320599	0.853246	0.899099	1.19803
EWSR1	1.24434	1.40103	1.43436	1.19758
ETV5	1.05351	1.34229	1.26271	1.19736
HNRNPH2	1.00276	1.03406	1.23856	1.19703
UQCRC2	1.39962	1.19934	1.05688	1.19509
NHLRC3	0.494543	1.20241	0.979929	1.19348
TAF10	0.425698	0.890133	0.713202	1.19285
WAC	0.793025	1.37599	1.46101	1.19281
ACSL3	0.752461	1.00382	1.05435	1.19253
EFHD2	0.999162	1.24204	1.07356	1.19005
CCT4	1.57116	1.21058	1.3331	1.18893
SLC15A2	0.0681268	1.00823	1.23625	1.18878
RNF181	1.11308	1.18952	0.907068	1.18645
TMED7	0.552824	0.629114	0.934368	1.18629
RBM17	0.79068	1.17151	1.2409	1.18629
PPM1K	0.399614	1.10472	1.02271	1.18621
LPIN2	0.621212	1.43176	1.14113	1.18548
RPN1	0.777315	1.00363	0.666888	1.18419
TRIM44	0.59765	1.40837	1.29949	1.18417
PDCD6IP	0.590822	1.00339	0.997089	1.18414
GTF3A	1.10513	1.11054	1.084	1.18393
ARMCX3	0.620455	1.05568	1.41578	1.18309
ACSL1	0.152939	0.924851	1.58581	1.18094
NSRP1	0.617343	1.18268	1.3554	1.18047
UBALD2	0.574059	0.907016	0.91574	1.18044
ARID1A	0.617441	1.29167	1.15445	1.17988
PPP1R18	1.69267	1.44543	1.11237	1.17969
OFD1	0.728803	1.35644	1.51934	1.17893
EBI3	0.255029	1.0639	1.00155	1.17862
SUSD3	0.955632	0.958953	0.664329	1.17703
COPS6	1.14536	0.9138	0.96111	1.17355
KLF10	1.19239	0.958182	2.39507	1.17126
SNRPD1	1.61148	0.999245	1.09665	1.16992
C1orf61	1.89924	0.264701	0.240158	1.16891
YAF2	0.559707	1.15746	1.39844	1.16868
NDUFV2	0.970303	0.926352	0.945404	1.16736
TFRC	0.473438	1.9685	1.82909	1.16736
SOAT1	0.568149	1.23718	1.14619	1.16678
ARID5A	1.48027	2.27992	3.58428	1.16592
SRP19	0.745296	0.948603	0.779824	1.16532
MAP3K2	0.282915	1.22373	1.14734	1.16491
PSMC6	0.749922	0.871886	0.89863	1.16479
MILR1	0.890426	1.18689	0.877839	1.16194
CLTC	0.439392	0.993747	0.846022	1.16148
TMED4	0.713173	0.981896	0.983545	1.16091
VEGFB	0.135085	0.548975	0.550747	1.16043
NCOR1	1.09918	1.29159	1.15674	1.1602
REEP3	0.227368	0.697496	0.800572	1.15989
MTSS1	0.787757	1.43427	2.10992	1.1584
TMEM123	0.698955	0.874864	1.01668	1.15797
NPL	1.73408	0.791012	0.756658	1.15771
AHSA1	0.753127	1.01421	1.36208	1.15635
ATP6V0D1	1.40403	1.11238	1.08008	1.15628
PSENEN	1.14521	0.880522	0.796923	1.15594
CCDC12	1.26208	1.98859	1.48233	1.15576
KIAA1147	0.264951	0.880604	0.91785	1.1555
SUPT4H1	1.44454	1.19656	0.966011	1.15393
SNCA	0.857654	0.877372	1.11225	1.15373
RBM5	0.678763	1.27336	1.21031	1.15331
HADHB	0.786183	0.984742	0.914208	1.15247
ERGIC3	1.56524	0.936021	0.74593	1.15201
CFDP1	0.933945	0.898691	0.620091	1.15107
PTPN6	0.832173	1.5397	1.64646	1.15096
WDR74	1.91538	1.31877	1.47814	1.15073
UGCG	0.277826	0.895788	0.793557	1.15021
ARHGAP4	0.892709	1.03655	1.00877	1.15017
LMO4	0.932809	1.29063	1.09963	1.15008
MTRNR2L8	0.102904	0.0897964	0.130961	1.14951
PNRC2	0.988939	1.2755	1.71344	1.14789
ABL2	0.30935	1.6661	2.71033	1.14714
FNBP4	0.340762	1.18091	1.1601	1.14624
HADHA	1.32333	1.03251	1.10053	1.14599
CALM3	2.31412	1.10011	0.883962	1.14484
SVBP	1.1734	0.895241	0.792665	1.14446
C9orf78	0.753224	0.971284	0.942759	1.14398
IRF2	0.439275	0.824555	0.783172	1.14392
FNIP1	0.92858	1.50437	1.73431	1.14337
KDELR1	1.12424	0.983372	0.808744	1.14288
BBX	0.446469	1.10061	1.32997	1.14271
THUMPD3-AS1	0.832619	1.2894	2.52381	1.14252
CELF1	1.05097	1.68023	1.35107	1.14238
TSPAN3	1.25711	1.05715	0.93508	1.1409
ZNHIT1	1.24935	0.906174	0.814039	1.13982
LMAN2	1.54635	1.122	0.867693	1.13954
LAMTOR2	1.73893	1.03735	0.785781	1.13916
PPP1R10	0.725397	1.729	1.79544	1.13888
RGS16	1.01269	3.29878	2.78371	1.13846
OAZ2	1.79838	1.21014	1.0407	1.1376
CIR1	0.862925	0.983864	0.735241	1.13735
LSM4	1.31622	0.86844	0.781821	1.13732
GLS	0.407871	1.38737	1.06209	1.13603
CYC1	1.38472	1.00702	1.10281	1.13536
SNRPF	1.35992	0.841311	0.781997	1.13535
CNOT7	1.01383	0.930068	1.01807	1.13525
GPATCH2L	0.39652	0.850092	0.95371	1.13418
GAL3ST4	3.97264	0.896075	0.513913	1.13392
CBR1	0.241944	0.716125	1.33047	1.13385
ATF7IP2	0.493557	1.81553	2.13941	1.1333
EMC10	1.22174	1.01525	0.868682	1.13202
TMEM14B	1.0765	0.823857	0.803154	1.13147
ATP13A3	0.295639	0.958395	1.0164	1.13072
PSME2	0.906738	1.74437	0.579302	1.13067
PPP2R5C	0.609822	0.97435	0.9242	1.13
DNAJC15	0.681522	0.883174	0.842338	1.12993
ZNF106	0.471335	1.07995	1.02206	1.12925
SYNDIG1	0.471122	1.1243	0.87774	1.12872
HSPA9	0.981621	1.08369	1.23747	1.12684
NDUFB3	1.01046	0.748419	0.684723	1.12674
MTIF3	0.74503	0.893244	0.885257	1.12606
TMEM109	0.808263	0.914726	0.653239	1.12537
DNM2	0.498589	0.984828	1.07606	1.1245
NFKBIZ	2.54015	0.867515	1.15553	1.12411
SP110	0.222737	0.858005	0.785183	1.12406
SETX	0.293749	1.14015	1.04681	1.12391
SH3GLB1	0.748843	1.2892	1.31013	1.123
SEMA6D	0.156827	0.322545	0.876281	1.12237
SRSF4	0.949755	1.33668	1.31836	1.11979
MRPL23	0.854305	0.635985	0.519866	1.11977
ARHGAP12	0.655936	1.17271	1.40259	1.11973
APPL1	0.35235	1.0478	0.909411	1.11887
GAS6	2.78265	1.19818	1.3084	1.11842
PRKCD	0.355989	1.15183	0.954669	1.11813
TMEM179B	0.902703	1.13766	0.782269	1.11744
MMD	0.772527	1.02881	1.01408	1.11571
CTNND1	0.604644	1.32025	0.960586	1.11426
MSRB2	0.551293	0.885837	0.668799	1.11409
TSPYL1	0.750298	0.896434	1.28315	1.11407
FAM50A	0.829853	0.855605	0.811337	1.11339
CORO1B	1.46056	1.04826	0.927736	1.11334
TSNAX	0.345322	0.754626	0.970796	1.11327
DDAH2	3.12282	1.50981	1.58437	1.11001
SNRPE	1.75837	1.03338	0.772873	1.10875
ATF6B	1.09093	1.46067	1.21512	1.1083
RAB20	0.63622	1.60297	1.36737	1.10791
NUDC	1.17416	1.0709	0.88025	1.10763
APPL2	0.964924	1.29634	1.3275	1.10619
AURKAIP1	1.12388	1.05484	1.04171	1.10392
RSF1	0.706579	1.20421	1.06853	1.10375
MAN1A1	0.115178	0.623185	0.802352	1.10188
SLC12A5	0.508006	0.678695	0.694835	1.10185
NR3C1	0.582025	1.33689	1.24462	1.10139
CWC15	1.02921	0.901942	0.855079	1.10124
ARHGAP26	0.214891	1.66936	1.20332	1.1008
AKIRIN2	1.02749	1.34824	1.51159	1.10075
MTHFD2	0.497669	1.21601	0.995249	1.09939
GAK	0.704252	1.08569	1.1317	1.09856
RAB11A	1.62998	1.24383	1.04775	1.09749
NAIP	0.950517	1.42614	0.907823	1.09615
FXR1	0.535278	0.801595	0.756381	1.09499
UFM1	0.959939	1.13961	1.17173	1.09397
MTHFD1L	0.441782	0.792862	0.678224	1.09363
ACAP2	0.361743	1.12496	0.987658	1.0922
RABGGTB	0.772054	1.11072	1.23122	1.09109
LAP3	0.762457	1.59323	1.03768	1.09055
MRPL33	1.25101	0.765808	0.738658	1.09038
SMARCA5	0.348558	0.851691	1.12785	1.08935
MYLIP	1.32654	2.36332	3.11062	1.08782
TCEAL3	0.747955	0.862244	1.03252	1.08674
PGRMC1	0.658254	0.568097	0.723214	1.08627
NMT1	0.671289	0.98288	0.73962	1.08504
VCP	1.35254	1.15747	1.41093	1.08366
FAM149A	0.141046	0.796913	0.736171	1.08344
KLF9	0.0452236	0.914361	1.62266	1.08336
NDUFA6	1.32488	0.919507	0.839996	1.082
FERMT3	0.665014	1.08351	1.14539	1.08189
SNX6	0.915221	1.14031	0.978302	1.08116
SPCS3	0.944256	1.10534	0.8753	1.0797
POLR2F	1.02779	0.765894	0.955718	1.07796
SIRPA	0.723599	1.0482	0.749128	1.07749
PARP1	1.28271	1.1087	1.01803	1.07603
BNIP2	0.887974	1.28246	1.33136	1.07513
POLR2K	1.20305	0.869644	0.963067	1.07479
CHCHD7	1.45357	1.2405	1.24722	1.07355
OXA1L	1.09171	0.952681	0.806838	1.0732
NSL1	0.82862	1.06775	0.937427	1.07198
METTL9	1.43701	1.46667	1.14717	1.07081
AAED1	0.414395	1.0033	1.71299	1.07037
ILF2	1.4323	0.865628	1.11062	1.07028
C1D	0.649232	0.708054	0.828159	1.07
YME1L1	1.03304	1.78075	2.00249	1.06954
MACF1	0.621109	1.31546	0.990001	1.06923
CEP350	0.287304	1.93445	1.87532	1.06856
PRRC2B	0.478974	1.1286	1.06062	1.06805
MLX	0.522669	0.872584	0.978474	1.06781
NABP1	0.499348	1.55179	1.62464	1.06591
NDUFA5	1.03716	0.749991	0.993725	1.06576
ARPP19	0.528885	1.04317	1.17024	1.06519
PNKD	0.694077	0.769217	0.738769	1.06425
S100A13	0.606242	0.714362	0.572802	1.06311
SAMHD1	0.546168	1.16878	0.762211	1.06267
MAML2	0.445678	0.820077	0.935541	1.06263
NPTN	0.359145	0.606175	0.608591	1.06232
FRG1	0.64471	0.847269	0.887297	1.06219
SCN1B	0.158379	0.804445	0.577854	1.06172
DNAJB14	0.539801	0.928928	1.00129	1.06147
TUBB4B	0.90936	0.947517	1.59773	1.06114
HNRNPAB	0.827052	1.03251	1.14613	1.06114
LEPROTL1	0.820255	1.10065	0.998774	1.06035
MAP7D1	0.650256	0.822691	1.17234	1.06008
PPP4C	1.5451	1.35618	1.33982	1.05994
TM2D1	0.742472	1.11706	1.22031	1.05986
BIN2	2.30947	1.768	1.28252	1.05876
PHB2	0.936418	0.830642	0.790252	1.05859
PMAIP1	2.25356	1.45145	1.54182	1.05783
DBNL	1.07283	1.11685	0.871845	1.05706
FNTA	0.915034	1.00682	0.972463	1.05669
PGAM1	1.311	0.941943	0.632287	1.05601
MLF2	0.911246	0.875357	0.936359	1.05515
DIP2B	0.216811	0.907865	0.950608	1.05406
C1QBP	1.2147	0.998221	1.05767	1.05274
MAGED2	1.62392	0.881646	1.12824	1.05224
TIAL1	0.603344	0.826858	1.00685	1.05183
MDH1	1.12729	0.76801	0.737119	1.05149
MFF	0.518275	0.976627	1.02269	1.05119
TMEM30A	0.639847	0.63338	0.656454	1.05005
KIAA2026	0.345402	0.849552	0.716014	1.05002
POLR2J	1.07753	0.793066	0.712037	1.04989
LYZ	0.271797	0.323775	0.346497	1.04905
IPCEF1	0.916145	2.64118	2.35892	1.04887
NDUFV3	0.889436	1.11052	0.893017	1.04754
IAH1	0.60822	1.38577	1.94347	1.04736
CD46	0.582916	0.672775	0.791007	1.04685
MTRNR2L12	0.0759046	0.170528	0.322986	1.04452
PSMD4	1.63278	0.893399	0.925757	1.0438
NUFIP2	0.323988	1.21973	1.49821	1.04295
MBD4	0.862146	1.19077	0.988599	1.04294
PPP1CC	1.25532	1.05886	1.02444	1.04273
ARID4B	0.677046	1.3132	1.18107	1.04265
NHP2	1.04999	0.907646	0.786552	1.04194
ANAPC5	0.562934	0.885819	0.970488	1.0408
RAB21	0.391179	0.866401	1.01566	1.0407
RPS19BP1	1.15091	0.974927	0.917448	1.03977
SEL1L	0.407425	0.897182	0.725082	1.03839
RBM47	0.531668	1.00281	0.869201	1.03777
SPPL2A	0.589703	1.0451	0.887431	1.03673
ITGAM	0.583058	1.04298	0.973819	1.03601
SERTAD1	0.404896	1.29616	3.31737	1.03545
UBE2E3	1.58191	0.720204	0.950892	1.03437
BRD7	0.223351	0.795059	0.619199	1.03323
GALNT2	0.41649	1.28474	1.189	1.03298
WDR1	1.12594	1.07676	1.09593	1.03188
ARHGEF40	0.375219	1.27987	1.26748	1.03172
CNPY2	0.73388	0.946444	0.829354	1.03045
NCK1	0.667007	1.33315	0.9673	1.03041
SGK3	0.128473	0.679084	0.688577	1.03023
FMNL2	0.267817	1.89029	1.3455	1.02985
PRKCSH	0.726574	0.886271	0.681279	1.02954
RASSF2	0.198088	0.836656	0.675499	1.02816
DONSON	0.0969563	0.0666078	0.117495	1.028
ADAM9	0.978015	0.650515	0.830071	1.02789
BLVRB	1.27595	0.86946	0.647047	1.02773
CTBP2	0.449475	1.00922	1.03137	1.02754
ARL2	0.363436	0.742133	0.869827	1.0268
CCT6A	1.35945	1.1527	0.967343	1.02653
SYNCRIP	1.14175	1.11076	1.16742	1.02601
KIAA0930	0.294758	1.01148	0.963718	1.026
P2RX7	0.346289	1.1813	0.993997	1.02564
UBE2E1	0.972664	1.09954	1.04729	1.02424
ITGAV	0.648563	1.11004	1.20434	1.02294
SUMO3	1.17893	1.1286	0.907628	1.02248
CCDC59	0.831857	0.951477	0.992744	1.02174
ZBTB7A	0.246538	1.19714	1.07947	1.02173
CPED1	0.42679	0.70988	0.693537	1.02166
LONP2	0.485063	1.27694	1.10189	1.02004
IL1A	0.3377	0.409394	0.665792	1.01974
RCC2	0.193603	1.35568	1.09198	1.01908
EIF4H	1.10557	1.23423	1.34201	1.01895
LPP	0.269949	1.0649	0.924032	1.01858
NANS	1.18372	1.2146	1.47267	1.01806
PSIP1	0.618108	0.642169	0.827654	1.01755
PLEKHB2	0.517946	0.899392	0.915488	1.01611
RER1	1.02633	1.12209	0.925295	1.01561
UPF2	0.655119	1.28562	1.20601	1.01493
SPRED1	0.560815	1.78151	1.62436	1.01402
LINC01094	0.80777	0.921716	0.91819	1.01361
GOLGB1	0.392951	1.20549	1.12469	1.01194
NFIA	0.630788	0.84796	1.02446	1.01115
USP16	0.710697	1.00023	1.16064	1.01064
PTMS	2.72989	0.755367	0.694354	1.01005
PIP5K1B	0.378915	0.623566	0.952596	1.00923
CHMP3	0.738057	1.01829	0.80061	1.00862
ELMSAN1	0.549049	0.922142	1.08171	1.00854
SDF4	1.02794	0.922129	0.731699	1.00745
NDUFAB1	1.04261	0.89004	0.759092	1.00739
ITSN2	0.573799	1.22788	0.998589	1.0034
SLC35E3	0.228506	0.855074	0.873824	1.00337
SH2B3	0.252851	1.47544	1.06959	1.00303
TBC1D15	0.209042	0.637846	0.854539	1.00279
ZMYM2	0.58521	1.02578	1.26829	1.00271
KLHL24	0.385916	0.857917	0.960575	1.00237
SIPA1L2	0.419591	1.94507	1.21381	1.00195
C8orf59	0.783807	0.663515	0.549816	1.00163
DYNC1H1	0.394007	0.974889	0.914279	1.0016
EIF2AK2	0.342801	1.21766	0.814546	1.00027
SREK1	0.661669	0.999195	1.10669	0.998627
SENP6	0.508984	0.996154	1.0251	0.997996
POU2F2	0.79871	2.59986	1.4531	0.997798
ODC1	1.17163	1.26236	1.46062	0.997665
ST3GAL6	0.766175	1.45408	1.16555	0.997404
UBE2K	0.588334	1.2725	1.12907	0.996513
CBWD3	0.202455	0.86836	1.26364	0.994469
CTNNA1	0.69347	0.84073	1.01995	0.994383
SPRY2	0.490643	1.47671	2.07391	0.993768
PCMTD1	0.425237	0.843975	1.06262	0.992577
DPM3	0.657346	0.612423	0.543702	0.991655
WIPF1	0.35966	1.10531	0.883887	0.990788
TRABD	0.631974	1.20701	1.0999	0.990427
MTPN	0.518537	1.05284	0.819244	0.990258
CMIP	0.275713	0.897462	0.872793	0.989613
JKAMP	1.07078	0.817992	0.840732	0.989545
SDHC	1.20747	1.17947	0.891219	0.988661
ZNF638	0.505148	0.89103	0.933644	0.988074
SMG1	0.318522	1.04894	1.02345	0.988053
NDUFV1	1.04855	0.888733	0.816886	0.986874
C9orf72	0.389198	0.734644	1.21442	0.986263
GSTO1	0.990585	1.163	0.841811	0.986014
CAMTA1	1.04366	0.879264	0.988297	0.986009
TLR2	0.0239283	1.3453	0.940247	0.98564
HIGD1A	0.547226	0.56435	0.690526	0.98563
SPAG9	0.248697	0.934291	1.22661	0.985339
RAB11B	0.956228	0.88637	0.955871	0.984288
SLC40A1	0.594826	0.438993	0.587184	0.984105
RAPGEF1	0.155201	0.953285	0.642033	0.98242
PUF60	1.02714	1.00775	1.23711	0.982217
PRKAG2-AS1	0.0698619	0.819867	1.34927	0.981871
AZIN1	0.636121	0.780182	1.11976	0.981786
KPNA4	0.219255	1.09869	1.18387	0.980091
PARP14	0.175976	1.71401	1.13453	0.97938
SMIM14	0.528848	0.994575	0.907704	0.979237
VEGFA	0.209647	0.620014	0.831998	0.978475
MRPL41	1.356	0.927751	0.916938	0.977714
YTHDC1	0.489423	1.30474	1.3319	0.976822
P4HB	1.89829	1.1644	0.959012	0.976185
EP300	0.211751	0.82087	0.929341	0.97566
ATP6V0A1	0.744915	1.37797	1.08987	0.975554
HAX1	0.485364	1.05394	0.834723	0.975268
CLNS1A	0.91525	0.849818	0.836355	0.97524
PFKFB3	0.220576	1.25744	0.759217	0.974088
TMEM173	2.21159	1.36643	0.784527	0.973622
CNIH1	1.01634	0.698726	0.620833	0.973394
POLR2E	1.17185	0.865586	0.722893	0.972503
ZC3H13	0.619114	1.03613	1.09808	0.972131
PRELID1	1.39205	1.26248	0.906725	0.971718
CASP1	0.772133	0.90213	0.77576	0.971259
TXNL4A	0.748211	0.787566	0.849952	0.970659
RNF7	0.938984	1.01735	0.815227	0.970053
FAM120A	0.424059	0.970864	0.937657	0.969942
CSK	0.543924	1.00628	0.775189	0.968492
STXBP2	1.11525	1.03348	1.13282	0.967991
H2AFV	1.11625	0.92499	0.908067	0.967296
NDUFB6	0.892752	0.753688	0.694464	0.966625
PRKACB	0.301486	0.426398	0.740771	0.96641
C5orf15	1.17894	1.04744	0.942726	0.966033
SIAH2	0.503824	0.99228	1.38537	0.964505
GALNT1	0.726261	0.838483	0.760339	0.964457
TPR	0.712309	1.11713	0.946854	0.96433
DOCK2	0.403675	0.961751	0.881949	0.963892
RALY	1.1349	1.03012	1.43391	0.963712
MORF4L2	1.47438	0.981587	1.4038	0.96317
SMYD4	0.242551	0.727249	0.792437	0.963122
LSM5	1.31826	0.777136	0.778059	0.962487
MAGOH	0.91293	0.925275	1.0264	0.962014
IGKC	0.000273459	0.559558	0.866816	0.961912
PACS2	0.267443	0.682143	0.753153	0.961856
ARF5	1.12972	0.777416	0.875042	0.961312
USP8	0.479804	0.98889	0.994118	0.960743
ZSWIM6	0.295082	1.02454	0.808239	0.960628
ILF3	0.807495	0.983347	1.01369	0.960526
HNMT	0.6958	0.928063	0.791455	0.96001
SYK	0.566102	1.1159	1.1178	0.960009
PTBP1	0.634052	1.15381	1.28322	0.959827
MECP2	0.258696	0.934564	0.839736	0.959424
VPS4B	0.538938	0.755691	0.889299	0.957827
LMO2	0.430578	2.09032	1.26925	0.956269
EML4	0.654403	1.71555	1.51333	0.956095
SPECC1	0.556514	1.14608	1.0639	0.95548
TAGAP	2.11896	1.1688	1.14444	0.954796
AIMP1	0.73175	0.702592	0.754084	0.954623
NIPBL	0.472026	0.984751	0.982893	0.954203
STX12	0.517774	0.678638	0.814486	0.954126
POLR2G	1.45946	0.934358	0.786542	0.953185
CHD2	0.74007	1.18818	1.42805	0.953183
RHOC	0.419559	0.857672	0.805933	0.953045
TSC22D1	1.57372	0.366871	0.44482	0.952658
BUD31	1.037	0.967619	1.12984	0.952545
TAPBP	0.745114	1.251	0.760157	0.951396
EMP3	0.299563	0.79633	1.17275	0.951132
KMT2C	0.34779	1.02041	0.983073	0.951001
SMIM7	0.937402	0.945281	0.922647	0.950336
TIAM1	0.582633	1.28	1.16074	0.949708
RSBN1L	0.660381	0.935046	0.769652	0.949392
ETNK1	0.665242	1.06786	1.15239	0.948474
CAPNS1	0.408735	0.744452	0.563349	0.948252
ELAVL1	0.67762	0.868581	0.750997	0.948153
RSRC1	0.459372	0.831557	0.716389	0.947355
PAPOLG	0.100571	0.844608	2.08068	0.947078
PDCD4	0.508668	0.775367	0.825	0.946722
KRCC1	0.67754	0.895193	1.06936	0.946562
TBC1D22A	0.317765	0.848413	0.909913	0.946544
STMN4	0.967788	0.487229	0.907267	0.946383
SNRPC	1.08209	0.680682	0.576376	0.945879
SERINC3	0.503571	0.851701	0.895489	0.945257
COMMD3	0.908997	0.753722	0.73315	0.945206
ABCC4	0.200193	0.881409	1.29755	0.944768
P2RX4	1.57619	1.0315	0.973853	0.942732
SUMF2	0.62858	1.01836	0.811432	0.942261
UGP2	0.898249	0.802025	0.697814	0.941875
PPP1R12A	0.807317	1.14444	1.07836	0.941829
COX14	0.810803	0.901254	0.738837	0.940398
PCSK7	0.38685	1.09576	0.943297	0.940355
IL16	0.623754	0.821785	0.723909	0.940324
GRHPR	0.734278	0.673089	0.730173	0.93928
SMU1	0.365967	0.692521	0.734473	0.939127
NDUFS3	1.02967	0.79038	0.685444	0.938737
RRAGA	0.745892	0.943744	1.06471	0.938628
GGA1	1.04829	1.46413	1.04038	0.936939
ALDH9A1	0.694367	0.752923	0.702112	0.936152
SNX18	0.515911	0.9234	0.761243	0.936075
ARPC1A	0.832857	0.746522	0.760943	0.935441
CRTAP	0.481273	0.793255	0.577972	0.933677
MRPL51	1.40792	0.877139	0.687094	0.933391
FGFR1OP2	0.757897	0.909294	1.01993	0.932824
HBP1	0.587602	0.714397	0.87704	0.932753
CDC42SE2	0.335755	0.749421	0.909948	0.932746
PEPD	0.937688	0.808183	0.86039	0.932147
PDXK	0.82418	1.31328	1.1562	0.93193
RPS6KA1	0.824426	0.940668	0.713329	0.931302
GSTM4	0.439679	0.980429	1.12424	0.929727
XRN2	0.900867	0.956562	0.725659	0.928633
GPCPD1	0.503878	1.15924	1.37347	0.927771
PSMA3	1.02774	0.932914	0.902178	0.927559
AP1S2	1.09253	0.769734	0.764377	0.926608
EPB41L3	0.515528	0.743158	0.745258	0.926511
MPC1	0.778129	0.772099	0.774392	0.926093
TIMM13	1.57833	0.962241	0.801072	0.925909
CCT3	1.04937	0.980786	0.966402	0.925849
GOLIM4	0.669749	0.695325	0.572514	0.925636
GSPT1	0.579404	1.01895	1.11572	0.925489
BCAN	0.257042	0.415753	0.0878211	0.92548
ZNF292	0.686428	1.04325	0.878738	0.925046
FRMD4B	0.731524	0.839371	0.765773	0.925019
TBC1D16	0.0556421	0.832545	0.996099	0.924879
PHF3	0.436096	0.975884	0.865151	0.9247
OXR1	0.261041	0.859305	1.07448	0.924607
SIVA1	1.07878	1.06757	1.02306	0.924193
RANBP2	0.479705	1.29221	1.30431	0.924034
CAB39	0.30799	0.777799	0.581632	0.921906
JPX	0.515506	0.673651	0.893022	0.921796
UBA7	0.231108	0.896995	0.800612	0.921554
BCL2	0.114113	0.832879	1.47547	0.920523
TAGLN2	0.370364	0.645467	0.970683	0.919588
LYPLA1	1.27769	0.987678	0.94817	0.91946
ZNF644	0.494768	0.807241	1.09878	0.918793
PFDN1	0.946015	1.00237	0.800704	0.917672
FAM204A	0.626238	0.708238	0.695576	0.917377
CHMP2B	0.511566	0.527757	0.712276	0.917375
LCP2	0.733283	2.09425	1.78821	0.916588
SNX27	0.347215	0.728235	0.68787	0.916518
STUB1	0.873253	1.02859	0.954278	0.916228
PSMB7	1.77835	1.06915	1.07808	0.915684
SNHG7	0.548944	0.901126	1.13501	0.914702
USP4	0.442127	0.903731	1.11242	0.914506
WDR45B	0.569749	0.92949	1.21431	0.914488
TXNDC12	0.881713	0.97636	0.783993	0.913767
ACAA1	1.00782	0.978591	0.858547	0.912477
NAGA	1.13449	0.998655	0.775856	0.912243
TRIM8	0.133056	0.746566	0.825805	0.91188
TXN2	0.984399	1.00996	0.895934	0.910857
PLTP	0.884321	0.731442	0.851754	0.910669
CDK13	0.192401	0.821722	0.710329	0.910013
NDUFA10	0.828466	0.792279	0.800697	0.909338
PSMB5	1.38969	1.01673	1.02965	0.907961
TMIGD2	1.17318	0.820671	0.909066	0.907636
CACUL1	0.435712	1.24725	0.984562	0.907032
CYTH4	1.25846	2.10127	1.15602	0.906952
BTK	0.626307	0.904838	0.759409	0.906609
ITPRIPL2	0.33148	1.10839	0.651304	0.906602
ADD1	0.494415	0.708107	0.840453	0.906487
TCP1	1.54534	1.03359	1.31533	0.905925
RPAIN	1.02095	0.79851	0.848419	0.905509
ST8SIA4	0.669338	1.0604	0.803464	0.90466
IK	1.0408	0.914047	0.854486	0.90371
MLEC	0.90446	0.76348	0.554974	0.903605
OSTC	1.8785	0.968565	0.82597	0.903434
MAPRE1	1.0038	1.01256	1.13445	0.903238
LMAN1	0.480154	0.844879	0.679023	0.903096
RBBP6	0.920077	1.26617	1.75159	0.901413
KDM5A	0.426814	0.998817	0.883908	0.901385
CARD8	0.546037	0.888524	0.88905	0.901264
RAB6A	0.680223	0.693655	0.908196	0.900765
PSMB2	1.10218	0.93627	0.724531	0.900581
ARAP1	0.391495	0.777624	0.77427	0.899981
ATP8B4	0.386339	0.902785	0.914442	0.899876
SNRPD3	0.987061	0.87484	0.72487	0.899678
PTPN2	0.570196	0.998894	0.679079	0.899273
CBWD1	0.276795	0.937991	1.09176	0.899254
TFEC	0.264947	0.646325	0.796805	0.899192
NR4A3	0.381044	2.20236	2.81623	0.898715
RPS6KA3	0.180868	0.925367	0.894578	0.8987
UBE2L3	1.66201	1.19936	0.953176	0.898681
PSMC4	1.19351	0.912198	0.628792	0.898665
SNRPN	0.775203	0.597984	0.832027	0.898539
CDK2AP1	0.28164	0.31446	0.944073	0.898243
SESN1	0.112881	0.495621	0.76918	0.897527
UNC50	0.897353	0.75419	0.80163	0.896644
KDSR	0.475787	0.640887	0.696706	0.896613
H2AFJ	0.830684	0.995096	0.94931	0.896201
ZNF652	0.151591	0.992074	1.15242	0.895947
VKORC1	1.01787	0.724349	0.52749	0.895733
PUM1	0.534056	0.904118	0.813099	0.895409
PBRM1	0.432392	0.852145	0.765677	0.895291
NSD1	0.426916	0.909898	0.70053	0.894598
POLR2I	0.86363	0.669193	0.784795	0.893838
TAOK1	0.191615	0.924334	0.955035	0.89361
POLK	0.243061	0.885598	0.990877	0.893131
EPN1	0.580462	1.14142	1.10575	0.893044
PPCS	0.570945	0.718666	0.566469	0.892654
PDGFA	0.195991	1.14265	1.08647	0.892451
WDFY2	0.341078	0.944193	1.02127	0.890513
TOMM22	0.850364	0.906611	0.732161	0.890403
WDR33	0.873249	0.882681	0.864301	0.888835
STX16	0.312123	0.979084	0.901474	0.888677
MAPK1	0.362291	0.959037	1.13452	0.887431
PTGER4	0.866334	1.21438	1.16594	0.887345
ARID4A	0.680424	0.992655	0.98461	0.886285
RNF115	0.339413	0.926968	0.904685	0.885945
YTHDF2	1.31332	1.065	1.08074	0.885373
MRC2	0.175091	0.717535	0.55018	0.885219
FAM49A	0.208405	0.428601	0.493436	0.88515
ADCY7	0.307406	0.85092	0.658009	0.884464
MRPL54	0.855343	0.966432	0.781391	0.883375
SAP30BP	0.760485	0.898226	0.947417	0.882756
PSMB4	0.529843	0.627094	0.546666	0.880398
UBE2R2	0.462729	0.777505	0.642261	0.878978
MRPL55	0.895421	0.806277	0.750991	0.877252
GOLGA4	0.71489	1.2524	0.92236	0.877157
RIN3	0.261213	0.801106	0.773131	0.877122
COPA	0.301835	1.01963	1.04759	0.876536
SEC11C	1.10631	0.588345	0.516919	0.876304
BLNK	0.792018	0.844402	0.521687	0.875873
MED10	0.816803	0.88041	0.945682	0.87572
FAAP20	0.980206	0.891996	0.796791	0.875713
LRMP	0.599743	0.863229	0.833067	0.875574
SYT11	0.168761	0.492579	0.555679	0.875007
EAPP	0.730242	0.691685	0.596254	0.873778
SUGT1	0.477601	0.598482	0.55653	0.872879
CNOT2	0.821553	0.901988	0.903119	0.872659
PIGT	0.680861	0.768036	0.621257	0.872628
ZNF428	1.96069	0.586647	0.635964	0.87213
ELOVL5	0.418313	0.498974	0.597254	0.87204
ANXA7	0.664676	0.844619	0.97025	0.871743
NOP56	0.626794	0.908786	0.804456	0.87141
TCEAL8	0.973847	0.713139	0.744771	0.871409
STX4	0.503875	1.76994	1.98794	0.870947
SLC39A10	0.839033	0.834857	0.581564	0.870478
PAFAH1B1	0.861022	1.12152	1.23482	0.870446
PAN3	0.332403	0.754183	1.0573	0.87021
BIRC6	0.339675	0.755867	0.721126	0.870147
S100A6	0.337964	0.433527	0.111402	0.87002
DDOST	1.76135	1.03885	0.753172	0.869419
PPP2R1A	1.47888	0.697106	0.694281	0.869279
CFAP97	0.155389	0.516353	0.568427	0.869076
CTBS	0.4104	0.842596	0.709971	0.868167
TBC1D12	0.493917	1.0029	1.07863	0.867742
TMEM248	0.630671	0.876085	0.815637	0.867258
TAB2	0.180783	0.955663	0.900616	0.866952
ACADVL	1.33353	0.973185	1.0195	0.86674
ADI1	0.858806	0.611506	0.577023	0.865911
ZNF562	0.248802	0.894358	0.842625	0.865816
DARS	0.536459	0.931022	0.804572	0.865691
SLC20A1	0.257833	0.616758	0.622999	0.86513
RNF114	1.05935	0.989434	0.971249	0.865066
TTLL7	0.21714	0.371133	0.849634	0.864612
ADRM1	1.0711	1.03278	1.24437	0.864259
UBE2W	1.02056	1.00084	1.20267	0.86369
EPSTI1	0.29097	1.61881	0.909035	0.863361
TMF1	0.344802	0.652276	0.812146	0.862693
DDX27	0.395356	0.963854	0.99875	0.862692
WIPI2	0.629835	0.873096	0.92479	0.862478
MANBA	0.483915	0.863936	0.765984	0.86204
ETFB	0.829642	0.730858	0.631552	0.860596
CHORDC1	0.661665	0.910397	1.33718	0.860443
TNPO1	0.459708	0.826037	0.860278	0.860169
LCP1	0.990077	1.06418	1.07431	0.858967
AIDA	0.258648	0.801196	0.933488	0.858722
ALG13	0.570581	0.913071	1.17883	0.858156
PSMD2	0.919688	0.64375	0.661273	0.857948
MRPL14	1.17576	0.90996	1.09468	0.857864
G3BP2	0.770793	0.866823	0.710473	0.857731
DCTN4	0.545713	0.670407	0.517866	0.857678
OSBPL11	0.349852	0.721612	0.562588	0.857153
DYNLT1	1.34979	1.16581	0.771349	0.857124
STXBP3	0.396916	0.568069	0.648567	0.856443
POLR1D	0.850901	1.13	0.875178	0.855962
FGD5-AS1	0.452108	0.777768	0.789925	0.855256
PRPF8	0.250363	0.827729	0.669921	0.855118
S100A1	1.14421	0.207982	0.220859	0.854942
RNASEH2B	0.533143	0.68423	0.626305	0.854858
UBE2G2	0.448323	0.962635	0.649614	0.85423
C5orf24	0.331626	0.759404	0.786821	0.853338
KLHL6	0.141236	0.86406	0.800715	0.852911
RAB5A	0.829129	0.955741	1.1502	0.851811
ZKSCAN1	0.33326	0.711306	0.759518	0.851793
SLC2A3	1.23122	2.04923	1.12131	0.851488
TWF2	1.22427	1.04174	0.978122	0.850773
RHOQ	0.34238	0.870147	0.850216	0.849964
LBR	0.567042	0.624142	0.760484	0.848966
FDFT1	1.119	0.670819	0.938617	0.848518
PSEN1	0.317382	0.872781	0.921729	0.848083
DNAJC3	0.776584	1.01118	0.953182	0.847942
SLC18B1	0.729063	0.677366	0.849807	0.847859
MRPS18C	0.653436	0.776277	0.630629	0.847693
PAIP1	0.766218	0.52518	0.633474	0.847671
ABCG2	2.91332	0.596356	0.79966	0.847377
CFL2	0.233009	0.445357	1.15415	0.847034
VASP	0.898387	1.20331	1.06163	0.844021
CWF19L2	0.21605	0.624078	0.71246	0.84396
ALOX5	0.388942	0.755717	0.872227	0.843107
GTF2B	0.664019	1.01656	1.46862	0.842825
NUCB1	1.19971	1.15596	0.933732	0.842588
FAM177A1	0.376355	0.759451	1.1165	0.842197
CBFB	0.300062	1.05649	1.0773	0.841919
PPP2R2A	0.399996	0.884754	0.975096	0.841569
PLCB2	0.243524	0.686567	0.515274	0.841533
MAF1	1.08853	1.0026	0.994201	0.841273
DNPH1	1.60025	0.672845	0.445129	0.84115
PLEKHA3	0.282257	0.726621	0.750398	0.841056
DUSP2	4.44013	1.05226	1.9256	0.840641
BROX	0.360103	0.82666	0.873305	0.840051
MYC	0.317262	0.927367	1.09265	0.840021
BLOC1S6	0.309241	0.776155	0.865455	0.839552
RBM26	0.372882	0.768108	0.751161	0.839541
SECISBP2	0.332493	0.708162	0.828614	0.839239
SAR1A	0.595219	0.700941	0.837576	0.839128
FAM118A	0.479403	0.485808	0.529774	0.837545
DPY30	0.952291	0.631881	0.527214	0.836644
COPB1	0.566335	0.724393	0.839055	0.836181
LRRC25	0.300476	0.619069	0.601577	0.835383
C5AR2	0.0569801	0.900318	1.2565	0.835083
ATG12	0.487155	0.832027	0.841305	0.834198
AKIRIN1	0.762273	1.21913	1.28112	0.83401
OSBPL1A	0.163262	0.53975	0.755651	0.833974
DNAJB2	0.335325	0.758394	0.828178	0.833965
CCS	0.490628	0.755253	0.772523	0.833911
NEU1	1.32565	0.98816	1.1851	0.833663
ZNF397	0.400698	0.592381	0.614598	0.833603
AP2A2	0.638827	0.679462	0.633094	0.832862
NONO	1.29429	1.00762	0.85566	0.832686
UBAC1	0.407509	0.57034	0.527641	0.832335
JAZF1	0.261041	0.457664	0.682846	0.832177
[truncated: 7,544 more rows]

## Sheet: Table S4
stdev = standard deviation
	Pre-natal-average expression	stdev			Pediatric-average expression	stdev			Adolescent-average expression	stdev			Adult-average expression	stdev
CCL3	260.826	70.8836		B2M	149.1	42.8974		FTH1	169.381	30.8232		CD74	104.958	35.6959
TMSB4X	207.094	30.6084		APOE	84.9388	23.1363		RGS1	88.6737	19.6134		MT-ND3	79.6468	23.2439
FTL	171.546	24.4201		C1QB	49.4198	13.6323		NEAT1	58.9251	18.122		HLA-DRA	58.9741	21.0117
CCL4	114.555	21.3149		HLA-B	25.1345	8.44198		CEBPD	50.3328	16.0901		ITM2B	78.7158	14.4301
ACTB	94.7416	13.5286		APOC1	26.5039	7.66706		SAT1	70.662	15.6003		TPT1	56.2842	11.1275
IER2	53.2694	15.2199		HLA-C	23.476	7.25736		CCL4L2	83.2215	15.1337		HLA-DRB1	29.3732	11.0988
CXCL8	49.5898	17.5229		C1QA	29.6767	7.25033		SRGN	42.0226	13.4123		MT-CO2	59.164	10.7675
RPL7	28.7958	5.60197		C1QC	38.2224	7.24582		SGK1	35.9524	11.0977		MT-ATP6	45.8401	10.399
TUBA1A	26.1653	9.50719		KLF2	23.1278	5.99536		KLF6	56.2533	10.1472		HLA-DPA1	28.9639	10.3554
NFKBIA	25.0964	4.74088		HLA-E	16.4741	3.91098		MCL1	32.1995	9.19016		CST3	35.1164	10.0313
ACTG1	18.3886	3.74108		HLA-A	13.6458	3.69435		CEBPB	28.8245	8.38174		MT-CO3	60.9081	9.7208
GAPDH	17.6572	2.88404		TYROBP	23.6962	3.64929		RHOB	37.4891	8.37632		MT-CYB	42.8556	8.5803
PFN1	14.7027	2.95662		CCL2	8.6608	2.87291		ID2	25.6732	7.7614		MT-ND4	46.7115	7.76897
VSIG4	14.6405	4.37642		CTSB	17.8319	2.86983		RNASET2	26.8245	7.21955		EEF1A1	61.9932	7.35657
TUBB	14.4958	5.11468		C3	12.8138	2.76438		MT2A	20.0286	6.98725		CD81	17.3224	5.5967
CFL1	14.2359	1.30288		HLA-DQB1	6.01746	2.3182		EIF1	39.9071	6.12698		HLA-DPB1	13.5468	5.18326
H3F3A	13.8604	1.72383		CSF2RA	9.41039	2.06461		ZFP36L2	24.6869	5.8025		RPS10	18.8452	5.02092
HTRA1	13.3548	2.35762		REL	5.52333	1.95741		DBI	19.0208	5.71047		TMSB10	34.7648	4.62264
RTN1	12.9654	5.53523		MS4A7	6.61522	1.9519		PDK4	21.0225	5.0311		AIF1	19.1771	4.51343
STMN1	12.7761	4.53409		RAC1	17.974	1.948		CH25H	23.3418	4.91278		CXCR4	12.4929	4.34937
HNRNPA1	12.2582	2.12683		FRMD4A	6.22917	1.94293		OLR1	14.752	4.66857		MT-ND1	23.5195	4.23517
MYL6	11.8243	1.53008		CX3CR1	6.35534	1.93337		TSC22D3	16.9595	4.34848		FAU	26.2568	4.13999
GADD45B	11.2258	1.92732		USP53	5.07252	1.7699		DDX5	24.8148	4.3044		MARCKS	16.3284	3.68069
TREM2	10.7595	2.18556		MIS18BP1	5.47572	1.73725		HERPUD1	16.2676	4.24977		MT-CO1	68.3225	3.55565
FOLR2	10.5949	2.93965		NBEAL1	5.94549	1.70907		SLC1A3	11.9389	4.17585		PLCG2	9.49022	3.51143
BIN1	10.5429	1.62854		RHBDF2	5.56697	1.68354		UBC	29.218	4.008		MT-ND2	26.8997	3.39429
SPP1	10.3969	1.5		PABPC1	12.9779	1.68126		SPRY1	11.5291	3.52117		PTMA	34.2779	3.08011
YBX1	10.0179	1.76022		IL6ST	4.71826	1.55951		SLC11A1	10.0534	3.50065		SRGAP2	8.14314	3.06085
FCGRT	9.72764	1.19298		MEF2A	5.1892	1.52853		IFNGR1	18.2782	3.46487		RPS26	17.9567	3.03527
CD68	8.93592	1.75141		IFI6	3.94056	1.47856		NR4A1	11.1245	3.4248		UBA52	19.2677	2.65599
PFDN5	8.66784	1.00951		BTG1	9.21274	1.47577		BTG2	15.9845	3.38863		SORL1	7.5168	2.59058
PPIA	8.65963	1.08097		LILRB4	6.89231	1.47393		BHLHE41	11.274	3.37905		FCER1G	12.4119	2.4692
CITED2	8.54404	2.18037		MEF2C	11.3522	1.45797		CD83	14.6234	3.25567		PSAP	15.3429	2.46672
TUBB2B	8.3999	3.54331		SRRM2	5.60199	1.44013		SKIL	10.4868	3.21372		CYBA	18.8648	2.42035
SLC25A6	8.07073	1.14965		OLFML3	5.98013	1.41312		EGR2	10.0746	2.97162		HLA-DMA	6.3743	2.14517
HMGN2	7.86165	1.8715		PLXDC2	6.31167	1.40162		GPR34	18.373	2.91244		GNAS	7.9819	2.10534
EEF2	7.84213	1.06031		TYMP	5.10195	1.39357		SMAP2	8.33605	2.8119		A2M	11.1812	1.9743
CAPZB	7.63931	1.26563		RGS10	11.3694	1.39072		OTUD1	11.6954	2.75085		EPB41L2	4.94731	1.86626
P2RY13	7.56538	1.13702		MAFB	6.18071	1.36784		TMIGD3	9.08763	2.73074		KCTD12	6.726	1.82767
FCGR1A	7.12913	1.47946		DDX17	4.63311	1.27807		CELF2	8.9479	2.65917		ALOX5AP	10.2655	1.81185
LGMN	7.10914	1.72109		METTL7A	3.52948	1.2658		SRSF5	11.9193	2.62514		NACA	13.3905	1.79142
PHACTR1	6.93485	1.32777		CSF3R	5.42903	1.26071		SRGAP2B	8.09588	2.57724		APOC2	5.55844	1.78658
NPM1	6.76272	0.796747		ST6GAL1	3.79434	1.25945		OGFRL1	8.17232	2.56206		LST1	7.73606	1.74476
MARCKSL1	6.71617	2.03148		ANKRD11	4.1859	1.21221		MBP	7.20252	2.55318		S100A11	11.6148	1.70534
ARPC1B	6.50892	0.909068		SAMSN1	5.56341	1.1986		EGR3	7.54348	2.52794		QKI	5.88261	1.70114
ARHGDIB	6.46446	0.750362		PNISR	5.28655	1.14222		NR4A2	8.84419	2.38526		MT-ND5	8.47819	1.68594
CTSD	6.4279	1.14096		SELPLG	4.47167	1.10766		GLUL	12.074	2.35346		LTC4S	7.25254	1.67778
GRN	6.39736	1.23523		FOXN3	4.37115	1.10026		FKBP5	5.94084	2.32022		LIPA	6.18807	1.64236
PLD3	5.79101	1.40316		LIMS1	4.71167	1.09648		PPP1R15A	9.2178	2.16922		PTPRC	6.13936	1.58183
COX6B1	5.69711	1.06381		RGCC	3.25202	1.09546		SRGAP2C	5.86842	2.16668		HCST	5.45506	1.56866
CD69	5.48713	1.14442		IFITM3	3.14725	1.09509		EIF4E	7.37688	2.13497		EEF1B2	10.0164	1.54486
P2RY12	5.3529	1.54627		TBXAS1	4.79514	1.09404		TRA2B	11.0701	2.12221		NPC2	8.11185	1.52507
ITGB2	5.31786	0.808955		PLD4	8.13637	1.09385		ELL2	6.03741	2.10989		SERF2	13.6386	1.47044
LY86	5.16248	0.867224		BST2	3.76507	1.0849		DDIT4	6.92047	2.06288		UQCRB	6.7348	1.45923
TPI1	5.14064	0.867428		FPR1	6.84484	1.06849		GRASP	5.88626	2.02214		SLCO2B1	6.26381	1.44263
VDAC1	5.0925	1.28773		NAP1L1	5.84538	1.05709		TRIB1	7.4561	2.00472		SLC2A5	3.87539	1.43982
MNDA	5.05556	1.37074		ADAM28	4.64934	1.03658		PLAUR	6.10644	2.00019		GNAI2	5.63353	1.41398
COX6C	4.98623	0.946607		RGS16	3.29878	1.00055		C3AR1	7.03286	2.00001		SARAF	7.43213	1.41251
PPT1	4.9479	0.707826		APBB1IP	4.93472	0.995745		KDM6B	6.47104	1.97602		TOMM7	8.09415	1.3603
NINJ1	4.93838	1.03386		LY6E	2.64113	0.963216		SLC25A37	5.93562	1.9137		CNP	3.80693	1.34507
FSCN1	4.93663	1.16862		RGS2	7.46402	0.94148		ZNF331	5.51586	1.89613		LPCAT2	4.14	1.3419
SOD2	4.905	1.3319		TUBA1B	11.899	0.934448		PLK3	6.1898	1.86193		CYFIP1	4.64145	1.24477
C12orf57	4.89603	0.982908		SLC31A2	3.59432	0.909766		NLRP3	5.92638	1.83111		ARHGAP24	3.40518	1.22898
COX7A2	4.82847	0.774458		CIRBP	9.02195	0.892209		CCNH	5.92034	1.73013		SRP14	7.70069	1.22222
CREG1	4.76474	0.898829		VMP1	3.68832	0.877948		DDX3X	7.00109	1.72522		ASAH1	7.45789	1.21829
OST4	4.73647	0.742465		FUS	5.48683	0.87714		WASF2	6.55984	1.7027		CTSS	5.63454	1.20719
PRDX1	4.65835	0.817763		STK4	3.13853	0.874169		GSN	9.48395	1.69735		HLA-DMB	3.60122	1.18176
SOX4	4.60916	1.42314		NUDT3	3.7702	0.860826		SPTLC2	4.92994	1.69129		IL18	3.50577	1.17946
CTSC	4.56513	0.878282		UBAC2	2.934	0.85649		SERPINB9	5.34318	1.66957		MT3	3.19493	1.15583
DUSP2	4.44013	1.4305		TGFBR2	2.6548	0.85066		DUSP6	5.66662	1.62312		DPYSL2	4.04525	1.15051
XBP1	4.3632	0.791047		N4BP2L2	4.32721	0.829802		RILPL2	4.99187	1.62033		PABPC4	4.0586	1.11124
ITM2C	4.18328	0.853891		HAMP	2.14258	0.819431		HNRNPA2B1	10.701	1.61994		TXNIP	4.17884	1.1054
NOP10	4.151	0.937124		PTPRE	3.20015	0.796871		SYAP1	4.84367	1.60966		COX7C	8.70482	1.09593
FCGR1B	4.09442	0.735647		ADORA3	4.23973	0.783225		OSM	4.96443	1.60394		RNASE6	4.3865	1.07653
DYNLL1	4.0805	0.739204		PAG1	3.34339	0.782494		FAM133B	6.1569	1.58599		IER5	4.25433	1.07037
PDIA3	4.06601	0.774006		RBM25	3.2488	0.773695		DHRS9	5.20385	1.55768		HCLS1	3.71405	1.06871
NAA20	4.0567	0.785305		IPCEF1	2.64118	0.766743		MAT2A	4.64048	1.52281		CLU	2.80015	1.05989
ALDOA	4.00365	0.76388		VASH1	2.63879	0.765126		NFKBID	4.60445	1.50318		JDP2	2.71628	1.05161
GAL3ST4	3.97264	1.37098		SCAF11	3.14481	0.764797		IRS2	4.81146	1.49414		MTDH	5.21352	1.02734
SLC16A3	3.88627	1.01017		INPP5D	3.55705	0.759237		SFPQ	6.14313	1.44936		AKAP13	3.8273	1.02282
LDHB	3.74822	0.944165		LHFPL2	2.77829	0.757784		KLF4	6.76566	1.4486		ARPC3	9.40807	1.02069
CPVL	3.72029	0.842839		SIGLEC8	2.60912	0.741152		HNRNPH1	6.51564	1.44853		CXCL16	5.16578	1.01991
HPGDS	3.66066	1.1251		ZFHX3	3.05766	0.740651		CDKN1A	5.59441	1.43166		RPS27L	4.01106	1.01767
FABP7	3.52956	1.50118		HBEGF	2.1309	0.738185		WSB1	9.47699	1.42189		ATM	3.16953	0.995983
PTAFR	3.31482	0.820124		CD86	3.71988	0.717923		EIF5	6.68913	1.38707		SKP1	6.60289	0.985377
UCP2	3.28341	0.815569		EEF1D	7.23608	0.71159		IL1B	10.9186	1.38524		S100B	2.61952	0.944661
MLLT11	3.25031	1.31558		MGAT4A	3.0473	0.70912		EIF4A3	4.78647	1.37343		TGFB1	4.02788	0.937084
LGALS1	3.23815	0.984424		RNF213	2.66867	0.70846		CKB	8.26864	1.35481		NDUFA4	4.92016	0.931207
PRDX2	3.14812	0.851872		CEBPA	2.92001	0.701774		SRSF3	7.40537	1.33681		MXD4	3.00396	0.92191
DDAH2	3.12282	0.766912		POU2F2	2.59986	0.698257		SRSF2	6.30567	1.33505		TMBIM6	6.38095	0.92056
ATP1B1	2.96363	0.708823		ISG15	1.96546	0.688835		ANKRD44	4.6339	1.32973		HMGB1	11.0693	0.914458
ABCG2	2.91332	0.942423		FNIP2	2.09754	0.678163		CLEC7A	5.16479	1.31779		CD9	2.52064	0.908984
PTMS	2.72989	0.835473		CD84	3.19402	0.676953		DDIT3	4.66783	1.31358		RPL17	6.77158	0.907403
CCL5	2.72076	1.03793		CEP350	1.93445	0.673116		ELF1	5.56271	1.30573		IL13RA1	3.37517	0.900706
NBL1	2.6842	0.835833		IRF8	3.18781	0.673087		ITGAX	3.64145	1.30529		H1FX	3.94592	0.898347
FABP5	2.67105	0.926639		LGALS9	2.52949	0.66234		ETS2	4.58748	1.29999		FGL2	2.49592	0.897282
MAP1B	2.4377	0.89525		MYO1F	3.46532	0.661014		ELMO1	3.81172	1.29685		GPX4	8.22191	0.850117
GPM6A	2.16822	0.837933		PLEKHO1	3.12605	0.659906		EIF4A1	6.60182	1.28984		CHCHD10	4.12678	0.843092
PAFAH1B3	1.94271	0.763377		SPATA13	1.86763	0.655116		GPM6B	3.79467	1.2812		KHDRBS3	2.15639	0.841091
TUBB2A	1.81847	0.703259		CHD9	3.15286	0.65427		GPR183	8.84758	1.2761		COX4I1	8.16827	0.833545

## Sheet: Table S5
Each cell contains the average expression of genes
	Incremental pattern						Decremental pattern
	Pre-natal	Pediatric	Adolescent	Adult			Pre-natal	Pediatric	Adolescent	Adult
CXCR4	1.24005	10.1572	10.5801	12.4929		TMSB4X	207.094	189.785	149.497	130.475
PLCG2	0.32193	1.66708	3.19638	9.49022		CITED2	8.54404	4.22963	4.13094	2.73283
PTMA	26.7195	26.747	29.2596	34.2779		HNRNPA1	12.2582	8.15172	7.75878	6.63944
GNAS	2.34755	5.5923	6.82822	7.9819		GADD45B	11.2258	9.51943	8.26567	5.93878
EPB41L2	0.490363	4.43526	4.93838	4.94731		BIN1	10.5429	8.03296	7.78226	5.97008
KCTD12	2.29	6.08656	6.60952	6.726		PHACTR1	6.93485	6.63098	6.16525	3.57672
APOC2	0.975567	1.68449	3.63131	5.55844		VDAC1	5.0925	2.40511	2.04182	1.98014
QKI	1.10983	3.89577	3.9547	5.88261		SLC16A3	3.88627	3.21973	2.25028	1.21148
MT-ND5	4.0263	4.78996	5.55042	8.47819		C12orf57	4.89603	3.45799	3.27388	2.12986
LTC4S	2.64762	3.95925	4.56066	7.25254		FCGR1B	4.09442	3.75882	3.2822	2.1491
PTPRC	1.88047	4.933	5.0215	6.13936		PPT1	4.9479	4.53127	3.47795	3.25062
SARAF	3.59732	6.18274	6.40112	7.43213		MYDGF	3.07539	2.3621	1.66971	1.42707
CNP	0.389706	2.24135	3.50469	3.80693		CORO1A	4.70831	4.42443	3.60704	3.44311
LPCAT2	0.69612	3.48604	3.60044	4.14		CSF1	1.40491	0.361687	0.355827	0.0805135
CYFIP1	1.32261	3.1311	3.98083	4.64145		SSR2	2.72691	1.97324	1.53927	1.47177
IL18	0.567685	2.69191	3.38777	3.50577		BIN2	2.30947	1.768	1.28252	1.05876
MT3	0.073383	0.863561	1.05917	3.19493		TLR4	1.92129	1.11506	1.00106	0.646522
DPYSL2	0.799492	2.30729	2.54076	4.04525		TAGAP	2.11896	1.1688	1.14444	0.954796
IER5	1.2686	2.45892	2.95385	4.25433		EIF4A2	5.67298	5.28663	5.28348	4.47769
HCLS1	1.08452	3.30326	3.56977	3.71405		HHEX	1.86132	1.18155	1.16048	0.680002
MTDH	2.46147	4.46235	4.52824	5.21352		RAB32	1.73722	1.12499	0.789178	0.671297
AKAP13	1.16777	2.98362	3.46833	3.8273		HCK	2.22819	1.63169	1.2852	1.24021
CXCL16	2.63528	4.30323	5.10001	5.16578		PDPN	1.43845	1.04557	0.929047	0.396796
S100B	0.0798933	1.0179	1.84052	2.61952		OCIAD2	0.875844	0.0291667	0.0141946	0.01209
TGFB1	1.50834	3.31643	3.37985	4.02788		H1F0	2.30097	1.56821	1.48852	1.39899
MXD4	0.428882	1.78884	2.06849	3.00396		CXorf21	1.43643	0.903073	0.760664	0.47131
HMGB1	8.81326	9.15471	10.3979	11.0693		ENY2	2.66399	2.08273	1.86263	1.79379
CD9	0.0689268	1.71076	1.92902	2.52064		BID	1.49335	1.00784	0.884941	0.562943
RPL17	4.35077	5.00327	5.83106	6.77158		PTP4A1	2.47222	2.00712	1.92279	1.54892
IL13RA1	1.1161	3.00294	3.14206	3.37517		ENC1	1.04533	0.343684	0.280722	0.273983
H1FX	1.71855	2.16009	3.37961	3.94592		KPNA2	1.11022	0.438034	0.374802	0.313455
KHDRBS3	0.0340468	1.75793	1.93232	2.15639		VPS29	2.34921	2.04337	1.96038	1.4707
PREX1	0.274379	2.06818	2.18204	2.20787		IP6K2	1.21826	0.548047	0.538018	0.455938
RNASE1	2.70112	3.24949	4.5407	4.5678		UBE2L3	1.66201	1.19936	0.953176	0.898681
PLA2G16	0.721573	2.02386	2.46206	2.82865		GPN3	1.46436	1.39183	1.33365	0.757076
CD302	0.409521	1.99543	2.18556	2.30681		PIM1	0.922798	0.605963	0.318251	0.204271
MS4A6A	0.298356	0.4148	0.41759	2.13909		PLA2G15	1.00715	0.949523	0.523884	0.36369
LAPTM4A	3.38624	3.6434	3.86078	5.31926		RAN	2.74407	2.5689	2.47497	2.03873
TSPO	1.36347	2.06272	2.46549	3.41343		P2RX4	1.57619	1.0315	0.973853	0.942732
MBNL1	0.604285	1.66354	1.95444	2.63906		REEP4	1.17328	0.943592	0.610115	0.537197
PRNP	0.614043	1.53514	2.23795	2.44449		IGF1	1.30301	1.05225	0.771663	0.68598
DDX24	0.973888	2.23819	2.40287	2.90744		POLR2J3	1.34072	1.21058	1.0241	0.707597
FXYD5	0.79919	1.01141	1.1072	2.59131		ARPC5	3.46268	3.00314	2.99979	2.82311
TMEM176B	0.106544	1.58786	1.64446	1.92237		ARL5A	2.93838	2.87906	2.79694	2.36634
SLA	0.984177	1.95796	2.34606	2.89191		MKKS	0.853366	0.380627	0.352132	0.346072
PTP4A2	1.33045	1.86129	2.16692	3.23813		DNAJB11	1.14674	0.75649	0.741593	0.594187
PRRC2C	1.19883	2.63031	2.73116	2.96615		MRPS21	1.99273	1.78919	1.62857	1.43701
SSH2	0.266546	1.55669	1.75724	1.9036		DCTN2	1.09717	0.663964	0.648611	0.623184
IRF2BP2	0.8228	1.97109	2.20283	2.55588		ABRACL	0.704786	0.330456	0.237437	0.220713
PEBP1	2.72826	2.96199	3.86048	4.32005		TPM1	1.32642	1.03236	0.993701	0.788133
ITPR2	0.915297	2.1665	2.24904	2.64169		SAT2	2.03138	1.95392	1.78843	1.53176
MRC1	0.365081	1.23341	1.74809	2.03744		IL10RB	0.718183	0.477733	0.319512	0.209361
MT1X	0.278213	1.07289	1.70611	1.80778		HNRNPA1L2	0.594352	0.529143	0.358863	0.101455
DST	0.457541	0.818861	1.30295	2.06144		NONO	1.29429	1.00762	0.85566	0.832686
SLC4A7	0.560789	1.80828	1.91138	2.00632		PSMC3	1.04583	0.711267	0.677226	0.573989
RAP1B	0.652378	1.14861	1.29683	2.22373		HVCN1	0.790459	0.63481	0.402296	0.35686
MSR1	0.23391	1.32079	1.37265	1.71222		PPP4C	1.5451	1.35618	1.33982	1.05994
SCD	0.274299	0.866059	1.2987	1.77639		MRPS7	0.891535	0.760632	0.508733	0.505307
APMAP	0.693398	1.70425	1.96612	2.1084		PLEKHJ1	0.96936	0.765352	0.641782	0.52055
UBL3	1.05861	1.70409	2.27051	2.47701		TM2D2	0.815471	0.639689	0.455577	0.400904
SRRM1	1.78344	2.84352	2.88523	3.22474		CD276	0.711448	0.593837	0.441919	0.276886
VPS13C	0.253054	1.28891	1.31665	1.71212		MMP2	0.798208	0.605275	0.472682	0.362842
MFSD1	1.92394	2.72869	3.21045	3.25601		TSPAN7	1.02175	0.871749	0.664664	0.631591
LAMP2	1.61405	2.07701	2.70448	2.98646		ICA1	0.681885	0.5269	0.351812	0.284619
SBDS	1.28051	1.3231	2.35641	2.38012		NECAP2	0.801695	0.552618	0.439998	0.418805
MDM2	0.114767	0.60616	1.0035	1.55598		FAM96A	1.60559	1.5167	1.27163	1.25982
CFD	0.271707	0.744751	1.3572	1.61028		CCT2	1.15478	0.841049	0.822185	0.771818
FCGR2A	1.67681	2.4462	2.66686	3.11907		NUCB1	1.19971	1.15596	0.933732	0.842588
RDX	0.587356	1.23722	1.54962	2.0168		RGL2	1.01981	0.72152	0.693509	0.654593
CYTL1	0.153349	0.638889	0.732037	1.58025		LYPLA1	1.27769	0.987678	0.94817	0.91946
TM6SF1	1.70024	2.5983	2.92922	2.97388		SLC25A39	0.915533	0.655477	0.580372	0.556136
ANXA5	1.83384	2.49908	2.73188	3.24473		ATP6V0B	6.15178	6.11169	5.94093	5.8121
KLHL5	0.131024	1.03314	1.29967	1.40698		MPV17	0.700181	0.405567	0.383578	0.373904
TSC22D4	0.946527	1.51536	2.11057	2.18145		SH3GL1	0.703039	0.486247	0.40345	0.348545
SAP30	0.0952708	0.99599	1.23435	1.35912		TWF2	1.22427	1.04174	0.978122	0.850773
KCNMA1	0.0172393	0.680005	0.752976	1.41238		MRPL15	0.634355	0.393616	0.353007	0.281172
PSRC1	0.128465	0.567577	0.948411	1.38376		TMEM206	0.612919	0.406764	0.29962	0.283518
RPL22L1	1.30898	2.18452	2.25534	2.51404		HS3ST1	0.473046	0.375562	0.364363	0.1177
TTC14	0.498896	1.46522	1.4818	1.64624		FES	0.601091	0.42854	0.383003	0.235582
CREBRF	0.380959	1.17233	1.39451	1.54647		DUSP23	0.721781	0.567841	0.418276	0.40871
TNRC6B	1.23623	2.13074	2.18533	2.39924		VPS72	0.564079	0.317469	0.27099	0.243336
PTEN	0.408926	0.838532	1.19466	1.60929		COX16	0.534103	0.342114	0.227942	0.22132
PABPN1	0.905555	1.86075	1.88235	2.00618		IL6	0.415284	0.158037	0.117815	0.107868
AHCYL1	0.428792	1.30471	1.41648	1.50071		ZNF821	0.508245	0.28443	0.266608	0.163085
PDE4B	0.303729	1.05974	1.06878	1.46426		C7orf50	0.848516	0.751242	0.569154	0.550579
SSR1	1.29087	1.58488	1.58563	2.40295		GNB2	1.98416	1.80913	1.76768	1.63795
INTS10	0.429831	1.1329	1.33288	1.45111		TRAPPC3	1.01608	0.903198	0.734371	0.723829
ARRDC2	0.290256	0.903272	1.2488	1.2666		KLC1	0.782648	0.736629	0.711885	0.471696
SEMA6D	0.156827	0.322545	0.876281	1.12237		MRPL37	0.470946	0.214977	0.203095	0.174949
TMEM259	0.598648	1.3411	1.49094	1.59842		PDHA1	0.607	0.370963	0.346685	0.298401
NUDT16	0.38904	0.875213	1.18693	1.42218		GPX7	0.397932	0.129741	0.121328	0.120044
ARHGAP21	0.390434	1.12993	1.29621	1.35573		TAF9	0.971775	0.829287	0.717561	0.672055
RBPJ	0.824814	1.30963	1.73841	1.76448		PSMC5	1.12429	0.995756	0.877886	0.827468
PELI1	0.912016	1.42743	1.70383	1.93305		EZH2	0.329828	0.0921838	0.0606255	0.0522497
RGS18	0.206562	0.66282	0.751572	1.27786		RTCB	0.978355	0.897751	0.729807	0.707431
MTRNR2L12	0.0759046	0.170528	0.322986	1.04452		TOMM40	0.690641	0.552857	0.466335	0.384811
NAV3	0.369794	1.21163	1.25854	1.26764		RABEP1	0.747837	0.703518	0.574005	0.46524
IGKC	0.000273459	0.559558	0.866816	0.961912		CD180	0.474947	0.280653	0.219494	0.19095
MLXIP	0.401172	1.20339	1.26215	1.26811		ZDHHC3	0.567111	0.378907	0.334874	0.27233
VEGFB	0.135085	0.548975	0.550747	1.16043		FBXL15	0.659463	0.516706	0.405647	0.404799
MAN1A1	0.115178	0.623185	0.802352	1.10188		COMMD1	0.724725	0.677696	0.576729	0.453551
TOP1	0.660984	1.35605	1.36848	1.6207		GLA	0.502076	0.481846	0.400878	0.240008
STX7	1.58763	2.14992	2.24552	2.56146		LSM6	0.76839	0.560353	0.533179	0.509901
ZBTB20	0.377294	1.02984	1.07985	1.29752		BATF	0.288294	0.117368	0.0437334	0.0355269
REEP3	0.227368	0.697496	0.800572	1.15989		AMDHD2	0.547947	0.355034	0.304378	0.298699
DIP2B	0.216811	0.907865	0.950608	1.05406		TXNDC9	0.555013	0.382257	0.332404	0.288849
PRPF4B	0.533221	0.873153	1.02535	1.45367		CORO1C	0.636655	0.573799	0.486223	0.368729
NDUFS7	1.47007	1.48932	1.62915	2.27809		FAH	0.552561	0.32645	0.32463	0.313045
KIAA1147	0.264951	0.880604	0.91785	1.1555		WDR18	0.432714	0.226466	0.224075	0.1946
ATP13A3	0.295639	0.958395	1.0164	1.13072		SRR	0.258652	0.0720851	0.0357506	0.0242435
SGK3	0.128473	0.679084	0.688577	1.03023		RRP7A	0.637091	0.623811	0.622937	0.410307
AMD1	0.881441	1.30486	1.65849	1.66854		SNF8	0.84821	0.764362	0.667091	0.603471
LYZ	0.271797	0.323775	0.346497	1.04905		BCKDK	0.513436	0.414773	0.363985	0.255229
PTPN18	0.665808	1.12229	1.25986	1.54883		AP3S1	0.825571	0.631877	0.614362	0.597002
NENF	0.81014	1.07109	1.22953	1.68205		B4GALT3	0.408015	0.304563	0.23412	0.158845
TNFSF12	0.320599	0.853246	0.899099	1.19803		ITPA	0.693199	0.665144	0.500484	0.494772
UBE2E2	0.783906	1.06326	1.18087	1.65219		CLN3	0.440625	0.246239	0.234863	0.213672
CBX3	1.49471	1.84109	1.89746	2.37047		GALE	0.348908	0.188909	0.146924	0.110615
STAG2	0.420954	1.04733	1.11395	1.21951		TOR1A	0.525368	0.505242	0.383035	0.303778
SERINC1	0.871281	1.28053	1.40914	1.73587		QARS	0.820386	0.654164	0.614427	0.586893
EP300	0.211751	0.82087	0.929341	0.97566		IGBP1	0.686457	0.67985	0.539795	0.476607
TRIM8	0.133056	0.746566	0.825805	0.91188		NCBP2	0.841293	0.665149	0.654062	0.602044
SMARCA2	0.376874	0.78558	0.790252	1.24326		NXT1	0.747515	0.690842	0.618834	0.506139
METAP2	1.03806	1.50536	1.64793	1.86788		MAF1	1.08853	1.0026	0.994201	0.841273
TCEA1	0.950782	1.23141	1.43543	1.77973		KLHDC3	0.728754	0.536165	0.518001	0.517766
SLC35E3	0.228506	0.855074	0.873824	1.00337		LSM10	0.621459	0.540168	0.421889	0.405343
MERTK	0.774314	1.2953	1.49244	1.52621		ACAT1	0.646223	0.561836	0.440379	0.436347
SESN1	0.112881	0.495621	0.76918	0.897527		POLR2H	0.566094	0.423396	0.415861	0.319506
HNRNPL	0.567307	1.11168	1.11847	1.39542		TRAPPC4	0.656481	0.557672	0.527072	0.410946
CCDC47	0.730175	1.1891	1.21661	1.57591		GRAMD1A	1.02571	0.915223	0.895324	0.779505
TBC1D15	0.209042	0.637846	0.854539	1.00279		ITGB1BP1	0.466197	0.300107	0.291529	0.231948
FIS1	1.48166	1.56859	1.81723	2.24918		CDK5RAP3	0.96397	0.931183	0.854578	0.741874
PJA2	0.64634	1.24883	1.25974	1.40728		ZDHHC12	0.421636	0.400251	0.248252	0.240647
ZRANB2	0.559872	1.05257	1.23038	1.30932		EEPD1	0.305438	0.270458	0.138259	0.116465
TSNAX	0.345322	0.754626	0.970796	1.11327		PRPF19	0.467793	0.280331	0.279566	0.278814
VEGFA	0.209647	0.620014	0.831998	0.978475		TUBA1C	0.632212	0.56235	0.486314	0.417712
TTLL7	0.21714	0.371133	0.849634	0.864612		DOLK	0.320237	0.166097	0.142398	0.112577
IER5L	0.0870604	0.626253	0.740554	0.814469		CIAPIN1	0.366745	0.215677	0.21091	0.154264
STK24	0.0937706	0.701951	0.731314	0.767727		PRPF31	0.601676	0.506537	0.426017	0.400506
HSD17B12	0.535601	0.671513	0.675679	1.25085		ATPAF2	0.423711	0.323633	0.245003	0.236873
GPATCH2L	0.39652	0.850092	0.95371	1.13418		IMP4	0.719708	0.642126	0.56024	0.529689
NME3	1.00465	1.48805	1.5205	1.74575		DNTTIP1	0.47665	0.426136	0.366319	0.280908
SMYD4	0.242551	0.727249	0.792437	0.963122		DERL2	0.690101	0.64797	0.574595	0.499539
IL1A	0.3377	0.409394	0.665792	1.01974		DDRGK1	0.875332	0.873363	0.771544	0.703222
PRKACB	0.301486	0.426398	0.740771	0.96641		RELB	0.416794	0.334992	0.259116	0.233632
RAB21	0.391179	0.866401	1.01566	1.0407		SEZ6	0.217815	0.0574422	0.0527246	0.049469
OSBPL1A	0.163262	0.53975	0.755651	0.833974		MZT2A	0.67895	0.643214	0.60641	0.490761
LSM14A	0.74841	0.763854	0.944332	1.38947		DLGAP4	0.389652	0.346885	0.32506	0.201044
PIP5K1B	0.378915	0.623566	0.952596	1.00923		PDCD10	0.949276	0.816846	0.807393	0.761106
TBC1D22A	0.317765	0.848413	0.909913	0.946544		SNX8	0.29639	0.217388	0.153008	0.111773
NPTN	0.359145	0.606175	0.608591	1.06232		RNF114	1.05935	0.989434	0.971249	0.865066
CFAP97	0.155389	0.516353	0.568427	0.869076		ST6GALNAC6	0.268871	0.245641	0.209712	0.0887872
TMED7	0.552824	0.629114	0.934368	1.18629		DACT1	0.243274	0.105622	0.0919521	0.0672984
TMCC3	0.0607005	0.529387	0.618604	0.718532		PEF1	0.41379	0.30237	0.255232	0.238168
PACS2	0.267443	0.682143	0.753153	0.961856		MRPL9	0.542756	0.450033	0.401202	0.36009
TRMT1	0.6379	1.04232	1.07696	1.34322		PPP1R14B	0.696048	0.667612	0.553239	0.544926
SYT11	0.168761	0.492579	0.555679	0.875007		VTA1	0.383066	0.262554	0.221227	0.219876
SVIP	0.129932	0.190822	0.352622	0.769273		CALHM2	0.238631	0.103527	0.0953436	0.068011
DNM2	0.498589	0.984828	1.07606	1.1245		AIMP2	0.368643	0.272643	0.265557	0.184449
KLHL24	0.385916	0.857917	0.960575	1.00237		ST20	0.225582	0.101593	0.0677048	0.0661517
ARL2	0.363436	0.742133	0.869827	1.0268		LPCAT3	0.24043	0.206825	0.0996178	0.0957171
FAM49A	0.208405	0.428601	0.493436	0.88515		STARD3	0.566162	0.431131	0.422733	0.40638
TFEC	0.264947	0.646325	0.796805	0.899192		ODF2	0.267581	0.203859	0.175606	0.0913587
COX17	1.20824	1.68411	1.73692	1.82605		GLRX3	0.500949	0.369369	0.365337	0.338278
CDC42SE2	0.335755	0.749421	0.909948	0.932746		ASF1B	0.168896	0.0431944	0.0173703	0.0156569
SNX13	0.224455	0.707489	0.780929	0.819798		SUGP1	0.265278	0.1442	0.130459	0.100021
SYPL1	0.985504	1.2601	1.49472	1.60787		CCDC71	0.304206	0.179395	0.155146	0.150071
CCNY	0.13029	0.55584	0.641048	0.75504		SH2B2	0.212585	0.120627	0.0783984	0.0461677
CWF19L2	0.21605	0.624078	0.71246	0.84396		RPL39L	0.238336	0.133692	0.0923804	0.0822691
VAMP3	0.640075	0.879149	1.15752	1.2291		REC8	0.237555	0.139917	0.0880568	0.0850862
ARHGAP15	0.157091	0.402653	0.61868	0.777145		PREB	0.369859	0.258424	0.229325	0.213305
RFC1	0.179892	0.645425	0.645591	0.795193		SIVA1	1.07878	1.06757	1.02306	0.924193
MAML2	0.445678	0.820077	0.935541	1.06263		SMUG1	0.30912	0.191486	0.180388	0.149188
ZC3H6	0.106304	0.574172	0.598047	0.694984		POLR2J2	0.223658	0.177801	0.166992	0.0589158
BHLHE40	0.146308	0.385264	0.498238	0.780413		BCS1L	0.294414	0.211142	0.185025	0.127385
RTTN	0.0970438	0.442302	0.485312	0.731148		RPS6KB2	0.481539	0.38577	0.362487	0.317253
GOLGA7	0.665261	0.690807	1.01292	1.2032		BLCAP	0.455357	0.392018	0.343051	0.297816
LILRA4	0.133154	0.489732	0.668053	0.69794		FTSJ1	0.229025	0.10671	0.105314	0.0787204
RAP2A	0.158657	0.644422	0.681626	0.698031		MTHFS	0.267594	0.24609	0.176274	0.124024
ALDOC	0.090518	0.145096	0.229688	0.660068		RNF24	0.253635	0.175911	0.124381	0.107657
TPPP3	0.0338626	0.245644	0.523501	0.592163		ELAC2	0.306806	0.193174	0.180915	0.163972
C1orf122	0.70953	0.97543	1.06377	1.33261		RIMKLB	0.29024	0.263577	0.251958	0.143581
CDKN1C	0.192522	0.413594	0.5442	0.806927		NAA60	0.44927	0.35374	0.333964	0.298902
NR1D2	0.169214	0.409073	0.646394	0.738316		KCTD17	0.240975	0.152572	0.111119	0.10071
SECISBP2L	0.126278	0.454909	0.666138	0.667429		UBA5	0.275479	0.169948	0.168137	0.127247
DYNC1I2	1.39244	1.61365	1.84153	1.96919		DTNB	0.315415	0.258831	0.194341	0.177341
NOSIP	0.652029	1.03375	1.12426	1.23611		LINC00528	0.193232	0.170803	0.0757128	0.0733834
SLC12A5	0.508006	0.678695	0.694835	1.10185		NUDT16L1	0.471974	0.389394	0.344799	0.337142
MFF	0.518275	0.976627	1.02269	1.05119		ASH2L	0.302759	0.241674	0.186993	0.164902
JAZF1	0.261041	0.457664	0.682846	0.832177		LY6G5C	0.154654	0.0404594	0.0401996	0.0222743
SLC20A1	0.257833	0.616758	0.622999	0.86513		RALGAPA2	0.310954	0.270822	0.220448	0.17556
EIF3J	0.914075	1.31878	1.43127	1.45174		COX20	0.938474	0.890899	0.878689	0.798808
PLEKHA3	0.282257	0.726621	0.750398	0.841056		ACAD9	0.233381	0.142537	0.112293	0.109737
KRT10	1.23916	1.29415	1.5385	1.78316		AHCY	0.268358	0.168568	0.161885	0.139874
UBALD2	0.574059	0.907016	0.91574	1.18044		FAHD1	0.272121	0.182035	0.154658	0.149556
DNAAF1	0.0835123	0.380354	0.584635	0.626965		SS18L2	0.595238	0.571244	0.570457	0.468917
ZBTB38	0.24222	0.595404	0.721324	0.804678		MRPS2	0.280497	0.194658	0.17719	0.15115
ITGB5	0.112296	0.399954	0.47376	0.700949		SAAL1	0.222211	0.1276	0.115959	0.0966508
MLX	0.522669	0.872584	0.978474	1.06781		DUSP3	0.329212	0.262705	0.223117	0.203462
DNAJB2	0.335325	0.758394	0.828178	0.833965		COQ5	0.246621	0.198889	0.134854	0.132302
PON2	0.226947	0.404614	0.485256	0.795322		PSME3	0.400541	0.339581	0.326518	0.266508
C5orf24	0.331626	0.759404	0.786821	0.853338		TRIM21	0.146762	0.137944	0.0674686	0.0338179
SECISBP2	0.332493	0.708162	0.828614	0.839239		BLOC1S2	0.751528	0.717342	0.687522	0.622899
SMU1	0.365967	0.692521	0.734473	0.939127		CNN2	0.125798	0.028073	0.0141332	0.0113789
MBNL2	0.0696461	0.35116	0.508969	0.612931		TIMM17B	0.516953	0.463264	0.445066	0.385032
FOXP1	0.184838	0.283337	0.627736	0.647495		CHMP6	0.260251	0.230986	0.178846	0.137942
DNAJB14	0.539801	0.928928	1.00129	1.06147		PDLIM7	0.176571	0.129054	0.0668797	0.0641424
TMF1	0.344802	0.652276	0.812146	0.862693		FARP1	0.288219	0.223653	0.17608	0.174067
MAP7	0.194282	0.194284	0.567552	0.617294		SAMD4A	0.297718	0.288151	0.277472	0.183146
RRM2B	0.0798574	0.289461	0.389038	0.632182		LMNB2	0.179629	0.115858	0.0801631	0.059915
TRIM2	0.241014	0.305011	0.614549	0.705818		LSM1	0.514262	0.48953	0.483044	0.39415
ZKSCAN1	0.33326	0.711306	0.759518	0.851793		RALB	0.364426	0.294918	0.259834	0.248024
CREB5	0.168704	0.270026	0.545215	0.649706		FLYWCH2	0.337012	0.273367	0.227979	0.225892
COL18A1	0.030659	0.293915	0.434373	0.555188		CCT3	1.04937	0.980786	0.966402	0.925849
AKAP11	0.129408	0.426375	0.477609	0.673831		RAB39A	0.175401	0.0983833	0.0879396	0.0538489
SLC35E1	0.183332	0.527293	0.561308	0.709071		RAB40C	0.218583	0.190014	0.154796	0.100245
DUT	1.19281	1.29177	1.37509	1.70438		MCAT	0.175899	0.10847	0.093351	0.0546903
ZNF638	0.505148	0.89103	0.933644	0.988074		ATAD3A	0.210656	0.134572	0.117559	0.094174
C6orf226	0.1635	0.49973	0.600963	0.651013		URM1	0.416174	0.40996	0.38323	0.306606
PLEKHB2	0.517946	0.899392	0.915488	1.01611		PPP1R37	0.225201	0.151483	0.140698	0.105531
SEC31A	0.306205	0.654289	0.709968	0.804776		XRCC1	0.248345	0.194566	0.163026	0.131323
UHMK1	0.258427	0.569901	0.60619	0.777516		CXorf40B	0.204859	0.169317	0.141196	0.0872598
TBC1D9	0.183224	0.524265	0.55943	0.685456		ZBED6	0.172104	0.168783	0.145618	0.066482
LTBP3	0.102348	0.478618	0.537759	0.546022		RNF26	0.244412	0.169508	0.158237	0.128602
ANAPC5	0.562934	0.885819	0.970488	1.0408		WASF1	0.143036	0.0738429	0.0408673	0.0368337
ZSCAN16-AS1	0.192453	0.401109	0.439257	0.706155		GALNS	0.186893	0.105364	0.101375	0.0725865
RAB14	0.751438	0.997636	1.06028	1.26347		PRRT3-AS1	0.130263	0.052215	0.0400591	0.0171421
LRRC75A	0.138331	0.146192	0.152834	0.565493		ZNF548	0.180873	0.0960445	0.0848211	0.0740002
LMBRD1	0.722563	0.90683	1.01762	1.21698		CDKN2D	0.189219	0.108052	0.10357	0.0769491
GPRIN3	0.0885427	0.371484	0.523071	0.53089		HARS2	0.192333	0.132919	0.0908852	0.0897791
SBNO1	0.218715	0.537057	0.647526	0.660175		PITPNC1	0.167081	0.0862193	0.0858058	0.0544416
CERS2	0.241647	0.522904	0.639862	0.70287		CNPPD1	0.570047	0.570011	0.536787	0.468025
TIAL1	0.603344	0.826858	1.00685	1.05183		TFB1M	0.202343	0.1532	0.13821	0.0859419
RPS6KA5	0.177543	0.395553	0.589842	0.617535		FEN1	0.159072	0.0717838	0.0664916	0.0555836
FADS3	0.0800742	0.447399	0.491017	0.512174		ZNF544	0.164366	0.116238	0.0738203	0.0582959
HIGD1A	0.547226	0.56435	0.690526	0.98563		ATP6V0C	0.123791	0.0349011	0.0280863	0.0243319
PPP2CB	0.317992	0.628011	0.712925	0.773917		SCARF1	0.324371	0.314222	0.256196	0.225149
CD46	0.582916	0.672775	0.791007	1.04685		PIGX	0.273033	0.208474	0.207281	0.157923
SERINC3	0.503571	0.851701	0.895489	0.945257		FAM110B	0.214502	0.159559	0.118189	0.112766
VWA1	0.0222836	0.214192	0.394648	0.471809		LTV1	0.329785	0.285972	0.267022	0.216945
ZMYND15	0.161883	0.472656	0.575703	0.595114		SNRNP25	0.31552	0.234051	0.229579	0.211106
FBXL3	0.271127	0.359376	0.640672	0.670772		HS1BP3	0.230506	0.181636	0.147972	0.126756
RAF1	0.304145	0.6623	0.668749	0.754934		ADA	0.109012	0.0440148	0.0182757	0.0104514
ELOVL5	0.418313	0.498974	0.597254	0.87204		AUP1	1.5002	1.44693	1.42555	1.39494
AES	0.400412	0.470759	0.723034	0.812703		SAC3D1	0.197766	0.168865	0.114201	0.104974
PRDX6	0.96806	1.15747	1.17636	1.44612		CCDC86	0.141957	0.0872806	0.0763376	0.0344623
TMEM123	0.698955	0.874864	1.01668	1.15797		PIGB	0.193507	0.118341	0.101777	0.100165
IBTK	0.232864	0.520386	0.564392	0.697271		TCTN3	0.238165	0.199575	0.148756	0.146641
BRAF	0.146681	0.461707	0.487052	0.600329		PHYH	0.253534	0.231649	0.184639	0.156669
GSAP	0.0933821	0.38251	0.4943	0.515836		CCDC51	0.129544	0.0529734	0.0486488	0.0337177
JPX	0.515506	0.673651	0.893022	0.921796		RARS2	0.289561	0.251856	0.214217	0.192634
AP2B1	0.235426	0.538798	0.541197	0.693572		CHMP1A	0.448095	0.439295	0.432091	0.356306
TMA16	0.191195	0.528857	0.589564	0.592653		SPC25	0.0869915	0.0052922	0.00160412	0.00078779
ABCE1	0.334754	0.638163	0.701838	0.766377		TIMM23	0.26145	0.252609	0.185716	0.18266
RTF1	1.043	1.1374	1.15876	1.48144		RAB42	0.106835	0.0529102	0.0215021	0.0145124
STXBP3	0.396916	0.568069	0.648567	0.856443		PEX11G	0.142115	0.0848624	0.072602	0.0422051
CHMP2B	0.511566	0.527757	0.712276	0.917375		DLL1	0.141242	0.0809148	0.058552	0.0482962
BMI1	0.145296	0.427702	0.472083	0.593502		RPP25	0.129766	0.066932	0.0506259	0.0350019
RNF144B	0.102217	0.369464	0.390082	0.55676		FADD	0.156859	0.132175	0.107957	0.059443
EPHX1	0.127906	0.236209	0.277756	0.566631		ANKRD39	0.207377	0.163993	0.143454	0.108998
MSL1	0.262831	0.621953	0.632158	0.654163		CPT2	0.226283	0.212364	0.184323	0.133701
STX12	0.517774	0.678638	0.814486	0.954126		MIIP	0.405013	0.340286	0.32493	0.313583
C1D	0.649232	0.708054	0.828159	1.07		NUAK2	0.131289	0.127903	0.0684557	0.0516148
ZNF451	0.261224	0.5729	0.621312	0.676774		MPV17L2	0.20916	0.185747	0.129775	0.128584
PSIP1	0.618108	0.642169	0.827654	1.01755		UTP4	0.187332	0.178508	0.14866	0.0974798
NEIL2	0.185642	0.22159	0.382338	0.592902		ST20-AS1	0.108465	0.0889888	0.0727108	0.0159027
DNAJA2	0.360994	0.67787	0.724838	0.770706		NARFL	0.220277	0.216185	0.179492	0.135213
USP14	0.292286	0.545784	0.604556	0.734187		BLOC1S3	0.154702	0.098191	0.0826072	0.0626358
PDCD4	0.508668	0.775367	0.825	0.946722		ZNF586	0.140521	0.0854187	0.0728926	0.0474034
TMOD2	0.0696055	0.365443	0.416956	0.490765		GYG1	0.436912	0.420394	0.36852	0.355875
TMED4	0.713173	0.981896	0.983545	1.16091		AKIP1	0.492307	0.477022	0.456016	0.402397
VPS4B	0.538938	0.755691	0.889299	0.957827		FBLN2	0.100809	0.0252099	0.0236141	0.0198422
ZBTB44	0.249383	0.463029	0.578733	0.678366		ZNF320	0.107354	0.0637766	0.0583873	0.0126347
HACD4	0.167853	0.388509	0.443917	0.61452		HSD11B1L	0.153493	0.0935131	0.0832286	0.0650825
ACSL3	0.752461	1.00382	1.05435	1.19253		KNSTRN	0.121714	0.0702383	0.0541516	0.032608
MFSD14C	0.0397219	0.374353	0.416076	0.418605		MED20	0.115533	0.0522971	0.0371963	0.0360554
DYNLT3	0.277472	0.459416	0.600898	0.697781		GEMIN7	0.279263	0.265004	0.256949	0.195146
LRP3	0.0501997	0.305474	0.353668	0.486505		EXOSC10	0.295919	0.244343	0.227648	0.20988
NDFIP1	1.77761	1.80379	1.89044	2.17591		SLC37A4	0.339822	0.329908	0.279404	0.265521
SP3	0.260378	0.52146	0.590001	0.685445		MSRB1	0.231471	0.17797	0.171608	0.143831
ZDHHC2	0.146102	0.413734	0.502808	0.555903		DEDD2	0.261039	0.207104	0.185629	0.181444
ADD1	0.494415	0.708107	0.840453	0.906487		ZNF446	0.14235	0.0755184	0.0684853	0.0679499
FCHSD2	0.199763	0.53399	0.550845	0.591574		RNF25	0.158273	0.133166	0.107716	0.0744662
FGD5-AS1	0.452108	0.777768	0.789925	0.855256		ERCC5	0.192682	0.157652	0.153924	0.110033
SPATA20	0.153494	0.269503	0.319038	0.581664		SLC25A17	0.152546	0.115676	0.094234	0.0741251
SMNDC1	0.191458	0.509332	0.527136	0.596511		PGM3	0.191646	0.159517	0.158289	0.110526
ATP8A1	0.0576936	0.197475	0.319653	0.479556		ARHGAP33	0.14026	0.0817238	0.0770418	0.0659356
DAP	0.339243	0.457087	0.573251	0.760085		HARS	0.324225	0.306115	0.27228	0.250243
CYHR1	0.351589	0.575834	0.660103	0.775553		PPP2R5B	0.168113	0.104573	0.102294	0.100665
RRP15	0.27059	0.399951	0.454446	0.698511		SP2	0.197144	0.162396	0.13922	0.12177
WDFY3	0.207722	0.483067	0.517186	0.627807		ABCB9	0.0985463	0.0487891	0.0371607	0.0239626
PER3	0.126537	0.371534	0.450402	0.542881		C10orf88	0.157098	0.103685	0.0971573	0.082921
ZNF358	0.100659	0.263506	0.286492	0.531833		SETBP1	0.198079	0.178772	0.148366	0.12487
TMEM106B	0.320923	0.4076	0.579707	0.718421		ALKBH4	0.187207	0.149381	0.143866	0.108197
ZNF397	0.400698	0.592381	0.614598	0.833603		FANCF	0.129852	0.0940985	0.071061	0.055482
MAP2K2	0.396051	0.681193	0.708429	0.807687		STK35	0.134712	0.119471	0.0915915	0.063708
IPO7	0.243517	0.485241	0.608445	0.6269		UTP14A	0.15625	0.128798	0.118685	0.081539
SLIRP	1.60397	1.8853	1.93299	2.0071		ZNF816	0.0962866	0.0508035	0.041765	0.0243829
DEGS1	1.40763	1.48062	1.73634	1.74938		RPH3AL	0.10867	0.0991134	0.0663409	0.0422486
MVB12B	0.0684358	0.289238	0.418447	0.456229		ZDHHC16	0.115934	0.08339	0.0803334	0.0421629
EPN2	0.238447	0.49582	0.599503	0.618034		VRK3	0.382262	0.351955	0.336552	0.312004
PSMC6	0.749922	0.871886	0.89863	1.16479		AGAP2-AS1	0.10294	0.0685247	0.0574498	0.0321952
PEA15	0.845829	0.972933	1.09648	1.2542		TENM4	0.118468	0.0999476	0.0710842	0.054044
KDSR	0.475787	0.640887	0.696706	0.896613		BCAS4	0.095735	0.0897638	0.0494526	0.0379144
CLASP2	0.381892	0.587369	0.745309	0.75032		ZNF143	0.24403	0.232994	0.195198	0.185715
CARD8	0.546037	0.888524	0.88905	0.901264		LRRC24	0.0864328	0.0316563	0.0308369	0.0282145
PMP22	0.382748	0.385739	0.602998	0.735123		ZSCAN21	0.105483	0.098541	0.0913554	0.0441655
FRG1	0.64471	0.847269	0.887297	1.06219		INPP4B	0.0700917	0.0181229	0.0175966	0.0111339
OLFML2B	0.108814	0.276418	0.345831	0.52274		RFC5	0.0876285	0.0449514	0.0374998	0.0254774
FAM118A	0.479403	0.485808	0.529774	0.837545		TIAM2	0.10742	0.0708697	0.0508441	0.0497032
PTK2	0.120692	0.382452	0.479768	0.483673		FARS2	0.15755	0.141698	0.112522	0.0984489
LRRC58	0.147419	0.46033	0.498853	0.499412		GRAP	0.134024	0.0892812	0.0832225	0.0736015
LPGAT1	0.125164	0.339842	0.416382	0.528243		LRRC42	0.158946	0.114199	0.110371	0.0989532
DNM1L	0.340879	0.542004	0.556089	0.755482		CAB39L	0.0905334	0.0435165	0.0418212	0.0317282
TMEM33	0.322967	0.624098	0.638289	0.699762		GID8	0.411223	0.411058	0.391507	0.356299
EPB41L3	0.515528	0.743158	0.745258	0.926511		CALML4	0.070363	0.0453611	0.0285603	0.0111332
DSC2	0.00328603	0.206163	0.303925	0.395513		PELP1	0.229107	0.22622	0.22555	0.177049
LINC00623	0.133923	0.264537	0.308348	0.537319		CRIP1	0.0919504	0.0449167	0.0447803	0.0383666
RABL6	0.111949	0.362689	0.391622	0.510598		PPOX	0.205119	0.180154	0.154629	0.153155
RAP2C	0.241435	0.552523	0.584863	0.587573		TIGD7	0.0639983	0.0391093	0.016988	0.0101189
EFCAB14	0.422972	0.653721	0.675389	0.826159		GYS1	0.0902815	0.0828533	0.0544062	0.039269
LANCL1	0.0561907	0.194071	0.392923	0.398472		ILKAP	0.513079	0.496615	0.485606	0.456745
TNFRSF10B	0.0804521	0.379521	0.380191	0.449238		PIGW	0.0882061	0.0684163	0.0569196	0.0318474
BTBD1	0.217193	0.29794	0.421943	0.594823		MRRF	0.254892	0.227743	0.212896	0.200148
TCF12	0.416705	0.488672	0.603776	0.792489		FIP1L1	0.454606	0.451003	0.416823	0.408712
DNER	0.25586	0.300599	0.549885	0.565072		PDAP1	0.679677	0.666302	0.640385	0.629213
HPS3	0.397123	0.482369	0.701903	0.725741		LINC01560	0.114122	0.0748107	0.0730723	0.0618068
TTYH2	0.164693	0.470764	0.478324	0.509461		UCK2	0.130292	0.0939917	0.0925594	0.0787395
EXOC1	0.418728	0.569636	0.61175	0.808267		PDRG1	0.228034	0.215977	0.18719	0.184528
ZNF846	0.11591	0.361408	0.417887	0.483259		TBC1D22B	0.0803113	0.0723813	0.0623318	0.0313591
AHI1	0.0526984	0.335093	0.336084	0.416937		PARP11	0.135031	0.106323	0.0909291	0.0885275
HBP1	0.587602	0.714397	0.87704	0.932753		VAC14	0.17616	0.15781	0.133535	0.132438
ACYP2	0.255243	0.366293	0.386272	0.627939		GFOD2	0.109833	0.0918077	0.0815309	0.0598487
TCEAL3	0.747955	0.862244	1.03252	1.08674		ZNF48	0.109493	0.0861419	0.0818588	0.05869
SUZ12	0.363773	0.663909	0.669699	0.689052		CCDC77	0.134258	0.0991604	0.0968076	0.0882044
DYNLL2	0.14225	0.403498	0.451767	0.482752		TCF19	0.0612973	0.0372643	0.0336208	0.011772
PIK3CA	0.0927769	0.314171	0.404603	0.434498		PXMP4	0.110407	0.0846368	0.0751898	0.0641508
SNCA	0.857654	0.877372	1.11225	1.15373		ZNF671	0.0549841	0.0468942	0.0280548	0.0136369
TSC2	0.136347	0.361588	0.375802	0.502406		SYNGAP1	0.0675211	0.0330388	0.033006	0.0279809
PUM2	0.31518	0.554515	0.565062	0.676601		TTLL12	0.0907865	0.0580578	0.0568813	0.0501891
ANKRD13A	0.0821993	0.318204	0.401588	0.406545		INTS5	0.0931302	0.0714515	0.0559286	0.0555404
CCS	0.490628	0.755253	0.772523	0.833911		ZC3H10	0.146863	0.143597	0.143316	0.109451
ECI1	0.147803	0.346262	0.387393	0.514209		ARL6IP6	0.54276	0.527806	0.526638	0.501135
SPOP	0.389773	0.667545	0.686113	0.717047		SYNJ1	0.142038	0.129958	0.117565	0.102237
WDR81	0.0782332	0.321965	0.371473	0.415727		PVR	0.0498057	0.0202955	0.0158692	0.0130068
TTC37	0.159779	0.369914	0.427462	0.511919		NBEAL2	0.0842649	0.075799	0.0630822	0.0456456
XPA	0.200296	0.48916	0.500382	0.506191		MIR4435-2HG	0.104495	0.0983058	0.073206	0.0721995
FEM1B	0.147896	0.330026	0.435043	0.485164		KDM4A	0.182129	0.164843	0.154232	0.143566
PDCD7	0.227412	0.436646	0.497456	0.575523		TRIP13	0.0477002	0.0273545	0.0151017	0.0126025
CYTIP	0.168445	0.410687	0.458444	0.501882		GEMIN2	0.161818	0.138916	0.132638	0.128814
HEATR5B	0.0449025	0.331602	0.337117	0.352307		ACOX3	0.158406	0.141583	0.131797	0.125637
PYURF	1.20169	1.41373	1.42569	1.55911		MAPK13	0.0495321	0.0294831	0.0249938	0.0160346
COPS2	0.435391	0.459649	0.468636	0.747388		SLC26A6	0.0701995	0.0594628	0.0447637	0.0393872
SRSF8	0.427866	0.462256	0.60737	0.746656		IQCD	0.0390652	0.0186453	0.015004	0.0062986
MON2	0.109013	0.358857	0.403244	0.423698		ACY1	0.055252	0.0372127	0.0357799	0.0246975
MSI2	0.265138	0.497211	0.514016	0.606743		LIN52	0.0893986	0.0865144	0.0696013	0.0643899
PIK3C2A	0.121824	0.309173	0.395792	0.454867		ZNF510	0.0539677	0.0387407	0.0285891	0.0280408
CDC42EP3	0.134951	0.142241	0.22016	0.445931		ZNF30	0.0546876	0.0529764	0.0328673	0.0328598
PRKAR1A	1.5427	1.54722	1.74435	1.83141		LRIG3	0.0349843	0.0292542	0.0138239	0.010185
PTAR1	0.157232	0.382358	0.412845	0.49392		AP4S1	0.126682	0.122808	0.116833	0.0999888
ZFR	0.423757	0.692863	0.717211	0.721633		GPR89A	0.129923	0.119694	0.112145	0.102153
CLIC4	0.087214	0.164432	0.339835	0.392441		TADA1	0.0731524	0.0708435	0.0664346	0.0476351
OAT	0.372963	0.426507	0.61531	0.670162		ZNF234	0.0879153	0.0876547	0.079316	0.0632211
PUS7L	0.227632	0.412656	0.416927	0.576482		POPDC2	0.0376825	0.0203489	0.0201216	0.0131438
RAB2A	1.59304	1.66096	1.86118	1.87653		TM9SF1	0.0631766	0.0608343	0.0560135	0.0407096
WBP11	0.434613	0.62492	0.695754	0.764898		FAM24B	0.0685292	0.055421	0.0513524	0.0453462
TARSL2	0.0924077	0.276032	0.364497	0.415741		PIGV	0.0789286	0.0777276	0.0742626	0.0580566
STT3B	0.466831	0.608363	0.699042	0.800435		BORA	0.054361	0.0524104	0.0371115	0.0367049
MIB1	0.0501874	0.253424	0.273681	0.390505		ZNF35	0.0732254	0.0678009	0.0621105	0.0534271
SPOPL	0.0651218	0.316356	0.357321	0.360584		GUK1	1.84706	1.84261	1.83358	1.82869
SAP25	0.054921	0.317559	0.331566	0.356873		NEK11	0.0406826	0.0367406	0.0314293	0.0216707
SERINC5	0.158335	0.304219	0.407995	0.479751		FBXW9	0.0384772	0.0327355	0.0327275	0.0193095
TXNDC16	0.0619834	0.248512	0.295516	0.394573		DALRD3	0.208204	0.198541	0.194728	0.192113
BORCS7	0.421979	0.625693	0.717196	0.717531		FAM185A	0.0785226	0.0716681	0.0662905	0.0624657
ASCC2	0.44727	0.695206	0.719337	0.751066		ZNF470	0.0379899	0.0377213	0.034951	0.0236188
FAM208A	0.236777	0.464767	0.501246	0.551475		INCENP	0.0308702	0.0235809	0.0206911	0.0146172
ARL8B	0.421049	0.554624	0.674089	0.734136		CACFD1	0.0620516	0.0581404	0.049584	0.0490104
GRAMD1B	0.0965868	0.32815	0.345808	0.412768		ZNF490	0.0522577	0.0485685	0.0475985	0.0434644
SCOC	0.362107	0.494111	0.57025	0.689586		P3H4	0.0413366	0.0370865	0.0366787	0.0366178
ZC3H15	1.16292	1.30036	1.40595	1.47706
PAXBP1	0.148541	0.369545	0.411232	0.455283
SLC48A1	0.0802426	0.288772	0.337438	0.39111
SMAD5	0.184162	0.353852	0.35894	0.516604
PLXDC1	0.0532672	0.126327	0.316432	0.321158
API5	0.204866	0.345773	0.443542	0.517174
USP7	0.164935	0.399595	0.414697	0.46884
SNX30	0.142168	0.383005	0.416029	0.424945
ZFPM1	0.0226846	0.206136	0.219779	0.348204
CD163	0.0820749	0.0928103	0.134075	0.365894
SEH1L	0.106379	0.343912	0.360825	0.400989
PPWD1	0.218889	0.311487	0.393458	0.528474
CDK18	0.15803	0.274729	0.32615	0.473923
DSE	0.0591654	0.210185	0.258854	0.37472
USP25	0.0479339	0.246335	0.275359	0.355587
SLF2	0.22275	0.392584	0.422767	0.536549
ACTN4	0.27652	0.416782	0.504331	0.577695
GLTP	0.262005	0.406163	0.498733	0.559338
KCNQ1	0.200506	0.306041	0.326629	0.511043
LRPPRC	0.171504	0.382178	0.405832	0.468151
UFL1	0.475569	0.521424	0.665587	0.753288
LBR	0.567042	0.624142	0.760484	0.848966
PHACTR4	0.355758	0.537249	0.561016	0.662243
ARHGAP5	0.216933	0.341507	0.451915	0.499902
PPM1N	0.134853	0.255108	0.373106	0.414094
SETD2	0.232588	0.412795	0.440351	0.532573
TTC32	0.0758203	0.143933	0.299775	0.339271
SAMD9	0.218704	0.409682	0.423313	0.516953
CYBRD1	0.138633	0.309409	0.369161	0.424767
NBR1	0.268985	0.444846	0.457745	0.568154
NPIPB5	0.0950504	0.317295	0.321755	0.368018
CHM	0.10355	0.264975	0.325212	0.3888
XPC	0.23624	0.39038	0.415919	0.533452
RAB11FIP2	0.0516896	0.237457	0.296404	0.322542
PREPL	0.143169	0.240376	0.329588	0.428802
ERO1A	0.194577	0.4098	0.440968	0.454573
RNF6	0.177638	0.270243	0.402259	0.441376
PPIP5K2	0.143278	0.316349	0.356752	0.428778
KPNA5	0.0680508	0.241441	0.303677	0.340523
DPP9	0.113665	0.289709	0.340749	0.387199
EML1	0.153075	0.294743	0.366481	0.430885
ENDOD1	0.0168346	0.178768	0.243018	0.289267
EMC6	0.513954	0.665439	0.713175	0.797606
LETMD1	0.217776	0.392919	0.459489	0.478957
SAR1A	0.595219	0.700941	0.837576	0.839128
FAM91A1	0.198817	0.336955	0.376584	0.482939
DR1	0.52206	0.629494	0.680406	0.804936
MGA	0.141727	0.362036	0.381571	0.383642
CERCAM	0.0962152	0.234133	0.330655	0.35464
USP33	0.347479	0.509685	0.54833	0.625779
TMX4	0.192106	0.397725	0.427766	0.443542
C21orf91	0.0786868	0.100283	0.196737	0.33454
IMPACT	0.104385	0.266421	0.313278	0.377121
SEC22B	0.406863	0.481304	0.591879	0.667022
CASK	0.0261903	0.100988	0.176198	0.29638
OSTM1	0.455198	0.525211	0.600615	0.723257
PNPT1	0.157848	0.319336	0.386104	0.411385
TRMT13	0.202234	0.356548	0.364675	0.479094
LIG1	0.135708	0.303676	0.346447	0.397957
CRYBG3	0.0445695	0.194501	0.251511	0.30717
DNAJC10	0.472886	0.625649	0.649024	0.745272
STAMBP	0.210503	0.322273	0.385062	0.47924
COMT	1.28423	1.3076	1.43448	1.52495
ZYG11B	0.149275	0.342446	0.372254	0.396525
EMID1	0.0437831	0.218445	0.235702	0.310169
FAM199X	0.131714	0.249148	0.265986	0.406786
ALDH6A1	0.16788	0.312	0.403759	0.408466
CPOX	0.0632754	0.170077	0.280621	0.309826
PSD3	0.0864404	0.225336	0.28634	0.349303
MAPRE2	0.266217	0.442053	0.482829	0.519577
CARF	0.0699321	0.2565	0.289369	0.318936
SIK3	0.0634168	0.247725	0.268144	0.320778
ATL3	0.172419	0.321039	0.342329	0.443867
RAB3IL1	0.554268	0.562446	0.667902	0.793481
DSEL	0.0419395	0.126034	0.22072	0.299118
EML3	0.0841888	0.287012	0.307564	0.321744
KIAA0319L	0.163392	0.34473	0.365491	0.420446
ZNF431	0.316165	0.471071	0.518984	0.575478
SLC2A13	0.0901585	0.201216	0.298848	0.339378
RCOR3	0.191449	0.365305	0.418026	0.433976
PINK1	0.122503	0.280329	0.295872	0.388497
MAPK10	0.123609	0.183664	0.337831	0.341479
KPNA3	0.326053	0.519932	0.536834	0.569819
MITD1	0.312482	0.438882	0.48283	0.57628
RBL2	0.189736	0.334359	0.408351	0.431962
ARFGEF1	0.168021	0.323757	0.39017	0.401374
CARD11	0.195938	0.283738	0.395349	0.431504
NXPE3	0.121985	0.238966	0.330684	0.360348
ZNF326	0.406803	0.58332	0.623814	0.639762
EIF2A	0.522178	0.641492	0.741793	0.750952
PLCL2	0.101928	0.257098	0.298962	0.349225
AP3M1	0.128147	0.232364	0.277538	0.383249
NUP50	0.193597	0.349705	0.364588	0.445866
LYPLAL1	0.271094	0.304116	0.455661	0.479891
PDE8A	0.0772291	0.238862	0.274563	0.317812
NDUFS1	0.264346	0.385363	0.448711	0.509503
ATP11C	0.112442	0.246547	0.295617	0.359531
TRIM23	0.0642713	0.156212	0.266363	0.290573
MED14	0.0685056	0.258424	0.27504	0.292897
HEXDC	0.231412	0.381053	0.439031	0.462556
TUSC1	0.0940507	0.215881	0.280208	0.335703
NUDCD3	0.199333	0.362493	0.384884	0.440423
SSFA2	0.135285	0.31297	0.328223	0.368456
MTAP	0.266049	0.420563	0.434489	0.511548
SLC46A3	0.162309	0.247861	0.288202	0.408656
ZMYM6	0.118961	0.176179	0.278628	0.345296
MAZ	0.367313	0.490495	0.525827	0.610331
TANC1	0.0627509	0.201067	0.26236	0.285706
ALKBH5	0.268879	0.392125	0.474933	0.484584
THEM4	0.0727841	0.147663	0.179242	0.311867
DDR1	0.15314	0.189852	0.231968	0.380435
ATXN1L	0.12236	0.271336	0.315025	0.347867
GLCCI1	0.185924	0.28247	0.368718	0.409737
RIPK2	0.160639	0.316544	0.323365	0.395857
PDPK1	0.299529	0.412664	0.481657	0.526642
ERCC4	0.14462	0.216327	0.238243	0.380067
HIP1	0.0209977	0.110751	0.180516	0.251169
FAM214A	0.150124	0.167644	0.291732	0.353759
CBR4	0.335037	0.461371	0.46833	0.574533
CUL4A	0.159448	0.310931	0.332579	0.387564
TXNL4A	0.748211	0.787566	0.849952	0.970659
ZNF281	0.249534	0.390156	0.455306	0.455791
BET1L	0.124062	0.287037	0.31561	0.338208
C8orf33	0.291175	0.410714	0.458988	0.519735
MYO7A	0.0288224	0.167484	0.168495	0.263861
LIN7C	0.161215	0.226795	0.297626	0.386436
FAM122B	0.155064	0.257526	0.343165	0.368453
HACD2	0.212158	0.29568	0.374115	0.434359
WDR60	0.151397	0.32892	0.339584	0.356992
FXN	0.190942	0.281897	0.32153	0.422085
A1BG	0.0855387	0.0906014	0.147016	0.290868
WIPF3	0.129832	0.165712	0.193074	0.345193
GIMAP5	0.00503519	0.0917147	0.149968	0.229572
ZFP14	0.177028	0.280243	0.326075	0.40173
MAPK9	0.0877802	0.242959	0.258981	0.3032
AMPD3	0.0723443	0.186507	0.230567	0.294933
RAB2B	0.120083	0.270935	0.288355	0.336386
KIAA1468	0.116353	0.242481	0.261853	0.340529
NUTM2A-AS1	0.231364	0.342494	0.409914	0.439803
NBPF19	0.0231019	0.164025	0.207479	0.228159
ANGEL2	0.191473	0.367326	0.371005	0.383772
FBXO4	0.197131	0.331373	0.362814	0.410217
UBXN7	0.234855	0.372963	0.427148	0.429461
LRRC57	0.083073	0.206085	0.245494	0.297178
PPARGC1B	0.0546026	0.218274	0.22895	0.254589
FAM76A	0.162184	0.269607	0.342894	0.362927
GTF2H2	0.215359	0.35229	0.379361	0.426263
RALGDS	0.172742	0.24942	0.332999	0.374753
CASD1	0.131917	0.230537	0.248062	0.346086
GCLC	0.232391	0.246826	0.336892	0.421082
MAP7D3	0.198421	0.272269	0.365111	0.387524
ACVR2B	0.0469463	0.0766135	0.0864947	0.241218
TIMM10	0.447956	0.510332	0.537142	0.656097
SLC35A3	0.180124	0.338848	0.352669	0.366563
KIAA0100	0.102329	0.223335	0.265103	0.301664
ENGASE	0.061955	0.181477	0.186909	0.272352
ZNF117	0.0498007	0.102286	0.159436	0.251826
SYNE1	0.0166846	0.123838	0.13251	0.22755
ARL14EP	0.223861	0.346043	0.362258	0.430968
N4BP2L1	0.376563	0.540145	0.54868	0.553796
CTDSPL2	0.195671	0.293505	0.351725	0.392591
HYI	0.319674	0.371704	0.421348	0.518908
STAT5A	0.141518	0.263198	0.27246	0.345205
SH3YL1	0.128604	0.223064	0.249697	0.332803
TRAPPC6A	0.276276	0.398313	0.404783	0.479336
MTMR3	0.0640239	0.202084	0.227984	0.251232
RNF38	0.121075	0.27108	0.29343	0.296955
POMGNT1	0.226128	0.335909	0.392781	0.412453
PHKG2	0.255356	0.403053	0.414005	0.441564
CCDC59	0.831857	0.951477	0.992744	1.02174
FCHO2	0.0802099	0.234583	0.248015	0.256183
APBA2	0.164768	0.279025	0.324042	0.35378
ENTPD3-AS1	0.10014	0.145201	0.203641	0.292262
BRD1	0.0563092	0.174316	0.181715	0.255438
ASCC1	0.212811	0.344546	0.385373	0.38601
ZADH2	0.100124	0.218903	0.250099	0.290351
CNIH4	0.360643	0.373294	0.466816	0.533717
ANKZF1	0.202293	0.291221	0.36497	0.380931
DHX40	0.109953	0.116236	0.159176	0.284828
HSPA13	0.266659	0.27561	0.359981	0.439443
TFG	0.411994	0.480828	0.516239	0.606165
TMEM161B	0.0945592	0.134127	0.136356	0.278487
DCAF10	0.174408	0.318058	0.319377	0.35598
WWP1	0.0625629	0.154592	0.166532	0.257601
AKT3	0.194033	0.260228	0.332079	0.372891
MTMR10	0.21213	0.34125	0.35476	0.394442
GABPA	0.124141	0.178171	0.235027	0.308074
PNPLA6	0.284229	0.343628	0.431758	0.453741
NPAT	0.127576	0.212038	0.253699	0.31475
TUBGCP3	0.172564	0.288112	0.337565	0.340484
CASP8AP2	0.134717	0.269075	0.274416	0.315185
ABCF1	0.343924	0.465841	0.474963	0.529857
DPF2	0.211964	0.342097	0.347152	0.394878
MRPL22	0.348507	0.391221	0.425881	0.531858
GSK3A	0.205357	0.314855	0.327713	0.394392
BANP	0.127224	0.272618	0.286366	0.288035
SEC24B	0.115792	0.237127	0.270841	0.288643
SPINT1	0.0264076	0.142948	0.15933	0.210171
KIF1B	0.328195	0.39515	0.468665	0.501961
TWF1	0.286329	0.326356	0.37756	0.465952
MPLKIP	0.562021	0.671383	0.703992	0.740841
KLHL2	0.0978237	0.228107	0.250056	0.266817
ZNF654	0.0519711	0.158467	0.211154	0.218656
THAP6	0.120858	0.202958	0.229253	0.307272
RCBTB2	0.431845	0.521463	0.525925	0.619763
CEPT1	0.433874	0.495149	0.533925	0.617091
DPY19L4	0.0861938	0.159872	0.238276	0.249242
LRRC4	0.21711	0.345556	0.356414	0.390447
AP5B1	0.052665	0.182813	0.189086	0.226627
SLC5A3	0.0723732	0.196909	0.213141	0.245912
SH3D21	0.0521789	0.119902	0.134151	0.235887
GTF2IRD2B	0.0671559	0.136684	0.204808	0.237528
NLK	0.062733	0.150195	0.221777	0.222037
HBS1L	0.205744	0.263582	0.282188	0.386511
ZNF669	0.126672	0.20902	0.237487	0.308452
TTF2	0.111237	0.20678	0.233939	0.291077
ASPH	0.20657	0.254211	0.298881	0.383019
LRBA	0.0556304	0.16716	0.179659	0.233429
ATL2	0.226905	0.343791	0.376259	0.390493
MIR155HG	0.027716	0.0632267	0.165068	0.177111
POLD3	0.0547156	0.13339	0.146628	0.234817
KLHDC2	0.536684	0.656706	0.678544	0.700769
TSC1	0.0704792	0.180039	0.191349	0.244835
ZDHHC19	0.0286212	0.0856845	0.171263	0.182545
MFSD8	0.126265	0.217875	0.276394	0.283127
SEMA6B	0.0601105	0.181895	0.201628	0.221504
NIPSNAP3B	0.0497689	0.136061	0.191071	0.209453
EMC2	0.350832	0.356735	0.445213	0.497448
AEN	0.0287566	0.108883	0.151159	0.195633
PHLPP1	0.0218874	0.0948381	0.142913	0.187737
SHISA4	0.140138	0.155703	0.185843	0.297154
USF1	0.0485992	0.0823561	0.0915094	0.210721
PPIL4	0.498753	0.589018	0.635858	0.655835
TMEM42	0.132983	0.248732	0.256322	0.295048
SATB1	0.145384	0.228161	0.273697	0.305113
ATG13	0.158884	0.224096	0.291852	0.309786
UNKL	0.0302612	0.136844	0.153075	0.190573
EIF2AK1	0.28744	0.333995	0.407168	0.438525
LINC00467	0.204106	0.247488	0.281452	0.366159
KLHDC1	0.0490458	0.175103	0.180023	0.198415
CARD14	0.0599658	0.0777189	0.15466	0.206905
IMP3	0.685114	0.783364	0.82881	0.831558
SNHG19	0.0878371	0.0889301	0.133619	0.231921
EHMT2	0.252303	0.325771	0.34664	0.416332
RPA1	0.271549	0.316843	0.341533	0.431411
DIS3L2	0.0780556	0.197881	0.204124	0.228089
VEZT	0.34834	0.4672	0.484257	0.491929
PIGN	0.136106	0.168355	0.236158	0.284416
PROS1	0.0945458	0.134699	0.143026	0.250518
CES2	0.0962747	0.211326	0.218279	0.247637
SERPINF2	0.0401516	0.10899	0.168966	0.186717
FBXO22	0.109968	0.218097	0.233328	0.261155
IMPA1	0.166351	0.209163	0.25797	0.320386
DZIP3	0.11255	0.158391	0.192163	0.268778
ZNF439	0.0833639	0.156608	0.205398	0.233042
HDAC6	0.172119	0.235764	0.261733	0.33041
ID3	0.0368219	0.0915825	0.128401	0.191226
PXN	0.0756333	0.144422	0.14619	0.233797
PIGK	0.216934	0.230729	0.293921	0.357765
SCYL2	0.168528	0.260908	0.269107	0.323793
WBP1L	0.265356	0.313425	0.354589	0.417256
TDRD3	0.104323	0.203091	0.215727	0.255824
ATN1	0.167633	0.2547	0.302847	0.304619
ZNF506	0.0957841	0.126823	0.14247	0.244004
HAUS3	0.160015	0.202147	0.241918	0.310068
SGSM2	0.0922085	0.171627	0.216516	0.235326
KIAA1191	0.195999	0.265458	0.27823	0.350981
C12orf76	0.29386	0.385502	0.4018	0.444491
BBS10	0.0368402	0.0599829	0.104028	0.180525
MON1B	0.181585	0.249094	0.296147	0.32415
ZC3H8	0.139594	0.235691	0.240603	0.287422
WRNIP1	0.0855297	0.133302	0.143924	0.233775
DLGAP1-AS1	0.0347521	0.103319	0.144929	0.177573
CAPN7	0.158772	0.224252	0.260206	0.304061
PAF1	0.189316	0.25267	0.298877	0.330202
LRRFIP2	0.109834	0.204748	0.209261	0.254348
ZNF302	0.391068	0.411279	0.425617	0.52712
PARG	0.0434149	0.11089	0.122971	0.191242
BDH1	0.096156	0.145386	0.204062	0.231277
GALNT7	0.0650338	0.0952622	0.134875	0.204645
EPG5	0.0889815	0.157767	0.164507	0.236507
CRIPT	0.341338	0.369641	0.385242	0.479868
NFKB2	0.324134	0.400235	0.411901	0.469381
UTP14C	0.0621865	0.134287	0.159774	0.204736
NIT2	0.21711	0.31876	0.330982	0.349946
EEF1G	0.069611	0.0704004	0.0759837	0.19073
THAP11	0.23514	0.33346	0.359686	0.360181
MTRF1L	0.169431	0.23033	0.269313	0.307951
RAP1GDS1	0.197441	0.2577	0.317281	0.323542
LTA4H	0.331324	0.377304	0.386258	0.472004
MIR99AHG	0.199302	0.204653	0.234639	0.325497
SEPHS1	0.0915405	0.135284	0.175863	0.227566
MYO5A	0.102578	0.141046	0.212258	0.224019
SGF29	0.138218	0.184035	0.195997	0.277252
ATP6V1A	0.236086	0.321496	0.330616	0.374343
NPAS3	0.0390137	0.0635853	0.106455	0.170925
LYRM7	0.203817	0.212561	0.304092	0.311544
VPS8	0.18045	0.261012	0.264394	0.319806
FBXO3	0.257702	0.260155	0.30584	0.380166
DNAJC24	0.0373585	0.105841	0.140065	0.170553
FUT8	0.224199	0.230256	0.300072	0.342758
RNASEH2C	0.664828	0.696696	0.709683	0.797846
PLA2G4C	0.0182159	0.0738243	0.11557	0.1504
TAF2	0.11525	0.197539	0.221635	0.246317
VCPIP1	0.21608	0.302282	0.320357	0.347536
NDUFAF2	0.22606	0.261597	0.29014	0.359449
PIK3CB	0.0226607	0.11055	0.114369	0.157371
SUPT20H	0.345767	0.351354	0.43833	0.452996
IPO8	0.0903254	0.174108	0.200916	0.214436
B4GAT1	0.124583	0.133702	0.181336	0.2461
SUN1	0.181254	0.255551	0.276989	0.312605
SUMF1	0.249887	0.258977	0.274192	0.369832
ABCF3	0.138959	0.192199	0.227873	0.269111
EXOC5	0.269768	0.339647	0.356797	0.402634
ZNF605	0.121198	0.15853	0.179959	0.252188
UGGT2	0.0695235	0.128621	0.156406	0.201143
IDH3A	0.114358	0.184861	0.196685	0.248001
SNAPC1	0.169909	0.240297	0.278423	0.291337
ERCC3	0.188561	0.273498	0.293242	0.311792
ABHD10	0.151776	0.16315	0.232058	0.264596
GPALPP1	0.158573	0.211274	0.239883	0.288358
GFM1	0.366073	0.36691	0.407174	0.48101
KIF3A	0.14481	0.149536	0.152028	0.256503
APPBP2	0.271627	0.355876	0.361964	0.399259
HSD17B7	0.223024	0.236068	0.321467	0.323031
DYNC2LI1	0.049801	0.0851005	0.128338	0.174013
LRRC37B	0.136586	0.173256	0.198039	0.263778
TMEM203	0.218697	0.311817	0.316675	0.339737
MZT1	0.328133	0.32977	0.352148	0.441124
SLC39A6	0.280492	0.315754	0.351688	0.405094
CDC23	0.0760137	0.118126	0.145285	0.202907
CA11	0.167817	0.211355	0.252896	0.28967
HACL1	0.0962338	0.156181	0.184655	0.22049
COA1	0.653116	0.689143	0.745727	0.767813
PPP1R16B	0.0371393	0.0910489	0.0936194	0.164679
EIF2B4	0.224233	0.290974	0.333586	0.336016
SLC25A44	0.0752205	0.149484	0.151553	0.202075
ARHGEF11	0.0491476	0.0916954	0.112116	0.174556
WDPCP	0.0297874	0.0955128	0.107263	0.156458
SCAF1	0.259205	0.268168	0.283981	0.372569
EDRF1	0.0854379	0.13508	0.184019	0.200528
FUT11	0.172723	0.265348	0.272283	0.285383
ZNF367	0.0228616	0.0358436	0.112436	0.122574
DPY19L3	0.090239	0.154833	0.161081	0.215402
TIGD5	0.00129697	0.0856559	0.103324	0.113041
SLC2A1	0.0467202	0.0468018	0.127801	0.141024
PAXIP1-AS1	0.125936	0.144856	0.196268	0.238125
TBC1D10B	0.122105	0.192457	0.227972	0.231477
MYCL	0.0587814	0.0898236	0.136344	0.1733
PAOX	0.137719	0.150801	0.21471	0.242983
XPO4	0.131409	0.197442	0.215654	0.251832
STAU2	0.30555	0.309161	0.358964	0.412532
CCDC6	0.141267	0.199033	0.219288	0.262241
WDR75	0.092013	0.164845	0.19639	0.200568
CEP78	0.0768233	0.0891105	0.140821	0.185582
SEC23IP	0.21673	0.26066	0.279367	0.335938
TRAF3IP2-AS1	0.0367308	0.0779117	0.127847	0.14536
STARD13	0.0221885	0.0915188	0.113424	0.13594
MYNN	0.152886	0.168031	0.229891	0.255766
SFT2D3	0.0503314	0.117774	0.125373	0.168652
PLB1	0.0335407	0.0972102	0.115389	0.15001
UBASH3B	0.141864	0.212343	0.240559	0.249756
PCNT	0.13985	0.171613	0.190924	0.255497
SMARCAD1	0.128953	0.146393	0.182481	0.238629
HDAC11	0.071654	0.135286	0.138902	0.189519
RHBDD1	0.0412424	0.121484	0.134659	0.149201
UBIAD1	0.0817583	0.152887	0.164792	0.195452
MICU2	0.454626	0.460576	0.539305	0.540707
KIF13A	0.0361944	0.0821941	0.128444	0.140481
WWOX	0.0976906	0.121769	0.170483	0.20325
IL17RC	0.062366	0.126215	0.153396	0.170098
GTF3C3	0.0997037	0.179452	0.192861	0.20426
PCGF3	0.130407	0.188823	0.197677	0.245561
CAMKMT	0.0205804	0.0629346	0.0741086	0.134808
SACS	0.0447364	0.099346	0.137343	0.147378
SNRNP40	0.493329	0.502271	0.539592	0.59546
GMCL1	0.175796	0.180097	0.230365	0.273882
ATG2B	0.0261898	0.0918573	0.122964	0.125191
CHPF2	0.135756	0.141696	0.169115	0.236235
VPS54	0.0622864	0.110626	0.1422	0.168964
FAM120C	0.032431	0.108283	0.112903	0.138479
C8orf44	0.0396663	0.103233	0.116045	0.148498
TTC21B	0.0485917	0.0882658	0.107184	0.158433
BCL2L11	0.157969	0.195177	0.221895	0.265612
SMC3	0.569258	0.581495	0.601781	0.670698
ITGA9	0.0555987	0.111864	0.118356	0.166006
DVL1	0.0192323	0.0852588	0.0864275	0.128133
PARVB	0.227692	0.308706	0.308925	0.328892
CEP97	0.0594526	0.0764472	0.141683	0.147379
NOL12	0.178859	0.181426	0.223334	0.273695
MEF2C-AS1	0.0774808	0.152587	0.164708	0.175921
TTLL4	0.028277	0.0816621	0.0862911	0.13694
THAP7-AS1	0.022916	0.0468528	0.0575678	0.126338
GSR	0.106038	0.173988	0.188245	0.208327
PBX3	0.0531823	0.0775113	0.111567	0.154518
KLHL26	0.0374871	0.0810011	0.118025	0.13642
PAXIP1	0.0115726	0.0809706	0.0899065	0.113113
USP28	0.0577848	0.0981184	0.130132	0.159133
GTF2H2C	0.117524	0.152499	0.165237	0.222072
TAB3	0.0481934	0.0883932	0.0946624	0.153533
NUDT2	0.191125	0.226719	0.263447	0.289493
ACSF2	0.080968	0.134539	0.151199	0.183661
APBA1	0.0557092	0.0997069	0.10247	0.16029
DCBLD2	0.0315706	0.0555462	0.0698584	0.132012
NIFK-AS1	0.0667449	0.127665	0.157358	0.157876
SIKE1	0.136314	0.166119	0.196403	0.235524
SPTLC3	0.0678698	0.140677	0.14356	0.165013
UBAP2	0.127269	0.178231	0.189913	0.229519
CCNB1IP1	0.256968	0.291081	0.301179	0.358259
FBXL18	0.0398232	0.0544885	0.113722	0.123698
CEP85	0.0183682	0.0828286	0.0959619	0.114392
CHD1L	0.197892	0.209153	0.211213	0.288453
ZNF283	0.0166165	0.071346	0.0717766	0.117659
AC009506.1	0.0489424	0.0970763	0.125745	0.142654
IFT20	0.399154	0.456915	0.46961	0.496037
ZNF480	0.116398	0.176836	0.190567	0.211542
FANCM	0.0215342	0.0712073	0.0742746	0.121506
BLZF1	0.0805009	0.153656	0.163409	0.165316
ZBTB41	0.0714369	0.114073	0.114694	0.169936
ZHX3	0.0563495	0.0746947	0.0968884	0.149598
HIST4H4	0.0698936	0.0825683	0.115025	0.160378
THTPA	0.174751	0.178595	0.19604	0.261293
C2orf49	0.148748	0.202779	0.216799	0.244282
SLC4A8	0.105909	0.121833	0.14035	0.197774
NUP43	0.0575552	0.126427	0.140113	0.142035
LINC01184	0.0945917	0.152357	0.165321	0.188114
ZNF248	0.0944385	0.123471	0.139293	0.189443
C12orf65	0.194056	0.254916	0.259231	0.287926
TBCE	0.0615943	0.118775	0.12426	0.156171
PTGR2	0.0876351	0.0965325	0.110715	0.173522
LIPG	0.0139705	0.0512349	0.0834212	0.10239
RABL3	0.0625312	0.106347	0.109156	0.157247
ZNF660	0.064739	0.0847061	0.0953845	0.15455
LINC01356	0.0821706	0.0869759	0.109718	0.166279
SMYD2	0.0720174	0.111603	0.118922	0.165873
UBXN8	0.108747	0.150721	0.173489	0.199447
GPRASP1	0.0196589	0.088469	0.0932844	0.103953
EXTL2	0.195094	0.224262	0.240183	0.286442
HAUS2	0.110363	0.181604	0.183256	0.191446
LRRC8A	0.0329626	0.067628	0.109887	0.111657
CAAP1	0.105396	0.165422	0.172559	0.192863
RFC3	0.0495842	0.0906717	0.09846	0.14132
CARD9	0.429024	0.450559	0.47785	0.516095
CELSR2	0.0535096	0.10259	0.126444	0.137461
BAK1	0.0759199	0.125343	0.138633	0.164467
TMEM209	0.112506	0.171715	0.18411	0.196423
ISCA1	0.291647	0.340139	0.363664	0.375509
NSMCE4A	0.33211	0.368036	0.396003	0.417867
ULK1	0.0841356	0.116368	0.158387	0.161075
DFFA	0.228033	0.277169	0.283303	0.316941
UNC5C	0.0221317	0.041563	0.0471155	0.106732
NUP133	0.105562	0.139893	0.169296	0.188738
TMEM128	0.378111	0.448215	0.44851	0.451994
ACADSB	0.0469587	0.116455	0.1177	0.12048
NCAPD3	0.0567303	0.120921	0.12428	0.135191
AP1G2	0.10899	0.128342	0.168736	0.185416
BCKDHB	0.0665921	0.1274	0.128695	0.147403
ARHGAP19	0.0147845	0.0662359	0.0882587	0.08945
ZC3H12C	0.0655235	0.105979	0.124941	0.14704
NMB	0.0458569	0.0960178	0.111255	0.124155
ZNF28	0.0654841	0.068025	0.109136	0.136027
PM20D2	0.0496401	0.0902441	0.0957753	0.131869
FLAD1	0.240937	0.283344	0.309589	0.313795
ZNF853	0.0191206	0.0720544	0.0777729	0.0973086
WDR41	0.153331	0.200315	0.215637	0.230482
IRF2BP1	0.0553291	0.0762839	0.110423	0.129411
OCRL	0.0232251	0.0674203	0.0934205	0.0941246
CTBP1-AS	0.0150728	0.0520172	0.0710094	0.0929097
USP6	0.0488965	0.0705864	0.105407	0.121562
LINC00342	0.0242654	0.0671609	0.0760057	0.102884
C3orf38	0.398841	0.419567	0.429763	0.475338
PDE12	0.276697	0.288058	0.332823	0.340983
HDAC8	0.162036	0.204516	0.212463	0.239079
FAHD2B	0.0715952	0.0885267	0.113341	0.144466
ANG	0.0968297	0.11712	0.155386	0.163282
SUDS3	0.322458	0.356812	0.360306	0.399274
ZNF583	0.0845403	0.0979043	0.112487	0.156309
CBFA2T2	0.236222	0.279381	0.289272	0.310044
ALG14	0.0633067	0.0930144	0.0986737	0.138552
PRPF4	0.205809	0.254061	0.25715	0.278897
ERMP1	0.0212804	0.0615066	0.0717922	0.0946198
REPIN1	0.294282	0.321565	0.33808	0.367452
SLC16A5	0.036139	0.0723385	0.0930266	0.105959
FAM219A	0.07306	0.0864825	0.128479	0.134537
NMNAT3	0.0561285	0.0652	0.0914642	0.123963
WFS1	0.0972193	0.0993886	0.105376	0.161137
INTS2	0.0605605	0.0987206	0.119148	0.129107
NFYA	0.13146	0.172958	0.17666	0.204903
TRIM60	0.00196064	0.0476128	0.0614464	0.0698368
UBQLN4	0.056992	0.103318	0.119729	0.122075
ZNF317	0.137161	0.168164	0.193954	0.204336
NDUFV2-AS1	0.0335266	0.0788972	0.0890953	0.10236
RECQL5	0.065016	0.104177	0.126709	0.129405
DCAF8	0.442478	0.460213	0.480535	0.511215
LSG1	0.109968	0.139672	0.16516	0.175696
MANSC1	0.060259	0.0856533	0.100362	0.13024
CC2D2A	0.024167	0.0487203	0.0742659	0.0906005
DDHD2	0.162575	0.21778	0.221236	0.223031
CEP120	0.0557759	0.0940921	0.102779	0.125118
LZTFL1	0.0272314	0.0450028	0.0596392	0.0941034
FAM198A	0.0268981	0.0555433	0.0791114	0.0907452
SLC12A4	0.0575404	0.104576	0.107568	0.122268
ZNF624	0.0411425	0.0531147	0.0788564	0.103542
ZNF701	0.155834	0.184806	0.189174	0.223608
USP1	0.29887	0.345589	0.351997	0.360957
NADSYN1	0.255931	0.288359	0.29798	0.322751
ZNF501	0.0192638	0.0394182	0.041766	0.0844106
PRELID2	0.0201756	0.0695819	0.0747738	0.0788918
KBTBD3	0.15083	0.168676	0.173853	0.215512
TMTC3	0.0631446	0.0776619	0.110544	0.121331
ABCB10	0.0422201	0.0729582	0.0845312	0.107883
SLC39A9	0.108251	0.128015	0.153528	0.169655
GFM2	0.0750301	0.0823836	0.104142	0.135335
CCAR2	0.162825	0.174336	0.199887	0.223397
DUSP15	0.0160063	0.0475876	0.049853	0.081976
ANGPT2	0.0491308	0.0931182	0.0975492	0.109815
ZCCHC4	0.0450791	0.0668925	0.0831272	0.107802
DENND1C	0.153295	0.187475	0.192631	0.216903
MACROD1	0.129478	0.134458	0.164798	0.18491
POLR3K	0.260448	0.273299	0.279838	0.31988
ZNF76	0.168577	0.1965	0.206182	0.23047
USP45	0.0381173	0.0792718	0.0795474	0.097864
VARS2	0.107737	0.111614	0.144926	0.15879
PTPDC1	0.0525562	0.0768912	0.0963003	0.110276
UNK	0.178493	0.196458	0.226871	0.230659
TMEM39B	0.313162	0.326835	0.346932	0.370449
DROSHA	0.0486095	0.0700317	0.0805837	0.108461
KCTD6	0.0516149	0.0956069	0.100609	0.105794
NEK4	0.100193	0.110334	0.121767	0.157235
ZNF789	0.0761119	0.0899207	0.104903	0.133464
HHLA3	0.0674448	0.104618	0.108383	0.125535
KANK2	0.17942	0.210862	0.21607	0.238555
OSBPL7	0.0499251	0.0855081	0.100154	0.10242
CYB5R4	0.427781	0.438676	0.445706	0.482309
MBNL1-AS1	0.0181844	0.0247542	0.0371853	0.0710542
ZNF280C	0.0262544	0.06221	0.0680978	0.0810588
ALKBH2	0.0963878	0.120763	0.14294	0.146188
ZNF213	0.0322771	0.0323355	0.0654056	0.0764604
CHML	0.0306471	0.0490669	0.0629453	0.0838729
ARSK	0.0613842	0.0751507	0.102101	0.109067
NOP14-AS1	0.0269835	0.0280235	0.0491614	0.0745408
FARSB	0.144438	0.163804	0.182885	0.194966
DICER1-AS1	0.0399298	0.0807813	0.0853346	0.0855108
B3GALNT1	0.0723355	0.0867135	0.0972916	0.124586
SEC22A	0.171003	0.202141	0.21692	0.218459
LPCAT4	0.137064	0.154964	0.160933	0.189868
WDR5	0.107299	0.11188	0.137517	0.152954
FOXRED1	0.106196	0.126197	0.131527	0.157882
SPATC1L	0.0790203	0.111372	0.122948	0.125015
SLC12A9	0.374489	0.404042	0.407333	0.425774
OSGIN2	0.0596438	0.0789433	0.0932077	0.108931
RNF219	0.18598	0.215767	0.222818	0.235113
STAM2	0.187875	0.216692	0.228592	0.234945
BACE1-AS	0.0207174	0.0292564	0.0368105	0.0683173
NR6A1	0.0301477	0.0475496	0.057486	0.0788547
C7orf31	0.0678662	0.0710382	0.0946347	0.110325
ZNF585B	0.0372826	0.0399694	0.0611969	0.0802954
TMEM191B	0.0173425	0.0568256	0.0569476	0.0588772
ZNF629	0.0746354	0.102277	0.111647	0.121107
BVES	0.0521239	0.0847687	0.0847752	0.0994317
SIMC1	0.0708398	0.0871586	0.104763	0.11595
DHX37	0.0594139	0.082899	0.0991978	0.102733
TRIM58	0.0223869	0.0355622	0.0435878	0.0690343
ZNF738	0.0962434	0.101462	0.124488	0.138064
BRAP	0.132581	0.144825	0.148125	0.178657
DDX47	0.0229109	0.0240289	0.0342904	0.0643984
NKRF	0.124372	0.141599	0.158522	0.16765
CCDC30	0.0363058	0.0532861	0.0706161	0.0793809
ORC2	0.0995899	0.126724	0.13316	0.143814
NAIF1	0.0382865	0.0626199	0.072182	0.0803872
METTL8	0.178813	0.21239	0.212694	0.218551
SLC36A1	0.0391517	0.0449412	0.0623554	0.0791025
NSUN3	0.122543	0.132075	0.132734	0.163618
MTM1	0.0495423	0.0666167	0.0808215	0.0906195
EXD2	0.110729	0.11704	0.117725	0.150164
XKR6	0.0160937	0.0444948	0.0526002	0.0531833
RP9	0.167688	0.197158	0.202755	0.205331
P3H2-AS1	0.00429481	0.0354628	0.0374114	0.0409147
ZNF580	0.500289	0.529565	0.532887	0.53702
SIPA1L3	0.0649187	0.0825743	0.0935134	0.103184
ZNF569	0.0564079	0.0748975	0.0767128	0.0951627
VPS16	0.145685	0.158052	0.17635	0.17853
OAF	0.018904	0.0299263	0.0310111	0.0547863
SEC24C	0.13869	0.163803	0.165006	0.173558
C20orf96	0.181075	0.184227	0.193181	0.213941
SWI5	0.166769	0.174427	0.182149	0.200236
ZNF554	0.0233869	0.0378155	0.0433366	0.0572118
CHRNB1	0.105257	0.112195	0.119728	0.136247
AGAP5	0.0471635	0.0482275	0.0675976	0.0713394
TMEM191C	0.0135258	0.032502	0.0339811	0.0436879
LRRCC1	0.0869628	0.0955002	0.0981728	0.116452
FBXO36	0.0195018	0.0379924	0.0416067	0.046243
ZNF14	0.0384555	0.0475789	0.0574529	0.065388
VAMP7	0.259298	0.265858	0.278764	0.284516
PRPS2	0.173287	0.181298	0.18387	0.199677
GSDMB	0.0289854	0.0349538	0.0410871	0.0541578
ZNF385D	0.0180563	0.0238661	0.02616	0.042046
CDAN1	0.0309731	0.0408628	0.0475216	0.0550033
CWF19L1	0.144314	0.154983	0.159557	0.16688
ZSCAN32	0.043306	0.0517817	0.0600785	0.0641976
GOLGA6L9	0.0246091	0.0339288	0.0341763	0.0455077
NANP	0.0344854	0.0359793	0.041607	0.0504595
ZW10	0.0824605	0.0866031	0.0933556	0.0954899
ACSL5	0.105246	0.109236	0.111077	0.119287
CDK20	0.00351102	0.0104186	0.0113772	0.0141942
C19orf73	0.0194341	0.0226001	0.0273795	0.0293911

## Sheet: Table S6
H-OL = Human oligodendrocyte
Each cell contain the value of average expression of genes
	Embryonic	P4	P30	P100	Pre-natal	pediatric	adolescent	adult	H-OL
AAAS	0.0298593	0.0374426	0.033985	0.0131978	0.254363	0.140035	0.138793	0.154608	0.379579
AACS	0.0109167	0.00745167	0.03097	0.0349903	0.108243	0.0989707	0.0643796	0.0940645	0.13401
AAED1	0.013333	0.0147801	0.00189126	0.0105765	0.414395	1.0033	1.71299	1.07037	0.184819
AAGAB	0.0113377	0.0369573	0.0864257	0.118856	0.19535	0.135433	0.0860831	0.168282	0.152514
AAK1	0.0234682	0.0158142	0.012018	0.0423334	0.757774	2.08329	1.50202	2.05381	1.13485
AAMDC	0.00952118	0.00972554	0.0429838	0.0640776	0.247444	0.302937	0.353034	0.267996	0.71683
AAMP	0.10428	0.222502	0.0617716	0.139484	0.98587	0.656481	0.684327	0.659282	0.842779
AAR2	0.0331127	0.00695164	0.0771648	0.0511881	0.126563	0.142637	0.156115	0.111286	0.170984
AARS	0.00450315	0.20291	0.134082	0.173632	0.460571	0.342685	0.341799	0.365781	0.981788
AARS2	0.00913408	0.014063	0.0296251	0.0195982	0.033017	0.0581679	0.0350163	0.0440946	0.0495168
AARSD1	0.0178712	0.00311214	0.0779631	0.0644657	0.108223	0.173002	0.145591	0.175121	0.133398
AASDH	0.00330946	0.0132923	0.0551214	0.0792391	0.269071	0.318339	0.252782	0.372157	0.221327
AASDHPPT	0.0126782	0.0423654	0.0269591	0.0251759	0.524887	0.364308	0.342796	0.507274	1.18675
AATF	0.0143439	0.036438	0.0524505	0.145628	0.307747	0.423118	0.369846	0.403655	0.474815
ABCA1	0.0282376	0.288475	0.196029	0.12531	0.341573	1.14022	0.628935	0.532099	0.217931
ABCB10	0.00911865	0.00713858	0.0266152	0.0451012	0.0422201	0.0729582	0.0845312	0.107883	0.109782
ABCB7	0.0087941	0.0203763	0.0617066	0.022762	0.228406	0.237126	0.220518	0.194745	0.146699
ABCB8	0.0353337	0.0263351	0.0619279	0.0088568	0.122342	0.187652	0.124308	0.219919	0.272803
ABCB9	0.00457514	0.0361989	0.00515697	0.0278583	0.0985463	0.0487891	0.0371607	0.0239626	0.104653
ABCC10	0.00911432	0.0101472	0.0630447	0.067834	0.0285854	0.125434	0.082096	0.102907	0.117675
ABCC5	0.0249985	0.0562709	0.12027	0.0231182	0.315179	0.206508	0.22442	0.308104	0.426358
ABCD3	0.00536111	0.0614634	0.0446632	0.0327408	0.177774	0.155747	0.25602	0.274482	0.88319
ABCD4	0.0107278	0.0192265	0.0425884	0.0456243	0.666452	0.733143	0.79892	0.622721	0.698351
ABCE1	0.0569768	0.0413165	0.0700612	0.106193	0.334754	0.638163	0.701838	0.766377	0.819617
ABCF1	0.0371823	0.102068	0.0261318	0.292015	0.343924	0.465841	0.474963	0.529857	0.773728
ABCF3	0.0154512	0.0450225	0.034643	0.0359981	0.138959	0.192199	0.227873	0.269111	0.296306
ABCG1	0.0120868	0.131856	0.401213	0.291578	0.482409	1.00963	0.701002	0.387817	1.28337
ABCG2	0.0179148	0.0324094	0.0893852	0.147641	2.91332	0.596356	0.79966	0.847377	0.0203365
ABHD10	0.0343758	0.00998287	0.0164297	0.013103	0.151776	0.16315	0.232058	0.264596	0.323061
ABHD11	0.0444438	0.0564663	0.0105858	0.0381944	0.3106	1.32263	1.76957	1.70912	0.120437
ABHD12	0.311155	0.368382	0.850026	1.61717	1.1268	1.46496	1.39913	1.26031	1.16413
ABHD13	0.00734462	0.0175428	0.0427988	0.0439637	0.227767	0.353258	0.316619	0.30778	0.202968
ABHD14A	0.0189776	0.0120215	0.0152615	0.0214522	0.205273	0.165891	0.161137	0.212746	0.534053
ABHD14B	0.0165046	0.0131404	0.0230155	0.0456662	0.27768	0.439009	0.380059	0.495259	0.155584
ABHD15	0.0109402	0.0117046	0.111115	0.16932	0.186611	0.520016	0.599358	0.495741	0.0485159
ABHD17A	0.138893	0.0058096	0.0420543	0.0840057	0.243725	0.716201	0.531272	0.706111	2.23625
ABHD17B	0.0127763	0.0283546	0.0511773	0.0902294	0.114037	0.192854	0.337515	0.223543	2.27112
ABHD18	0.0197505	0.0651869	0.109331	0.0595458	0.0824002	0.14787	0.173127	0.158883	0.166284
ABHD2	0.0048487	0.0049624	0.154789	0.0899968	0.0826039	0.376889	0.225385	0.446353	0.224602
ABHD3	0.00461572	0.00979821	0.0376877	0.034436	0.632913	0.422102	0.364464	0.544993	0.11272
ABHD5	0.0269395	0.0587077	0.0490311	0.0892262	0.0482274	0.361501	0.488923	0.24978	0.540727
ABHD6	0.0473083	0.0639399	0.177018	0.309521	0.0698688	0.141209	0.131675	0.126318	0.707032
ABHD8	0.00446674	0.0191868	0.0403643	0.225412	0.381746	0.187304	0.206689	0.153038	0.00284109
ABI1	0.0236328	0.129017	0.237604	0.32785	1.18747	1.51726	1.28559	1.27639	0.335862
ABI2	0.0197392	0.0353772	0.0665336	0.0240049	0.50244	0.708631	0.839219	0.595648	1.25379
ABI3	0.0482493	0.28944	0.30749	0.362866	1.16623	1.91185	1.34796	1.49979	0.01429
ABL1	0.0173577	0.0507881	0.0375441	0.189348	0.124019	0.190892	0.182345	0.242894	0.792021
ABL2	0.0267163	0.0249965	0.0545316	0.0557033	0.30935	1.6661	2.71033	1.14714	0.547416
ABR	0.0120152	0.0209708	0.0616198	0.164423	0.322791	1.79828	1.23986	1.30802	0.031231
ABRACL	0.177845	0.13127	0.0814094	0.157246	0.704786	0.330456	0.237437	0.220713	0.0150747
ABT1	0.0214101	0.0174548	0.0402591	0.0407546	0.350178	0.391368	0.392417	0.318831	0.147321
ABTB1	0.0555675	0.0267126	0.13753	0.0494203	0.381936	0.619592	0.747462	0.432561	0.380533
ACAA2	0.0220823	0.0321778	0.0293323	0.0521469	0.515604	0.531424	0.470796	0.39697	0.252437
ACACA	0.0134748	0.00980034	0.0121666	0.0113882	0.0721784	0.0975104	0.0663435	0.0790339	0.241494
ACAD8	0.0196102	0.00976195	0.0583327	0.079364	0.181514	0.165034	0.181872	0.205045	0.205816
ACAD9	0.00974901	0.0100537	0.0525809	0.0181075	0.233381	0.142537	0.112293	0.109737	0.178378
ACADM	0.0322131	0.0583424	0.0672583	0.11905	0.628116	0.54491	0.618796	0.569648	0.699069
ACADS	0.106188	0.105189	0.0820082	0.135551	0.188052	0.187858	0.146835	0.233673	0.274282
ACADSB	0.0229696	0.0462293	0.0554093	0.0449105	0.0469587	0.116455	0.1177	0.12048	0.392248
ACADVL	0.0498167	0.0586303	0.0614958	0.10184	1.33353	0.973185	1.0195	0.86674	1.04964
ACAP2	0.0110774	0.0770593	0.0394261	0.259263	0.361743	1.12496	0.987658	1.0922	0.945138
ACAP3	0.015623	0.00988639	0.0157406	0.0245053	0.157944	0.164637	0.174477	0.162254	1.155
ACAT1	0.0353501	0.0126377	0.0675336	0.0638584	0.646223	0.561836	0.440379	0.436347	0.567141
ACAT2	0.0477298	0.00754182	0.0426283	0.0209028	0.610623	0.202153	0.266141	0.271468	0.400268
ACBD3	0.0175037	0.0334606	0.0345503	0.0926258	0.155862	0.524409	0.387954	0.467348	0.558739
ACBD4	0.00562253	0.00301252	0.00385953	0.0105029	0.0284587	0.128664	0.145923	0.133976	0.0436834
ACBD5	0.0408011	0.110945	0.0712538	0.0317302	0.188803	0.332999	0.401159	0.366478	0.936181
ACBD6	0.0535875	0.025697	0.0662999	0.134751	0.387583	0.389009	0.312792	0.343569	0.451738
ACD	0.0236743	0.0306848	0.0288598	0.0324331	0.199577	0.146699	0.163704	0.110658	0.236792
ACER3	0.057383	0.108609	0.117213	0.37419	0.314474	0.626935	0.384261	0.540171	2.1955
ACIN1	0.0155457	0.0780598	0.0397561	0.177711	0.528195	0.651961	0.570928	0.471518	0.635318
ACLY	0.0186114	0.115899	0.172258	0.120728	0.30512	0.240429	0.296777	0.364736	0.523007
ACO1	0.0139836	0.0465979	0.0250569	0.0685429	0.100992	0.124549	0.156941	0.149633	0.208581
ACO2	0.121717	0.0890857	0.147799	0.14883	0.615498	0.454711	0.52721	0.55949	1.09438
ACOT13	0.0974562	0.125675	0.0258939	0.0757387	0.239288	0.287177	0.244606	0.380869	0.272588
ACOT2	0.00175278	0.0194507	0.0828013	0.0360126	0.065397	0.0487988	0.0317008	0.0830669	0.058233
ACOT7	0.0131238	0.0917085	0.0204065	0.0114795	0.25595	0.0744338	0.0441066	0.0778927	0.486291
ACOT8	0.0446119	0.0263595	0.0644066	0.052143	0.292656	0.124848	0.144138	0.162978	0.371676
ACOT9	0.0263528	0.0389994	0.0880225	0.0481884	0.256889	0.409104	0.345124	0.331631	0.0336253
ACOX1	0.0159661	0.0244837	0.0146536	0.0234818	0.233854	0.277052	0.229556	0.250704	0.310177
ACOX3	0.0266301	0.0254229	0.159611	0.328392	0.158406	0.141583	0.131797	0.125637	0.136685
ACP1	0.0628178	0.0960122	0.106668	0.0471759	0.761617	0.719957	0.573599	0.745101	0.716489
ACP2	0.0136617	0.0532427	0.124499	0.0806967	0.540963	0.379107	0.25442	0.275105	0.12681
ACRBP	0.0122991	0.00759003	0.0763889	0.0707744	0.081495	0.0911131	0.0552172	0.166226	0.0109743
ACSF2	0.0147454	0.0207771	0.0239322	0.042008	0.080968	0.134539	0.151199	0.183661	0.00748562
ACSF3	0.00374603	0.00571302	0.0208254	0.0135419	0.201239	0.407047	0.325678	0.317461	0.18501
ACSL1	0.00364834	0.0694361	0.10981	0.215393	0.152939	0.924851	1.58581	1.18094	1.33983
ACSL3	0.013125	0.0173429	0.0706884	0.0152783	0.752461	1.00382	1.05435	1.19253	1.85647
ACSL4	0.0148336	0.00496563	0.0835987	0.12784	0.15307	0.519028	0.414728	0.396065	0.274946
ACSL5	0.0438526	0.161087	0.116498	0.102938	0.105246	0.109236	0.111077	0.119287	0.0051018
ACSS1	0.0360175	0.0441176	0.0454001	0.0741963	0.198735	0.525206	0.613662	0.403935	0.487671
ACTB	2.88927	2.90966	39.3226	15.6521	94.7416	65.0912	61.6293	83.4518	46.2038
ACTG1	0.0429519	0.0118933	0.0801445	0.0263052	18.3886	10.0675	9.47302	9.7472	13.0649
ACTL6A	0.0280708	0.10242	0.322615	0.139654	0.404735	0.270022	0.206084	0.226269	0.289875
ACTN1	0.00749029	0.0137138	0.0302407	0.0579925	0.0230744	0.0380397	0.0160791	0.0490674	0.0081236
ACTN4	0.0459143	0.0158762	0.075132	0.136317	0.27652	0.416782	0.504331	0.577695	2.47237
ACTR10	0.0392562	0.0482437	0.106198	0.0954819	0.953582	0.544193	0.630529	0.622935	0.966742
ACTR1A	0.0370944	0.0255092	0.100652	0.121728	0.608958	0.447077	0.443757	0.494268	0.973627
ACTR1B	0.0405677	0.0288125	0.0483284	0.0517269	0.244482	0.24082	0.261153	0.249969	0.646644
ACTR2	0.015143	0.269392	1.00119	0.915249	2.98887	4.48709	3.99446	3.84401	1.55515
ACTR3	0.156801	0.483078	0.368924	0.318248	2.44483	2.20076	2.39864	2.18932	1.29606
ACTR5	0.00720552	0.0157645	0.0771114	0.0434411	0.0547825	0.0569733	0.0909873	0.0817524	0.0982731
ACTR6	0.0241162	0.0159426	0.0549076	0.069932	0.453127	0.375103	0.378005	0.492244	0.619661
ACTR8	0.0292788	0.0166274	0.0361387	0.0932035	0.156747	0.152719	0.0923398	0.0991044	0.101328
ACVR1	0.0092981	0.0303344	0.110676	0.0519832	0.0906981	0.147827	0.130825	0.108984	0.072915
ACVR1B	0.0101841	0.0102488	0.0459316	0.0119324	0.0471121	0.183987	0.126396	0.115263	0.135896
ACVR2A	0.00317545	0.0119344	0.0494974	0.099492	0.135012	0.0763027	0.0819467	0.0484108	0.0906046
ACY1	0.00382772	0.0459448	0.0485516	0.0297409	0.055252	0.0372127	0.0357799	0.0246975	0.0186728
ACYP1	0.0391989	0.0318124	0.0211415	0.0465927	0.237857	0.0941535	0.106187	0.169537	0.385874
ADA	0.0171854	0.0413168	0.0210793	0.0564486	0.109012	0.0440148	0.0182757	0.0104514	0.235401
ADAL	0.00670934	0.013777	0.015613	0.0263396	0.0739795	0.172557	0.114365	0.195172	0.248249
ADAM10	0.0371523	0.161929	0.472403	0.454733	0.71343	1.35147	1.30839	1.413	1.06949
ADAM15	0.0344552	0.11278	0.455516	0.355265	0.0690531	0.175454	0.182992	0.14953	0.667336
ADAM17	0.0307033	0.0519373	0.24657	0.245561	0.609226	2.09834	3.19642	1.27501	0.44125
ADAM9	0.0328629	0.1769	0.0850754	0.0951762	0.978015	0.650515	0.830071	1.02789	0.28912
ADAMTS10	0.0100268	0.01996	0.0217881	0.0475579	0.154463	0.296799	0.250815	0.212169	0.00598218
ADAP1	0.00535206	0.02832	0.0176112	0.0580257	0.0457926	0.238025	0.210155	0.273086	0.870619
ADAP2	0.0247754	0.0814519	2.71135	1.7623	2.36069	3.14382	2.68507	3.91094	0.0484754
ADAR	0.0123536	0.0458216	0.0363259	0.0735161	0.474849	1.68183	0.918386	1.2746	0.937326
ADAT1	0.00629116	0.00504327	0.0403605	0.0171985	0.12857	0.207821	0.236518	0.234693	0.202241
ADAT2	0.0122295	0.0116885	0.018777	0.0260083	0.0374856	0.163067	0.119814	0.163989	0.0432737
ADCK2	0.0135747	0.0180865	0.0462922	0.0316683	0.535993	0.641322	0.465599	0.48687	0.320918
ADCK5	0.0344656	0.0156745	0.0525212	0.0286385	0.110296	0.123277	0.119987	0.103732	0.0599012
ADCY7	0.0440235	0.116656	0.0782939	0.121911	0.307406	0.85092	0.658009	0.884464	0.00761755
ADD1	0.0240133	0.0538095	0.102101	0.0802727	0.494415	0.708107	0.840453	0.906487	3.78918
ADGRG1	0.0229808	0.0667491	0.45804	0.103102	1.0987	3.30181	3.38566	3.30333	0.103486
ADH5	0.133653	0.282839	0.0960813	0.0937914	0.501163	0.506128	0.454598	0.544664	0.455217
ADI1	0.020053	0.0455195	0.0243863	0.0132343	0.858806	0.611506	0.577023	0.865911	0.980239
ADIPOR1	0.0681073	0.065913	0.257661	0.166858	0.590108	0.626673	0.584429	0.674282	0.914385
ADIPOR2	0.0296086	0.052166	0.15272	0.0692181	0.151535	0.500009	0.609836	0.415498	3.88357
ADK	0.03749	0.0434775	0.0209402	0.0176742	0.313183	0.349203	0.384673	0.323536	0.205905
ADNP2	0.00252162	0.00871645	0.021133	0.0336222	0.0963094	0.260763	0.29519	0.178649	0.398507
ADO	0.00719	0.0202269	0.203267	0.0936978	0.135476	0.276012	0.514892	0.300712	0.780391
ADORA3	0.0187745	0.241191	0.330428	0.350139	2.10235	4.23973	2.87973	2.68578	0.0253555
ADPGK	0.0292747	0.0144713	0.0275482	0.0308513	1.19448	1.85277	1.54563	1.68958	0.370162
ADPRH	0.0419415	0.11725	0.176	0.265008	0.0621253	0.232479	0.229726	0.173191	0.00301149
ADPRHL2	0.0338072	0.0459209	0.0554865	0.0854006	0.31292	0.413317	0.394987	0.284621	0.488266
ADPRM	0.00772699	0.0381149	0.0567993	0.0457224	0.134505	0.112766	0.0837132	0.128031	0.0934859
ADRB2	0.0362403	0.127951	1.02576	0.619736	1.91769	2.00461	2.15776	1.46316	0.0160382
ADRM1	0.0920549	0.28412	0.101775	0.08241	1.0711	1.03278	1.24437	0.864259	1.16883
ADSL	0.0502815	0.00412081	0.0300108	0.130267	0.251208	0.257399	0.221834	0.188016	0.211141
ADSS	0.0391803	0.0422656	0.0612645	0.0819119	0.295473	0.426266	0.550952	0.453456	1.58052
ADSSL1	0.0414702	0.042767	0.0311954	0.0746667	0.0928225	0.106796	0.098366	0.0852514	0.179412
AEBP2	0.000938866	0.0182203	0.0133306	0.0487572	0.171247	0.326921	0.368106	0.329816	0.461336
AEN	0.0111657	0.00976946	0.0136105	0.0138423	0.0287566	0.108883	0.151159	0.195633	0.0544444
AES	0.0357138	0.0557747	0.217527	0.200543	0.400412	0.470759	0.723034	0.812703	1.46789
AFAP1	0.00298645	0.00261231	0.0367752	0.00695982	0.111666	0.284789	0.204795	0.188815	0.0561076
AFF1	0.0146662	0.0233487	0.0615968	0.0305769	0.128321	0.575483	0.577757	0.511869	0.242769
AFF4	0.0192592	0.00875089	0.0312417	0.157506	1.18406	2.02543	2.22306	1.55012	1.91672
AFG3L2	0.0195046	0.0313513	0.0768631	0.31663	0.153455	0.514973	0.513066	0.460308	0.424518
AFTPH	0.0126572	0.0537412	0.0561126	0.325479	0.384966	0.644778	0.67827	0.551045	0.373469
AGA	0.0405246	0.103791	0.121322	0.215275	0.144021	0.227533	0.291934	0.19105	0.657523
AGAP3	0.0111321	0.0146273	0.0450173	0.0289013	0.0974657	0.17153	0.217533	0.200077	0.82498
AGFG1	0.013746	0.0269169	0.0957756	0.0742142	0.0830882	0.463532	0.393555	0.621813	0.981096
AGFG2	0.0405638	0.00932771	0.049954	0.0383904	0.0305582	0.0333318	0.0151571	0.0371395	0.0328662
AGGF1	0.0313974	0.0502241	0.0960921	0.0297675	0.154869	0.217767	0.188175	0.176664	0.267205
AGK	0.0134591	0.0196208	0.0517749	0.0250448	0.141469	0.132291	0.104342	0.127048	0.119866
AGL	0.0216598	0.024574	0.0290777	0.129106	0.0518932	0.255528	0.249634	0.361786	0.338752
AGO1	0.0111735	0.0293706	0.0566493	0.073156	0.148984	0.397889	0.227595	0.318587	0.348314
AGO2	0.0231793	0.039192	0.0436368	0.040482	0.118017	0.367942	0.367518	0.308927	1.54744
AGO3	0.00608634	0.0306316	0.0581392	0.0521801	0.331542	0.852919	0.742873	0.66408	1.40812
AGO4	0.0101988	0.00862765	0.0697095	0.155368	0.105503	0.405277	0.374872	0.344455	0.270594
AGPAT1	0.0120371	0.0104331	0.148486	0.0652501	0.163097	0.255071	0.307991	0.302	0.824927
AGPAT2	0.00804211	0.00979511	0.0550456	0.132735	0.314106	0.50641	0.394453	0.439426	0.00247658
AGPAT4	0.0192078	0.00730991	0.0329801	0.0282423	0.0964638	0.202835	0.200804	0.161581	1.73154
AGPAT5	0.0593613	0.126867	0.00750946	0.0524665	0.178539	0.257927	0.279065	0.278076	0.408704
AGPS	0.0117773	0.0107663	0.172996	0.0946255	0.204044	0.317928	0.293279	0.318003	0.53794
AGTPBP1	0.0129087	0.0190795	0.0184488	0.0666044	0.104983	0.14049	0.197413	0.168499	1.16068
AGTRAP	0.0302384	0.0210856	0.064558	0.025463	0.289279	0.385127	0.261849	0.383368	0.316071
AHCTF1	0.00364596	0.0142728	0.0774182	0.0613648	0.0761577	0.213575	0.246813	0.186726	0.221529
AHCYL1	0.0197566	0.0515984	0.060948	0.0627472	0.428792	1.30471	1.41648	1.50071	1.44579
AHDC1	0.0101518	0.0132986	0.036754	0.0685815	0.207899	0.431532	0.493628	0.378701	0.079896
AHI1	0.00173774	0.0995956	0.0276712	0.0131398	0.0526984	0.335093	0.336084	0.416937	0.749706
AHSA1	0.138717	0.330828	0.0598424	0.042883	0.753127	1.01421	1.36208	1.15635	1.08222
AIDA	0.0119887	0.0125368	0.0797999	0.0362962	0.258648	0.801196	0.933488	0.858722	0.72418
AIF1	1.89822	1.89242	0.165133	1.13235	18.4744	11.4564	8.62052	19.1771	0.283228
AIFM1	0.0214528	0.0029793	0.141454	0.0213357	0.110772	0.158497	0.110604	0.115213	0.0929566
AIG1	0.013122	0.0604093	0.16721	0.0810847	0.761978	1.36579	1.10582	1.62383	1.23896
AIMP1	0.0747716	0.0777136	0.0577022	0.220295	0.73175	0.702592	0.754084	0.954623	0.941166
AIMP2	0.0360589	0.0877805	0.0810252	0.0301378	0.368643	0.272643	0.265557	0.184449	0.196861
AIP	0.067324	0.0845953	0.0813399	0.0821624	0.538957	0.694061	0.616538	0.678509	1.00537
AK1	0.0105398	0.0108481	0.0440704	0.0822789	0.464687	0.148814	0.257009	0.335129	0.504242
AK2	0.0762645	0.128506	0.222828	0.180168	0.619348	0.683033	0.626361	0.614038	0.846498
AK3	0.0262564	0.00659146	0.0515349	0.0152641	0.287419	0.438447	0.41346	0.770346	1.26092
AK6	0.0368709	0.0536503	0.0233894	0.101816	0.590615	0.442257	0.477715	0.423689	0.492116
AKAP1	0.00333402	0.00474597	0.0123545	0.00958511	0.0469308	0.15524	0.179777	0.11845	0.325867
AKAP10	0.0277346	0.0206521	0.050291	0.0357541	0.25714	0.408565	0.350082	0.428216	0.349488
AKAP11	0.0188642	0.0508619	0.0226867	0.0550039	0.129408	0.426375	0.477609	0.673831	1.25753
AKAP13	0.0448418	0.14039	0.839809	0.379851	1.16777	2.98362	3.46833	3.8273	0.0472138
AKAP5	0.00243568	0.00583964	0.0157541	0.00613117	0.0259537	0.0285576	0.0148942	0.032929	0.0161201
AKAP7	0.00371067	0.0586909	0.0415012	0.0308571	0.156654	0.416641	0.274543	0.422773	0.213341
AKAP8	0.0213583	0.0296872	0.0994264	0.0904359	0.183728	0.357477	0.468966	0.302598	0.270725
AKAP8L	0.00442931	0.0391625	0.217416	0.186696	0.443837	0.629195	0.693555	0.557237	0.633629
AKAP9	0.00376587	0.0938699	0.191236	0.258844	0.868369	1.50977	1.15945	1.32741	1.52907
AKIP1	0.0298182	0.0301674	0.0735273	0.0516201	0.492307	0.477022	0.456016	0.402397	0.234552
AKIRIN1	0.0301534	0.0764862	0.171674	0.109891	0.762273	1.21913	1.28112	0.83401	1.52544
AKIRIN2	0.0103641	0.0299021	0.201321	0.193873	1.02749	1.34824	1.51159	1.10075	0.623047
AKNA	0.0186922	0.018148	0.0630403	0.0491644	0.285579	0.687472	0.577482	0.676399	0.175691
AKR1A1	0.300839	0.558841	0.292166	0.656877	2.88116	1.75463	1.4132	1.83983	0.667665
AKT1	0.0418102	0.0510345	0.0842573	0.100886	0.159846	0.407933	0.352856	0.296738	0.380175
AKT1S1	0.0781621	0.0345249	0.0469884	0.1344	0.226593	0.247627	0.239929	0.198617	0.561219
AKT2	0.0229085	0.00549972	0.0578732	0.0376624	0.269553	0.347185	0.260146	0.292295	0.622156
AKT3	0.0151951	0.01975	0.0232707	0.047345	0.194033	0.260228	0.332079	0.372891	0.422532
AKTIP	0.034752	0.00791092	0.072095	0.0706085	0.0948012	0.109072	0.219274	0.158408	0.742491
ALAD	0.0380945	0.0590043	0.0406317	0.0131775	0.12701	0.148397	0.11914	0.130257	0.514669
ALAS1	0.0506987	0.0135116	0.0975368	0.0675745	0.282676	0.307826	0.240881	0.193878	0.170172
ALDH16A1	0.0183282	0.0328087	0.0299547	0.0395946	0.322135	0.404944	0.307295	0.471203	0.167923
ALDH18A1	0.0073985	0.0116742	0.0373242	0.0246117	0.102066	0.0526689	0.0300115	0.0605266	0.0494847
ALDH2	0.148897	0.135176	0.0858686	0.0462503	0.945499	1.44804	1.20388	2.00085	0.372441
ALDH3A2	0.0128604	0.0283854	0.0302712	0.0826925	0.23085	0.168238	0.179356	0.176728	0.587855
ALDH3B1	0.0186466	0.0510947	0.0636959	0.204205	0.0931412	0.217054	0.211735	0.172586	0.0700203
ALDH6A1	0.00947477	0.0448153	0.0621954	0.0537443	0.16788	0.312	0.403759	0.408466	1.86881
ALDH7A1	0.0300061	0.0741137	0.0330564	0.0345529	0.364587	0.190856	0.209903	0.220316	0.523482
ALDH9A1	0.00840338	0.036615	0.0694764	0.0493473	0.694367	0.752923	0.702112	0.936152	0.595419
ALDOA	1.38027	0.554635	0.809211	0.218883	4.00365	2.37816	2.56044	1.98211	2.16872
ALG1	0.0804255	0.0256707	0.137988	0.0866905	0.33999	0.186621	0.097869	0.189701	0.107205
ALG11	0.00924848	0.0280102	0.0803076	0.105127	0.0352914	0.0712192	0.0609698	0.0659531	0.0851502
ALG12	0.01929	0.00672274	0.035427	0.0146989	0.115576	0.137899	0.0902994	0.0919606	0.189684
ALG13	0.00624335	0.0146604	0.0139862	0.00878895	0.570581	0.913071	1.17883	0.858156	0.483655
ALG14	0.0390038	0.0248961	0.0497459	0.0403801	0.0633067	0.0930144	0.0986737	0.138552	0.389197
ALG2	0.0270105	0.00495065	0.0230324	0.0808028	0.444932	0.313213	0.382245	0.28106	0.15169
ALG3	0.0859702	0.190483	0.100319	0.0600802	0.51146	0.330639	0.242162	0.259526	0.135838
ALG5	0.0304317	0.130437	0.0491263	0.282367	0.692322	0.493529	0.402631	0.54518	0.630923
ALG6	0.0311229	0.0734746	0.0337812	0.0622759	0.143929	0.135904	0.117104	0.153479	0.129598
ALG8	0.107869	0.228807	0.0489291	0.140981	0.386345	0.308023	0.232837	0.331157	0.29109
ALG9	0.0404173	0.0198005	0.0713041	0.0371183	0.0132397	0.0399037	0.0532015	0.0388574	0.0864525
ALKBH1	0.118392	0.114713	0.160044	0.0802179	0.092214	0.13755	0.135905	0.112671	0.089293
ALKBH2	0.0159733	0.0282775	0.0290668	0.0507371	0.0963878	0.120763	0.14294	0.146188	0.278656
ALKBH3	0.0363927	0.0506654	0.0356147	0.073787	0.198362	0.141733	0.133439	0.220495	0.203099
ALKBH4	0.019129	0.0276862	0.0193306	0.0481737	0.187207	0.149381	0.143866	0.108197	0.215825
ALKBH5	0.0155513	0.0324945	0.309207	0.263801	0.268879	0.392125	0.474933	0.484584	1.25717
ALKBH6	0.0163961	0.0281016	0.0873424	0.093075	0.106981	0.151124	0.172746	0.143261	0.161312
ALKBH7	0.00309722	0.00145253	0.012754	0.0519681	1.4662	1.4809	1.19349	1.70965	1.64179
ALKBH8	0.00657541	0.00739673	0.0263082	0.025907	0.0815559	0.0630036	0.0839701	0.0949439	0.0533174
ALOX5	0.0129261	0.00685762	0.0695542	0.0384868	0.388942	0.755717	0.872227	0.843107	0.0130717
ALOX5AP	1.00971	0.33202	0.106944	0.635702	5.2923	8.07785	6.90884	10.2655	0.140523
ALYREF	0.0148525	0.114942	0.133958	0.304628	0.158848	0.376843	0.30528	0.469303	0.555731
AMBRA1	0.0061606	0.0172349	0.0700012	0.0200745	0.0494628	0.0698541	0.0928495	0.0656055	0.171742
AMD1	0.0041059	0.0296948	0.062197	0.0897006	0.881441	1.30486	1.65849	1.66854	6.32363
AMDHD2	0.104606	0.0626821	0.0882129	0.0778335	0.547947	0.355034	0.304378	0.298699	0.22685
AMER2	0.017419	0.002683	0.0315091	0.00712311	0.131306	0.377198	0.984931	0.759387	16.3955
AMFR	0.0130162	0.115111	0.152035	0.253465	0.181199	0.529585	0.488454	0.53725	1.19585
AMMECR1	0.0021143	0.00994339	0.0401993	0.096852	0.121425	0.0574357	0.0577781	0.0606289	0.0575405
AMMECR1L	0.0355108	0.0546316	0.107819	0.0638515	0.0652432	0.121082	0.127158	0.0897493	0.133728
AMN1	0.0185476	0.0322814	0.0464046	0.114421	0.209623	0.163945	0.228984	0.227717	0.486968
AMOTL1	0.00317241	0.0195914	0.0458126	0.139519	0.0594719	0.0558144	0.0774023	0.0401077	0.00946024
AMPD2	0.0052064	0.022691	0.00973932	0.0115065	0.142369	0.433295	0.397547	0.348358	0.120573
AMPD3	0.00192697	0.0239253	0.017105	0.0309528	0.0723443	0.186507	0.230567	0.294933	0.535007
AMZ2	0.0453257	0.0335745	0.127773	0.0621998	0.654012	0.828767	1.075	0.683243	0.519893
ANAPC1	0.025814	0.0361778	0.170107	0.006893	0.0546722	0.168556	0.161325	0.160172	0.170818
ANAPC10	0.00873383	0.125736	0.061187	0.0844592	0.299769	0.255519	0.215548	0.256273	0.192685
ANAPC11	0.195472	0.0618334	0.0535504	0.275878	2.10079	1.26267	1.06846	1.45027	2.04636
ANAPC13	0.536906	0.395973	0.112157	0.116999	0.520255	0.262541	0.239118	0.513585	0.591887
ANAPC15	0.0371983	0.0438563	0.0541357	0.00813137	0.377951	0.226642	0.175739	0.400735	0.276091
ANAPC16	0.0775252	0.0726677	0.185577	0.272021	1.80688	2.53249	2.4755	2.69293	1.21176
ANAPC2	0.0206143	0.0122329	0.0359256	0.112179	0.176353	0.166748	0.23319	0.146044	0.284652
ANAPC4	0.00720429	0.0190552	0.0391943	0.0609343	0.165367	0.233714	0.247187	0.21955	0.19156
ANAPC5	0.198243	0.00554958	0.133334	0.177154	0.562934	0.885819	0.970488	1.0408	3.00177
ANAPC7	0.0147658	0.031958	0.0661895	0.0317004	0.183527	0.265449	0.169682	0.250031	0.2949
ANG	0.130415	0.0749263	0.376548	0.238415	0.0968297	0.11712	0.155386	0.163282	0.0089785
ANGEL1	0.00616236	0.0134191	0.0260625	0.0218242	0.212935	0.219221	0.171154	0.169847	0.207192
ANGEL2	0.0403476	0.0185434	0.0831962	0.174053	0.191473	0.367326	0.371005	0.383772	0.649661
ANGPTL6	0.0167793	0.00778498	0.00243329	0.00673253	0.034213	0.112538	0.088295	0.162601	0.00517964
ANKFY1	0.0229123	0.00404001	0.0711616	0.0495584	0.236758	0.35023	0.23231	0.31494	0.534356
ANKHD1	0.033378	0.0130235	0.0299574	0.102518	0.18702	0.253909	0.195921	0.205037	0.205702
ANKIB1	0.0054375	0.0190997	0.0255573	0.0855962	0.0967592	0.343568	0.328709	0.326135	2.20803
ANKLE2	0.00435462	0.0265817	0.138903	0.0154456	0.292837	0.614279	0.681476	0.547156	0.42164
ANKMY2	0.00707254	0.00830487	0.0423636	0.0443377	0.0939317	0.100365	0.0508572	0.0807184	0.12247
ANKRA2	0.0332022	0.0487214	0.0333157	0.0655735	0.272326	0.235704	0.223842	0.344413	0.533964
ANKRD10	0.0321628	0.0562093	0.0598323	0.0763413	0.732479	1.0681	1.42884	1.3104	0.814026
ANKRD11	0.0451198	0.0428227	0.258352	0.446693	1.03993	4.1859	3.78969	2.91526	1.74915
ANKRD12	0.0331999	0.0725828	0.298585	0.326028	0.992504	1.80618	1.56442	1.41213	2.65555
ANKRD13A	0.0101512	0.0410049	0.0970222	0.0455689	0.0821993	0.318204	0.401588	0.406545	0.739093
ANKRD13C	0.00628874	0.0746542	0.0435526	0.0414542	0.138028	0.155503	0.195349	0.17236	0.419503
ANKRD13D	0.0212111	0.0291412	0.0326401	0.0247072	0.275466	0.888301	0.635489	0.747492	0.370954
ANKRD16	0.0277804	0.0384792	0.0121257	0.0611244	0.0500834	0.0839217	0.0955012	0.0813836	0.121755
ANKRD17	0.0256339	0.060495	0.0467015	0.119084	0.294252	0.599637	0.61094	0.540093	0.751696
ANKRD26	0.00965554	0.0189054	0.0144435	0.173251	0.107827	0.168924	0.141586	0.178754	0.267795
ANKRD27	0.00725661	0.0218218	0.0392677	0.0649205	0.0513512	0.129142	0.165255	0.126081	0.161262
ANKRD37	0.0250823	0.0204656	0.0257393	0.0308265	0.228446	0.516458	0.818899	0.328645	0.0890655
ANKRD39	0.0208296	0.0211087	0.143631	0.0140689	0.207377	0.163993	0.143454	0.108998	0.306356
ANKRD40	0.0180161	0.0317549	0.0446763	0.0790354	0.369656	0.493789	0.519978	0.515593	1.34513
ANKRD44	0.0229803	0.124052	0.332974	0.397446	1.06901	3.87847	4.6339	3.05097	0.775598
ANKRD46	0.0160353	0.0353366	0.0621521	0.0228843	0.176798	0.162318	0.187536	0.277514	0.525835
ANKRD49	0.0110278	0.0139581	0.0481286	0.0992473	0.141056	0.397199	0.357843	0.408831	0.332933
ANKRD52	0.00270902	0.0101821	0.030888	0.0212661	0.0632107	0.0960369	0.0711419	0.0830189	0.127968
ANKRD54	0.00652131	0.0201443	0.0618563	0.0908203	0.175218	0.266053	0.287876	0.210244	0.327488
ANKS3	0.0110689	0.0183811	0.10109	0.0478018	0.321913	0.281764	0.253921	0.281775	0.370396
ANKZF1	0.0264086	0.0264785	0.0908579	0.0367552	0.202293	0.291221	0.36497	0.380931	0.519975
ANO10	0.00654257	0.0097615	0.0447004	0.0727242	0.130786	0.126329	0.0963403	0.307358	0.191585
ANO6	0.0165351	0.0376975	0.0347239	0.105246	0.0287668	0.173983	0.15106	0.204403	0.00306859
ANP32A	0.07713	0.30747	0.0715617	0.183369	1.48892	1.95068	1.50915	2.46857	0.838068
ANP32B	0.268828	0.111641	0.0345742	0.303702	1.36814	1.29668	1.12007	1.38729	0.807854
ANP32E	0.0993998	0.0557597	0.213809	0.111205	0.500533	0.409644	0.437017	0.509804	0.272306
ANXA4	0.0380696	0.0216333	0.0732541	0.0303944	0.647428	0.525925	0.58498	0.647487	0.246758
ANXA5	0.00562081	0.242274	0.0675507	0.0796467	1.83384	2.49908	2.73188	3.24473	2.19009
ANXA6	0.0550758	0.026318	0.0184584	0.0800603	0.332736	0.0755064	0.0498232	0.0751403	0.0358205
ANXA7	0.0798513	0.0246707	0.0752455	0.0987223	0.664676	0.844619	0.97025	0.871743	1.12558
AP1AR	0.0024301	0.0462169	0.0965838	0.0544815	0.122271	0.128461	0.119733	0.17892	0.298599
AP1B1	0.0366153	0.118455	0.103611	0.0318322	2.33963	3.00411	2.22703	2.5349	0.245121
AP1G1	0.0129043	0.0489382	0.0835546	0.0272009	0.163265	0.422085	0.526588	0.396513	0.643729
AP1G2	0.0267205	0.0166654	0.0223231	0.0676972	0.10899	0.128342	0.168736	0.185416	0.0588311
AP1M1	0.0202031	0.039964	0.0727496	0.0545033	0.236909	0.408807	0.346944	0.378816	0.460546
AP1S1	0.041059	0.0914485	0.0211046	0.0250716	0.444894	0.214236	0.153699	0.285245	0.38273
AP1S2	0.165085	0.0707501	0.0761293	0.056199	1.09253	0.769734	0.764377	0.926608	0.800369
AP2A1	0.0171045	0.0267793	0.063022	0.0682338	0.259372	0.350858	0.330053	0.43984	0.641755
AP2A2	0.0629334	0.116731	0.0554451	0.0394344	0.638827	0.679462	0.633094	0.832862	0.40103
AP2B1	0.0162798	0.0260861	0.0427869	0.144813	0.235426	0.538798	0.541197	0.693572	1.4101
AP2M1	0.147617	0.12741	0.494638	0.439278	2.45717	1.88678	1.80632	1.83782	2.13144
AP2S1	0.0817381	0.248483	0.105321	0.122335	2.32369	1.40046	0.997667	1.44537	1.17038
AP3B1	0.0280026	0.006953	0.0403001	0.148423	0.259523	0.464973	0.407329	0.389533	0.577451
AP3D1	0.0190322	0.0181354	0.0742699	0.0614118	0.405331	0.486671	0.542305	0.412091	0.470069
AP3M1	0.00219119	0.0265428	0.100066	0.0978501	0.128147	0.232364	0.277538	0.383249	0.261613
AP3M2	0.00423074	0.0126689	0.046071	0.0436603	0.0424607	0.122825	0.136492	0.082815	0.148768
AP3S1	0.1363	0.156072	0.172031	0.0663225	0.825571	0.631877	0.614362	0.597002	0.477956
AP4B1	0.00434247	0.0136585	0.0170818	0.106453	0.191155	0.0995441	0.125413	0.0805552	0.105614
AP4M1	0.0094578	0.00833288	0.166048	0.169861	0.277804	0.357371	0.314389	0.402809	0.205996
AP4S1	0.0299648	0.0780425	0.041939	0.0220523	0.126682	0.122808	0.116833	0.0999888	0.146012
AP5B1	0.0205723	0.0202783	0.0207996	0.0316902	0.052665	0.182813	0.189086	0.226627	0.0287019
AP5M1	0.0141209	0.00923102	0.00393567	0.0858835	0.22087	0.236057	0.36246	0.341769	0.6241
AP5Z1	0.00816367	0.00591432	0.0120639	0.0331041	0.295766	0.292202	0.312663	0.244849	0.224267
APAF1	0.0122175	0.011478	0.0220016	0.0341065	0.15788	0.67399	0.463282	0.328981	0.0811597
APBA3	0.0181852	0.00592041	0.00809185	0.00281646	0.0848082	0.113539	0.112204	0.134263	0.214162
APBB1	0.018683	0.0340933	0.0127684	0.00665929	0.384135	0.261806	0.380226	0.409098	3.81829
APBB1IP	0.0769132	0.0574044	1.92051	1.87627	2.32929	4.93472	4.19142	4.51444	0.0389074
APC	0.0164982	0.0758758	0.0887506	0.10423	0.191812	0.40534	0.396628	0.321163	1.01041
APEH	0.0114702	0.0260161	0.046422	0.0404602	0.31762	0.253359	0.207786	0.294181	0.131512
APEX1	0.0990822	0.258834	0.00681231	0.218175	1.67582	1.57682	1.24262	1.53749	0.957773
APEX2	0.00914168	0.010079	0.0213403	0.126182	0.205064	0.258652	0.244663	0.197011	0.0646204
APH1A	0.0100596	0.0197662	0.0726926	0.0110456	1.07673	1.35671	1.33157	1.34443	0.737764
API5	0.0210417	0.112643	0.279386	0.213665	0.204866	0.345773	0.443542	0.517174	0.923705
APIP	0.0429789	0.059999	0.0359544	0.024751	0.281959	0.302174	0.513171	0.351957	1.01738
APLP2	0.0138214	0.133956	0.205418	0.161437	3.51511	2.93472	2.50154	2.63239	0.987183
APMAP	0.0162432	0.0392054	0.0726155	0.0647678	0.693398	1.70425	1.96612	2.1084	0.686062
APOBR	0.0118434	0.00905947	0.0644327	0.0315762	0.113368	0.124715	0.0608929	0.132326	0.00151289
APOE	17.7112	20.7193	8.87223	23.9859	32.0867	84.9388	30.3081	32.2138	0.400073
APOO	0.0173339	0.0152125	0.0158564	0.0646291	0.195899	0.13427	0.083808	0.165049	0.174518
APOOL	0.0747242	0.013286	0.0623454	0.0425824	0.143827	0.25775	0.174614	0.265363	0.355876
APOPT1	0.0448822	0.0151997	0.0311422	0.0562029	0.514133	0.425015	0.369736	0.383944	0.5606
APP	0.0381725	0.243404	0.332033	0.239238	1.11123	1.07178	1.77664	1.74284	15.1017
APPBP2	0.00804602	0.0603468	0.0640819	0.0211484	0.271627	0.355876	0.361964	0.399259	1.30976
APPL1	0.0145287	0.0628037	0.093859	0.0925572	0.35235	1.0478	0.909411	1.11887	0.987828
APPL2	0.016098	0.0457769	0.115047	0.0625165	0.964924	1.29634	1.3275	1.10619	0.390367
APRT	0.180003	0.128629	0.0527416	0.0724182	1.5215	1.24718	1.1641	1.24594	0.773938
APTX	0.0298212	0.00477484	0.0296837	0.0673175	0.107811	0.19285	0.246169	0.213046	0.299644
AQR	0.02287	0.0726966	0.0397838	0.0609212	0.160622	0.326053	0.311529	0.327681	0.378581
ARAF	0.0266138	0.0306802	0.0173533	0.11739	0.207628	0.192302	0.225704	0.220849	0.315596
ARAP1	0.025902	0.0388268	0.135605	0.15408	0.391495	0.777624	0.77427	0.899981	0.329045
ARCN1	0.000929132	0.0152419	0.0215026	0.105265	0.208228	0.275165	0.243556	0.303206	0.656008
AREL1	0.0120788	0.0257348	0.0111934	0.071825	0.0488883	0.120806	0.109356	0.123301	0.184003
ARF1	0.252458	0.214613	0.0878582	0.442905	2.28032	2.19502	2.5132	2.3479	1.70591
ARF3	0.0243239	0.154351	0.129774	0.0801639	0.621983	0.417401	0.362814	0.491535	0.684762
ARF4	0.0944612	0.216277	0.259386	0.343462	1.75391	2.1217	2.62772	1.33992	1.2124
ARF5	0.181736	0.0954116	0.186418	0.230122	1.12972	0.777416	0.875042	0.961312	0.912881
ARF6	0.0463816	0.00244205	0.262644	0.342346	1.43294	2.0984	3.37482	1.6849	0.996629
ARFGAP1	0.0160946	0.0308641	0.092618	0.0718474	0.189068	0.209891	0.234696	0.110478	0.430787
ARFGAP2	0.0183789	0.144797	0.104198	0.125923	0.862726	0.742582	0.783423	0.716651	1.02752
ARFGAP3	0.00264864	0.0167397	0.0169804	0.0542541	0.154457	0.475361	0.456745	0.369342	0.385937
ARFGEF1	0.00907243	0.0276427	0.0783865	0.0397718	0.168021	0.323757	0.39017	0.401374	0.35331
ARFGEF2	0.0156373	0.00580671	0.0114332	0.029059	0.102523	0.223109	0.141643	0.270933	0.311375
ARFIP1	0.0135637	0.0329687	0.0381443	0.0722335	0.409695	0.518089	0.4095	0.419828	0.385683
ARFIP2	0.0220124	0.0386573	0.0376103	0.0620409	0.16566	0.243548	0.250442	0.173048	0.314007
ARFRP1	0.00850629	0.0268481	0.0475244	0.0973102	0.376544	0.374992	0.338807	0.351192	0.579086
ARGLU1	0.00129802	0.0805768	0.983725	0.795922	2.4255	4.85119	4.9779	4.64448	5.02431
ARHGAP1	0.0151613	0.0296497	0.0352822	0.0304336	0.221438	0.423229	0.327275	0.452615	2.01029
ARHGAP12	0.015333	0.032736	0.0458203	0.055992	0.655936	1.17271	1.40259	1.11973	0.222471
ARHGAP15	0.0487579	0.0121021	0.0466497	0.0925162	0.157091	0.402653	0.61868	0.777145	0.0146424
ARHGAP17	0.0312955	0.116515	0.0709471	0.160774	0.249914	0.396791	0.328254	0.245368	0.300668
ARHGAP18	0.0115875	0.0432784	0.0282411	0.0239378	0.216583	0.256766	0.213966	0.28793	0.00394576
ARHGAP19	0.0181511	0.0293533	0.036449	0.0478536	0.0147845	0.0662359	0.0882587	0.08945	0.0774068
ARHGAP21	0.00986114	0.0192899	0.002088	0.0179303	0.390434	1.12993	1.29621	1.35573	6.22766
ARHGAP22	0.00595286	0.0109496	0.14236	0.107654	0.0713411	1.4522	1.81849	1.74716	0.414165
ARHGAP24	0.0142383	0.0751918	0.0346714	0.0445782	0.175436	2.88119	2.36255	3.40518	0.0719639
ARHGAP25	0.0101435	0.0115233	0.179635	0.167047	0.501763	0.832142	0.618264	0.532777	0.00129239
ARHGAP27	0.0157832	0.0214881	0.0695819	0.179527	0.306306	0.740676	0.670604	0.803047	0.0737115
ARHGAP30	0.0254003	0.110469	0.094903	0.346333	0.407135	0.962768	0.678527	0.699571	0.00941659
ARHGAP31	0.114624	0.139002	0.90097	0.149562	0.074073	0.275916	0.220682	0.152212	0.0132379
ARHGAP32	0.00485637	0.0535367	0.0156437	0.00475825	0.0744954	0.218028	0.192236	0.183877	0.235139
ARHGAP35	0.00651658	0.0130409	0.0272461	0.0197232	0.316693	0.458482	0.439953	0.330328	0.565919
ARHGAP4	0.0463247	0.0293834	0.180601	0.102762	0.892709	1.03655	1.00877	1.15017	0.0179218
ARHGAP5	0.0639736	0.107155	0.837034	0.228638	0.216933	0.341507	0.451915	0.499902	2.17155
ARHGAP9	0.027934	0.119332	0.0601946	0.0439559	0.433997	0.43258	0.439472	0.38012	0.00860327
ARHGDIA	0.329068	0.172269	0.298973	0.352155	1.62395	1.81297	2.13867	1.34623	1.52555
ARHGDIB	0.838306	0.994835	0.240496	0.103998	6.46446	5.40133	4.35298	5.23128	0.063387
ARHGEF1	0.106795	0.124119	0.613166	0.378263	0.768479	0.887955	0.947495	0.772761	0.451925
ARHGEF10L	0.0117575	0.0142695	0.0279964	0.0652011	0.101217	0.252599	0.189366	0.121971	0.037627
ARHGEF11	0.0139688	0.0128443	0.05011	0.081825	0.0491476	0.0916954	0.112116	0.174556	0.163399
ARHGEF12	0.00526043	0.0125211	0.0393493	0.0385145	0.132484	0.227491	0.201637	0.240037	0.366381
ARHGEF2	0.0663194	0.0452331	0.0920115	0.236556	0.37116	0.623984	0.482085	0.646313	1.82916
ARHGEF40	0.00934676	0.0271916	0.052438	0.0794803	0.375219	1.27987	1.26748	1.03172	0.243706
ARHGEF6	0.0263735	0.0648838	0.0615742	0.0637276	0.256952	0.855441	0.71752	0.723752	0.0300756
ARHGEF7	0.00203355	0.0159097	0.00265663	0.0961925	0.300594	0.442088	0.592474	0.411392	0.959016
ARID1A	0.0282577	0.145965	0.135213	0.161139	0.617441	1.29167	1.15445	1.17988	1.03875
ARID1B	0.0264152	0.0303073	0.0291112	0.0347013	0.177521	1.33356	1.18456	1.41184	1.54135
ARID2	0.0198233	0.054287	0.0640962	0.0347147	0.241171	0.452278	0.426498	0.471445	0.497496
ARID3A	0.0508902	0.0956968	0.203991	0.05372	0.965342	1.77114	1.17091	0.79885	0.0624529
ARID3B	0.0130501	0.0202755	0.134777	0.0279759	0.0696534	0.159241	0.177885	0.142106	0.0245019
ARID4A	0.0278242	0.00909988	0.344471	0.178891	0.680424	0.992655	0.98461	0.886285	0.765876
ARID4B	0.014361	0.01639	0.193995	0.108818	0.677046	1.3132	1.18107	1.04265	2.48497
ARID5A	0.0271454	0.0097746	0.0408736	0.174081	1.48027	2.27992	3.58428	1.16592	0.095769
ARID5B	0.0201065	0.00527284	0.303267	0.270915	0.0834626	0.688359	1.34779	0.399621	2.26038
ARIH1	0.0202181	0.0175057	0.143159	0.0715886	0.262821	0.613401	0.790475	0.551954	0.751134
ARIH2	0.019516	0.00349637	0.0489734	0.0548394	0.39306	0.581544	0.643196	0.631453	1.15328
ARL1	0.0573096	0.0923785	0.250644	0.1786	0.401148	0.357016	0.309638	0.458139	0.633883
ARL10	0.0324769	0.0682124	0.462588	0.379256	0.120007	0.076047	0.075518	0.0764191	0.15913
ARL11	0.0315921	0.0582911	0.0583208	0.104454	0.0163168	0.307644	0.213005	0.266884	0.00328928
ARL13B	0.0145889	0.00491624	0.0202601	0.000968682	0.120437	0.18405	0.200209	0.14593	0.3354
ARL14EP	0.0075527	0.0219589	0.0557125	0.128555	0.223861	0.346043	0.362258	0.430968	0.238765
ARL15	0.0015636	0.00662728	0.0629631	0.0792781	0.09071	0.110399	0.104792	0.121865	0.0400788
ARL16	0.0152815	0.015897	0.0453403	0.0446001	0.446324	0.538938	0.552675	0.415161	0.513105
ARL2	0.0156716	0.022915	0.051187	0.0447615	0.363436	0.742133	0.869827	1.0268	3.15315
ARL2BP	0.0164024	0.0383446	0.030952	0.0116976	0.501409	0.65027	0.660069	0.549669	0.467274
ARL3	0.0278054	0.0756469	0.0588184	0.0442855	0.401608	0.250162	0.255397	0.409478	0.495518
ARL4A	0.00143236	0.0362705	0.035209	0.00821212	1.37182	1.56522	2.23533	1.41794	0.39244
ARL4C	0.0454187	0.182004	0.226475	0.228028	0.417529	0.216389	0.126179	0.440614	0.072904
ARL4D	0.00997709	0.00710069	0.0246994	0.00339227	0.146752	0.0361029	0.0453898	0.0308462	0.023393
ARL5A	0.0197667	0.00919815	0.0904106	0.016798	2.93838	2.87906	2.79694	2.36634	0.402685
ARL5B	0.00950208	0.010703	0.0328856	0.0208202	0.454838	0.378201	0.643816	0.354406	0.295108
ARL6	0.0148732	0.0230832	0.00930072	0.0104882	0.0291049	0.0234298	0.0310695	0.0223719	0.0962148
ARL6IP1	0.366594	0.672234	0.290084	0.349894	3.79021	3.17035	3.99355	3.9513	3.13998
ARL6IP4	0.0366778	0.0953358	0.0543167	0.128466	2.60434	3.47092	3.26599	3.56022	2.98951
ARL6IP5	0.11823	0.625376	0.142036	0.154316	4.51605	4.50155	4.07819	4.49651	5.12979
ARL6IP6	0.0339598	0.0975329	0.0504297	0.186305	0.54276	0.527806	0.526638	0.501135	0.333892
ARL8A	0.0121727	0.0137413	0.167797	0.159547	0.329533	0.600109	0.495751	0.700602	3.33733
ARL8B	0.0442015	0.142162	0.212301	0.0668416	0.421049	0.554624	0.674089	0.734136	1.36974
ARMC1	0.0288281	0.115371	0.0437949	0.0276913	0.344154	0.426124	0.408134	0.495097	1.72448
ARMC10	0.0240251	0.0385274	0.00703287	0.0521159	0.30785	0.34422	0.336226	0.477538	1.22379
ARMC5	0.0114681	0.0561744	0.0191434	0.071325	0.126263	0.136422	0.150454	0.0922922	0.143755
ARMC6	0.00448505	0.0432857	0.0434532	0.0142032	0.157036	0.0810444	0.0941915	0.0962188	0.131391
ARMC7	0.00912055	0.0664328	0.0268376	0.0707326	0.127397	0.121427	0.0810985	0.0818378	0.0590582
ARMC8	0.0170822	0.0682003	0.0371626	0.055459	0.3432	0.461184	0.489325	0.46604	0.43674
ARMCX2	0.0154156	0.0220561	0.020366	0.037615	0.194177	0.364724	0.33378	0.337205	0.177088
ARMCX3	0.031634	0.0158124	0.0362649	0.0776809	0.620455	1.05568	1.41578	1.18309	1.31359
ARMCX5	0.0049003	0.0152817	0.033404	0.0050719	0.16384	0.0900176	0.128245	0.14224	0.117061
ARMCX6	0.0068756	0.00375886	0.0149781	0.0106476	0.715553	0.828639	0.658245	0.710881	0.379663
ARMT1	0.0276339	0.0435244	0.0799088	0.0472404	0.232206	0.157216	0.197052	0.238582	0.177698
ARNT	0.0190931	0.0328551	0.147562	0.0684545	0.0732823	0.270253	0.235123	0.290314	0.28126
ARNTL	0.00347756	0.0130542	0.012372	0.0380051	0.0251211	0.124519	0.0964486	0.083738	0.0318254
ARPC1A	0.126096	0.180788	0.109613	0.0600946	0.832857	0.746522	0.760943	0.935441	1.41089
ARPC1B	0.465053	1.78668	0.684974	0.503463	6.50892	5.25986	4.1065	4.54496	0.0664846
ARPC2	0.435754	0.294963	0.458073	0.380414	5.23134	5.8571	5.0535	4.71709	1.21128
ARPC3	0.336983	0.238048	0.0959153	0.356617	7.55648	7.35216	6.64423	9.40807	2.06172
ARPC4	0.632495	0.319489	0.242044	0.121736	1.84856	1.71334	1.22829	1.88647	0.716217
ARPC5	0.264642	0.57457	0.47864	0.461564	3.46268	3.00314	2.99979	2.82311	3.44343
ARPC5L	0.0205909	0.0525644	0.227852	0.115316	0.481646	0.416376	0.47961	0.383016	0.452833
ARPP19	0.843073	0.765593	0.179275	0.630074	0.528885	1.04317	1.17024	1.06519	3.13849
ARRB1	0.0229343	0.00697689	0.0303838	0.0503467	0.264689	0.322258	0.258495	0.329099	0.33821
ARRB2	0.169088	0.20518	0.649039	0.842745	2.79228	3.23971	3.38738	3.26769	0.247233
ARRDC1	0.027024	0.0637543	0.0949369	0.033973	0.368818	0.738852	0.580474	0.610096	0.107434
ARRDC2	0.00211306	0.0019726	0.0325097	0.0452625	0.290256	0.903272	1.2488	1.2666	1.28689
ARRDC3	0.0164244	0.0240633	0.164863	0.0634208	1.08037	1.39288	2.41389	1.80711	0.861142
ARSA	0.0164422	0.0103485	0.0362526	0.038143	0.323661	0.415785	0.343126	0.448174	0.464676
ARSB	0.122838	0.291923	0.277458	0.188106	0.0622649	0.152882	0.133455	0.127796	0.127956
ARSK	0.00466392	0.0301261	0.088479	0.0659048	0.0613842	0.0751507	0.102101	0.109067	0.0841939
ARV1	0.00468594	0.0149974	0.0300722	0.134248	0.208246	0.197124	0.174323	0.23134	0.478907
ARVCF	0.0101793	0.0117145	0.0604104	0.0674066	0.0117857	0.0231164	0.0187198	0.0237593	0.0133861
ASAH1	0.206899	2.02	1.30916	1.09892	6.97493	6.49641	4.27464	7.45789	1.58652
ASAP1	0.04601	0.0787781	0.763708	0.332146	0.192681	0.334236	0.176687	0.245293	0.352387
ASB1	0.00870346	0.00227975	0.013045	0.0139185	0.125663	0.202062	0.205609	0.113176	0.2807
ASB13	0.00194295	0.0368083	0.0256803	0.0259758	0.0373206	0.0717716	0.105096	0.0405042	0.0776583
ASB3	0.032071	0.0564209	0.125505	0.173525	0.0890937	0.129172	0.120266	0.114096	0.11937
ASB6	0.00446005	0.00147189	0.0124886	0.0523316	0.12647	0.124478	0.127686	0.0883607	0.135924
ASB8	0.0208117	0.060885	0.0121895	0.0307901	0.302288	0.295042	0.38119	0.379902	0.560246
ASCC1	0.0496734	0.0451241	0.0101154	0.0249279	0.212811	0.344546	0.385373	0.38601	0.673328
ASCC2	0.00823589	0.00215592	0.0334002	0.0210637	0.44727	0.695206	0.719337	0.751066	0.345908
ASCC3	0.0320162	0.0446478	0.167931	0.0998203	0.145964	0.322724	0.285173	0.331603	0.268225
ASCL2	0.0107948	0.0127407	0.00571675	0.0301859	0.235219	0.34158	0.147095	0.169656	0
ASF1A	0.0446024	0.00878483	0.107834	0.035249	0.264672	0.196567	0.281506	0.233732	0.489465
ASF1B	0.0359572	0.108579	0.0126586	0.341489	0.168896	0.0431944	0.0173703	0.0156569	0.00533604
ASH1L	0.0201466	0.0415509	0.070923	0.104712	0.50629	1.49832	1.33065	1.36496	1.76347
ASH2L	0.0336978	0.10415	0.0837157	0.186635	0.302759	0.241674	0.186993	0.164902	0.321695
ASL	0.00625545	0.0316521	0.0556851	0.131541	0.210755	0.384735	0.432512	0.25431	0.223447
ASNA1	0.0912633	0.153319	0.115177	0.0579568	0.714148	0.533157	0.414951	0.431277	0.682895
ASNSD1	0.0323451	0.0194658	0.0424442	0.0986355	0.357571	0.341649	0.430357	0.381594	0.439215
ASPH	0.0813849	0.195242	0.31488	0.274232	0.20657	0.254211	0.298881	0.383019	0.462627
ASPSCR1	0.0286292	0.0445745	0.0873208	0.0318533	0.410418	0.519929	0.377358	0.431925	0.469636
ASRGL1	0.0108046	0.0264558	0.0353947	0.00865929	0.136509	0.0462529	0.0807158	0.12166	0.564369
ASTE1	0.00567055	0.0147466	0.152656	0.0854549	0.0994542	0.139238	0.142299	0.110489	0.142286
ASXL1	0.0192486	0.0181792	0.0120283	0.0438321	0.268891	0.545864	0.62876	0.479682	0.68134
ASXL2	0.0129672	0.0587439	0.0367766	0.0993246	0.136475	0.472037	0.325274	0.343786	0.400636
ATAD1	0.0515936	0.100595	0.157451	0.404038	0.355342	0.432079	0.421161	0.537134	0.571352
ATAD2	0.0398366	0.0134021	0.0222828	0.496509	0.0686472	0.0893052	0.118286	0.11415	0.0345186
ATAD2B	0.00440313	0.00668429	0.0980119	0.113852	0.0831064	0.273839	0.180828	0.187052	0.239282
ATAD3A	0.0368543	0.036479	0.0571064	0.265069	0.210656	0.134572	0.117559	0.094174	0.206292
ATAD5	0.0148069	0.0162301	0.0313198	0.0432212	0.0743796	0.0935081	0.0900895	0.0658994	0.0877128
ATAT1	0.0337701	0.0462843	0.209508	0.189967	0.54289	0.122646	0.143071	0.15511	0.572835
ATE1	0.0275863	0.0155502	0.132549	0.179159	0.164152	0.19051	0.176627	0.236884	0.514287
ATF1	0.0103394	0.0424939	0.0436546	0.068175	0.234107	0.361383	0.402119	0.343462	0.143741
ATF2	0.0192293	0.0143734	0.0589366	0.0517429	0.192994	0.32685	0.326113	0.306533	0.637814
ATF3	0.047768	0.0128705	0.124213	0.0347778	0.820446	2.81812	4.33023	2.4422	1.35787
ATF4	0.0154569	0.0448046	0.23415	0.23381	1.27639	2.9074	3.63908	1.86964	2.11148
ATF5	0.0229523	0.0230042	0.00954972	0.0354974	0.422808	0.304475	0.239121	0.328887	0.0774738
ATF6	0.00696104	0.00937383	0.0742443	0.0373699	0.510591	1.45205	1.2303	1.26649	0.700502
ATF6B	0.0608172	0.244128	0.21398	0.252865	1.09093	1.46067	1.21512	1.1083	0.983142
ATF7	0.0219229	0.0583956	0.172816	0.054309	0.23374	0.245515	0.283807	0.18096	0.581612
ATF7IP	0.0092476	0.0423369	0.475849	0.552124	0.498595	0.713971	0.62443	0.744749	0.743103
ATG10	0.0671191	0.0299503	0.0405208	0.0363968	0.276722	0.374967	0.328458	0.284363	0.163569
ATG101	0.00528859	0.118023	0.0552256	0.10933	0.336687	0.716502	0.98499	0.411841	0.310945
ATG12	0.0129153	0.0277058	0.0103596	0.0695087	0.487155	0.832027	0.841305	0.834198	0.975136
ATG13	0.00831709	0.0435902	0.0592384	0.0472826	0.158884	0.224096	0.291852	0.309786	1.26125
ATG14	0.0121327	0.01123	0.0457749	0.042488	0.0703352	0.293301	0.295702	0.225556	0.450124
ATG16L2	0.00818937	0.00553834	0.0373567	0.0606595	0.186284	0.439544	0.451738	0.354642	0.096678
ATG2A	0.0133916	0.0136278	0.0934522	0.0649193	0.076292	0.12499	0.182398	0.179054	0.290058
ATG2B	0.0055604	0.00966916	0.0249269	0.026784	0.0261898	0.0918573	0.122964	0.125191	0.475199
ATG3	0.0515438	0.0590416	0.135134	0.0257278	0.459621	0.524781	0.521688	0.455419	1.29017
ATG4A	0.00628971	0.0235758	0.0205156	0.0145286	0.0635819	0.0721402	0.0457394	0.0579165	0.055533
ATG4B	0.0203249	0.0420442	0.0326118	0.0253271	0.494765	0.752593	0.707367	0.563326	0.583367
ATG4C	0.0173002	0.0366264	0.0696941	0.0496353	0.537082	0.605424	0.614543	0.597481	1.964
ATG4D	0.0296196	0.00751043	0.045729	0.0439268	0.157448	0.149173	0.19345	0.123979	0.226357
ATG5	0.0877146	0.0475079	0.0723656	0.0937407	0.4199	0.439833	0.391035	0.381082	0.204064
ATG7	0.0109212	0.0347789	0.0783455	0.0219333	0.215283	0.39363	0.252735	0.342548	0.184837
ATIC	0.0238593	0.0251147	0.105185	0.0660917	0.250146	0.278297	0.256939	0.279701	0.50715
ATL2	0.00966663	0.0193928	0.0502939	0.113422	0.226905	0.343791	0.376259	0.390493	0.0562755
ATL3	0.00870117	0.0263378	0.0146881	0.0364512	0.172419	0.321039	0.342329	0.443867	0.807319
ATM	0.00615904	0.0197702	0.0747759	0.0549612	0.578335	2.82451	2.29653	3.16953	1.55145
ATMIN	0.0114853	0.0266259	0.0835762	0.0954831	0.115187	0.209983	0.169571	0.233498	0.608775
ATN1	0.0122977	0.0110867	0.0171141	0.047475	0.167633	0.2547	0.302847	0.304619	0.656287
ATOX1	1.7953	1.66463	0.486229	0.179665	2.54427	1.53018	1.21352	1.76967	4.54451
ATP11A	0.00195532	0.0262727	0.0135696	0.00688206	0.14291	0.431385	0.348449	0.289809	1.34148
ATP11B	0.0369519	0.0658839	0.0980255	0.0484768	0.102579	0.240373	0.265778	0.24644	0.349314
ATP11C	0.00910158	0.0123504	0.0240266	0.0691851	0.112442	0.246547	0.295617	0.359531	0.243051
ATP13A1	0.0147303	0.0107352	0.182613	0.204039	0.291765	0.374734	0.285021	0.343946	0.256141
ATP13A2	0.0173083	0.175864	0.32407	0.253096	0.281263	0.213699	0.161093	0.206445	0.347489
ATP13A3	0.0185443	0.040639	0.076993	0.248583	0.295639	0.958395	1.0164	1.13072	0.336606
ATP1A1	0.0318129	0.110635	0.364271	0.333952	0.88179	1.35404	1.93337	1.35445	1.88032
ATP1B3	0.129929	0.194628	0.0250534	0.0701098	1.16368	1.54939	1.67637	1.30082	0.449724
ATP2A2	0.0447288	0.121329	0.16501	0.142282	0.278008	0.762276	0.686026	0.741845	1.32759
ATP2B1	0.177143	0.244307	0.365389	0.404593	1.01083	1.3629	1.02363	1.22715	0.516825
ATP2C1	0.0809414	0.116869	0.717875	0.657925	0.620879	1.0257	1.45632	1.43984	0.850582
ATP5S	0.0196065	0.0130791	0.0236607	0.0265597	0.203782	0.340584	0.464165	0.420161	0.772199
ATP6AP1	0.216307	0.196968	0.156768	0.417536	2.20009	2.223	1.5557	1.77878	1.9638
ATP6AP2	0.237496	0.363221	0.331073	0.205877	3.6373	2.1085	1.78964	2.43288	2.365
ATP6V0A1	0.0193869	0.112986	0.0933643	0.11485	0.744915	1.37797	1.08987	0.975554	0.989128
ATP6V0A2	0.0557342	0.0922107	0.24732	0.150316	0.0851547	0.193542	0.204357	0.196048	0.247708
ATP6V0B	0.0231624	1.29868	0.551818	0.448963	6.15178	6.11169	5.94093	5.8121	4.64044
ATP6V0C	0.012451	0.0180577	0.0147625	0.0472207	0.123791	0.0349011	0.0280863	0.0243319	0.0184679
ATP6V0D1	0.186097	0.0811462	0.151256	0.075013	1.40403	1.11238	1.08008	1.15628	1.52872
ATP6V1A	0.0364539	0.12333	0.0854568	0.123185	0.236086	0.321496	0.330616	0.374343	0.599679
ATP6V1B2	0.0305148	0.0769626	0.198621	0.0859024	1.44529	2.53416	3.01318	2.40969	0.770976
ATP6V1C1	0.162468	0.126977	0.23092	0.288265	0.543142	0.667429	0.645394	0.629369	0.374813
ATP6V1D	0.064442	0.0406307	0.0992855	0.242037	0.638116	0.407471	0.394851	0.478315	0.817437
ATP6V1E1	0.128988	0.16337	0.135203	0.177168	0.949745	1.01824	0.955373	1.236	2.75503
ATP6V1F	0.304121	0.568618	0.157734	0.157829	4.82589	3.78883	3.81514	4.01053	2.04692
ATP6V1G1	0.743345	0.423593	0.529021	0.0199872	3.28071	2.60179	2.29675	2.42257	1.78988
ATP6V1H	0.0471988	0.0956858	0.0959786	0.144916	0.397767	0.535036	0.523663	0.563938	0.59932
ATP7A	0.0276292	0.00912169	0.0526187	0.0465477	0.134013	0.314625	0.289249	0.244748	0.197659
ATP8A1	0.0251622	0.0590544	0.0418291	0.168582	0.0576936	0.197475	0.319653	0.479556	3.86581
ATP9B	0.00862771	0.00295182	0.0485728	0.0270099	0.13463	0.321251	0.315036	0.371295	0.481377
ATPAF1	0.0181694	0.017991	0.0309061	0.0724418	0.410523	0.335288	0.260739	0.390786	0.632851
ATPAF2	0.0144728	0.0105706	0.0375838	0.0287162	0.423711	0.323633	0.245003	0.236873	0.16067
ATR	0.0156657	0.0397015	0.0403142	0.146004	0.0128841	0.132948	0.0963585	0.120642	0.140493
ATRAID	0.157212	0.4725	0.240926	0.300221	1.43537	1.45422	1.17364	1.65875	1.38978
ATRN	0.00989569	0.0333677	0.0830988	0.0627832	0.106637	0.176888	0.147111	0.232798	0.426873
ATRX	0.0967632	0.28002	0.101865	0.036408	1.44938	2.07731	1.65637	2.12254	1.65772
ATXN1	0.00620487	0.0313213	0.187921	0.112096	0.138072	0.522912	0.625279	0.47742	1.40327
ATXN10	0.21342	0.0543521	0.0123214	0.028453	0.894468	0.635947	0.548828	0.756697	1.01515
ATXN1L	0.00543764	0.029146	0.0870237	0.0546952	0.12236	0.271336	0.315025	0.347867	0.290375
ATXN2	0.00349698	0.0392332	0.169965	0.12515	0.282456	0.82168	0.747502	0.721336	1.22515
ATXN2L	0.0262368	0.0313765	0.0402813	0.117529	0.366795	0.605191	0.590039	0.578803	0.647977
ATXN3	0.0145426	0.0160677	0.0378344	0.0328935	0.279433	0.674931	0.569007	0.578502	0.408621
ATXN7	0.00558522	0.0178708	0.0320302	0.0264307	0.125006	0.349047	0.363212	0.147083	0.112443
ATXN7L1	0.0632522	0.0197246	0.09765	0.00530846	0.0868343	0.16094	0.151926	0.174634	0.055921
ATXN7L3	0.017084	0.0377484	0.0336482	0.0254228	0.048479	0.165827	0.180299	0.161592	0.155011
ATXN7L3B	0.0133822	0.285351	0.367101	0.253906	0.414055	0.387216	0.437817	0.468035	0.966012
AUH	0.0218271	0.0111446	0.0687283	0.0363494	0.0781833	0.138811	0.181792	0.101347	0.34578
AUP1	0.0810526	0.298891	0.0693925	0.0562553	1.5002	1.44693	1.42555	1.39494	1.09867
AURKAIP1	0.122995	0.0434371	0.0896148	0.145772	1.12388	1.05484	1.04171	1.10392	1.65722
AVL9	0.0076417	0.208134	0.208515	0.137116	0.1335	0.35796	0.263259	0.301795	0.300412
AVPI1	0.0184048	0.0307298	0.0133491	0.00715819	0.0384654	0.113921	0.103767	0.113243	0.166734
AXIN1	0.0134802	0.0154465	0.017696	0.0158518	0.0824701	0.126781	0.111637	0.0892819	0.0950147
AXL	0.0462904	0.107871	0.0976963	0.157651	1.1233	3.11429	3.84628	3.21504	0.0510448
AZI2	0.035918	0.0475731	0.190037	0.208006	0.141864	0.298749	0.288838	0.309195	0.486848
AZIN1	0.0141401	0.00816822	0.146178	0.228292	0.636121	0.780182	1.11976	0.981786	0.990819
B2M	3.63618	5.19727	3.14422	2.75793	35.1135	149.1	59.5312	95.7083	16.5277
B3GALNT1	0.016613	0.0754225	0.161166	0.118476	0.0723355	0.0867135	0.0972916	0.124586	0.0158224
B3GALNT2	0.00280248	0.00739835	0.0278527	0.0117052	0.0534802	0.1598	0.251419	0.231187	0.168685
B3GALT4	0.0158126	0.00573628	0.176272	0.0618271	0.136455	0.281457	0.234177	0.213989	0.123723
B3GALT6	0.0182416	0.0270244	0.0736733	0.00702595	0.175022	0.365868	0.283664	0.30782	0.219923
B3GAT3	0.0395585	0.0403222	0.0982071	0.13354	0.381781	0.644231	0.622102	0.623324	0.914185
B4GALT1	0.0399352	0.0182385	0.504296	0.100836	0.673666	2.3711	3.1944	2.69788	0.0383398
B4GALT3	0.0144347	0.0900002	0.038346	0.125596	0.408015	0.304563	0.23412	0.158845	0.120848
B4GALT4	0.022299	0.0965842	0.192822	0.272813	0.263146	0.696208	0.829266	0.555028	0.133021
B4GALT5	0.00613151	0.0181254	0.0726652	0.147844	0.0917973	0.156404	0.109243	0.0744382	0.217263
B4GALT7	0.0285847	0.0537795	0.0428211	0.0345016	0.390378	0.303274	0.219801	0.239549	0.114505
B4GAT1	0.046659	0.070421	0.154754	0.138422	0.124583	0.133702	0.181336	0.2461	0.638551
B9D2	0.0504931	0.0512549	0.0612047	0.0399347	0.0589202	0.0741299	0.0792832	0.0771244	0.0289511
BABAM1	0.0597802	0.0644837	0.074398	0.0775348	0.590199	0.418674	0.467947	0.456123	0.620807
BACH1	0.00588906	0.0643645	0.0981523	0.0199281	0.294645	0.788438	0.847133	0.814797	0.265749
BACH2	0.0121137	0.0131467	0.0868801	0.17018	0.0923099	0.0104744	0.0160275	0.0289643	0.233274
BAD	0.0247343	0.051747	0.0705689	0.131918	0.444875	0.305962	0.309915	0.275488	0.730809
BAG1	0.263537	0.222309	0.109164	0.0077398	0.788181	0.781323	0.803583	0.742585	0.878572
BAG2	0.024222	0.0169436	0.00351814	0.014788	0.0934813	0.114797	0.13773	0.115395	0.087086
BAG3	0.0096001	0.0122089	0.036278	0.0500765	0.457047	0.529098	1.21129	0.682536	0.349317
BAG4	0.0168541	0.0203147	0.0138257	0.00881175	0.150522	0.233357	0.22898	0.254234	0.255612
BAG5	0.0246674	0.0177975	0.0670582	0.0320051	0.184276	0.412498	0.493308	0.399201	0.770815
BAG6	0.0280516	0.0433222	0.182564	0.226183	0.615619	0.473135	0.513433	0.448511	0.677491
BAHD1	0.00818232	0.0165815	0.00524792	0.0383015	0.0447434	0.0835264	0.0930383	0.0721403	0.111184
BAIAP2	0.0264506	0.0386063	0.00103832	0.0543545	0.228847	0.408339	0.594621	0.43232	0.176321
BAK1	0.0362942	0.0436725	0.0370289	0.0197136	0.0759199	0.125343	0.138633	0.164467	0.0927527
BANF1	0.179666	0.0666924	0.0798328	0.0481646	1.68475	1.28383	0.9391	1.31946	1.96733
BANP	0.0387891	0.0134998	0.0770522	0.0237004	0.127224	0.272618	0.286366	0.288035	0.146026
BAP1	0.00504615	0.00725758	0.0456375	0.0369032	0.150525	0.150101	0.242293	0.186944	0.204531
BASP1	0.0597065	0.0309085	0.412091	0.56362	2.07308	2.81786	2.5793	2.38059	0.0224271
BATF	0.0322048	0.0539361	0.033536	0.00680914	0.288294	0.117368	0.0437334	0.0355269	0
BATF3	0.035753	0.0148931	0.0885658	0.168307	0.337535	0.960531	0.853531	0.715274	0.0149885
BAX	0.244659	0.408532	0.269392	0.226829	1.70993	1.75148	1.49583	2.12	0.653784
BAZ1A	0.0270745	0.0255248	0.0228086	0.303453	0.499726	0.839296	0.618297	0.495308	0.28842
BAZ1B	0.0310984	0.087875	0.0221056	0.0370037	0.367376	0.699368	0.508143	0.484089	0.939956
BAZ2A	0.0123146	0.0569525	0.0356568	0.0288513	0.258171	0.624223	0.510845	0.491837	0.796042
BAZ2B	0.0625805	0.0514955	0.0679453	0.113075	0.490283	1.32148	1.18618	1.43095	2.39291
BBC3	0.0180128	0.018483	0.0834323	0.00876677	0.123388	0.125862	0.0904008	0.136206	0.0174514
BBIP1	0.0654337	0.104168	0.173059	0.191287	0.277069	0.211508	0.233469	0.339514	1.10824
BBS10	0.00655881	0.0249982	0.0146414	0.0464159	0.0368402	0.0599829	0.104028	0.180525	0.212017
BBS2	0.00128327	0.00304301	0.0536795	0.0261246	0.123266	0.211676	0.248723	0.244584	1.10076
BBS4	0.0015547	0.0318425	0.0560644	0.0392144	0.112879	0.12048	0.103772	0.146534	0.16353
BBS5	0.0112305	0.0153432	0.0465669	0.0148037	0.0300802	0.0388408	0.0200543	0.0785504	0.123361
BBS7	0.00377621	0.0119211	0.0167485	0.0212105	0.037868	0.0517091	0.0858739	0.0594425	0.18426
BBS9	0.00559696	0.0253695	0.125719	0.153426	0.0621955	0.0787927	0.0846847	0.0607428	0.135603
BBX	0.0409829	0.0885819	0.0455062	0.0608097	0.446469	1.10061	1.32997	1.14271	4.43924
BCAP29	0.0606186	0.0236593	0.0753923	0.2058	0.552977	0.636248	0.581859	0.795724	0.902198
BCAP31	0.104343	0.441344	0.195275	0.242724	2.23938	2.3338	1.62128	2.11854	1.04791
BCAS2	0.0216364	0.179676	0.0812579	0.175049	1.39129	1.20334	1.41594	0.823843	0.666368
BCAS3	0.00544688	0.0321133	0.0311091	0.0366198	0.0710912	0.17349	0.103492	0.201699	0.279168
BCAT2	0.0248484	0.0485832	0.0653607	0.0212649	0.120402	0.166012	0.147672	0.100302	0.205468
BCCIP	0.0175749	0.0193554	0.0710705	0.091442	0.2281	0.359323	0.276305	0.289327	0.274876
BCDIN3D	0.0109461	0.0739524	0.0542555	0.0606374	0.111344	0.148518	0.185304	0.159262	0.126736
BCKDHB	0.0298255	0.00610251	0.0166833	0.0553909	0.0665921	0.1274	0.128695	0.147403	0.195766
BCKDK	0.0698014	0.181252	0.0922337	0.109347	0.513436	0.414773	0.363985	0.255229	0.240215
BCL10	0.053676	0.0843876	0.124354	0.138448	0.243074	0.373534	0.507564	0.427978	0.157058
BCL2	0.00513117	0.0311381	0.0551803	0.111904	0.114113	0.832879	1.47547	0.920523	0.593218
BCL2L1	0.0231595	0.0625206	0.365946	0.311243	0.515293	0.689809	0.511031	0.475793	1.4245
BCL2L11	0.00877774	0.0336659	0.046145	0.101658	0.157969	0.195177	0.221895	0.265612	0.138963
BCL2L12	0.0220505	0.10308	0.0204766	0.0263564	0.136531	0.163262	0.1738	0.128523	0.0504072
BCL2L13	0.00708713	0.0109002	0.0291648	0.0279257	0.200206	0.277075	0.315307	0.253637	0.255445
BCL7A	0.00815506	0.0131808	0.0882082	0.0891213	0.170847	0.0725345	0.0419704	0.0729366	0.547689
BCL7B	0.045682	0.0816844	0.11234	0.0436011	0.444181	0.860048	1.12155	0.707044	0.311212
BCL7C	0.00670997	0.0340457	0.0855274	0.104001	0.278859	0.485523	0.384873	0.58668	0.54037
BCL9	0.0100111	0.0113646	0.0986088	0.0826745	0.0386097	0.0266326	0.0233192	0.0237229	0.0665118
BCLAF1	0.00933268	0.10541	0.17433	0.2027	1.08077	2.09601	2.20869	1.98047	2.3439
BCOR	0.0134552	0.0354638	0.0258165	0.0576934	0.137025	0.224631	0.167085	0.0824146	0.234663
BCS1L	0.0189061	0.0455551	0.110365	0.072353	0.294414	0.211142	0.185025	0.127385	0.246168
BDP1	0.00624804	0.0397441	0.0564793	0.081022	0.438529	0.840578	0.81038	0.687387	0.783177
BECN1	0.0226974	0.0446939	0.0926471	0.0362159	0.366619	0.408426	0.334254	0.360299	0.401502
BEND5	0.0125465	0.0330362	0.0239243	0.318666	0.0259813	0.033911	0.0816177	0.0428354	0.108486
BET1	0.00922142	0.0700934	0.04922	0.0907881	0.378574	0.255491	0.220141	0.240512	0.323823
BET1L	0.0110826	0.020037	0.0863519	0.121464	0.124062	0.287037	0.31561	0.338208	0.222123
BFAR	0.0586004	0.0810956	0.0737003	0.145926	0.323986	0.49022	0.394897	0.49611	0.359748
BHLHE41	0.0337681	0.0102397	1.42905	1.10778	3.23481	10.9619	11.274	6.12551	1.78029
BICD2	0.0109791	0.0178152	0.114569	0.107129	0.241078	0.500555	0.49472	0.508942	0.379432
BID	0.0433661	0.0616815	0.0720275	0.182804	1.49335	1.00784	0.884941	0.562943	0.00975721
BIN1	0.278388	0.190168	0.148043	1.21218	10.5429	8.03296	7.78226	5.97008	12.713
BIN2	0.288233	0.185968	0.701985	0.0512154	2.30947	1.768	1.28252	1.05876	0.00753988
BIN3	0.00832518	0.0206671	0.0393743	0.0309994	0.169941	0.327009	0.324338	0.20437	0.113921
BIRC2	0.0188497	0.0354871	0.0945169	0.165205	0.800859	1.01197	1.31342	1.24531	1.10105
BIRC3	0.0124543	0.0467976	0.0923542	0.166275	0.00324976	0.0798472	0.0669868	0.141518	0.116552
BIRC6	0.0129264	0.100322	0.0995759	0.125455	0.339675	0.755867	0.721126	0.870147	1.26217
BIVM	0.0137404	0.0121398	0.0473694	0.156175	0.0803377	0.127999	0.120376	0.0993677	0.197519
BLCAP	0.0382422	0.0416046	0.0981888	0.0385912	0.455357	0.392018	0.343051	0.297816	0.383656
BLM	0.0256578	0.0070386	0.0373619	0.0225013	0.0618765	0.068284	0.0762971	0.0488923	0.0294583
BLMH	0.051107	0.0867465	0.105734	0.0202162	0.214345	0.22387	0.263543	0.215134	0.185291
BLNK	0.115303	0.272975	0.325311	0.438102	0.792018	0.844402	0.521687	0.875873	0.00477438
BLOC1S2	0.0338138	0.0199881	0.0840389	0.0663721	0.751528	0.717342	0.687522	0.622899	0.714525
BLOC1S3	0.0106573	0.0318461	0.00783909	0.023275	0.154702	0.098191	0.0826072	0.0626358	0.157246
BLOC1S4	0.0686797	0.0897104	0.0515063	0.0131958	0.4471	0.427948	0.467231	0.380865	0.18135
BLOC1S5	0.0230025	0.0200361	0.0940026	0.0540936	0.0949078	0.116248	0.0755054	0.0980552	0.0933468
BLOC1S6	0.0064495	0.0210254	0.0114228	0.0409268	0.309241	0.776155	0.865455	0.839552	0.902485
BLVRA	0.0200087	0.0474751	0.0252329	0.0696221	0.547348	0.032259	0.0141462	0.0392829	0.0834046
BLVRB	0.123166	0.362113	0.249896	0.100824	1.27595	0.86946	0.647047	1.02773	0.439173
BLZF1	0.0169895	0.0171479	0.0467053	0.0586917	0.0805009	0.153656	0.163409	0.165316	0.274459
BMF	0.0108077	0.0162468	0.0779189	0.10052	0.116801	0.114208	0.0576032	0.0825724	0.00705558
BMI1	0.00759314	0.0516521	0.0212337	0.0598762	0.145296	0.427702	0.472083	0.593502	1.0389
BMP1	0.00662294	0.0179123	0.0261328	0.0215219	0.089129	0.0936108	0.0776023	0.0812242	0.224558
BMP2K	0.0546076	0.235568	2.74394	1.57455	0.680715	1.80373	1.65097	2.3105	0.168482
BMPR1A	0.0068894	0.0170055	0.0535388	0.171212	0.119381	0.145164	0.149869	0.139466	0.140791
BMPR2	0.0484518	0.0457615	0.146376	0.0485541	0.249367	0.694825	0.587945	0.57126	0.159021
BMS1	0.00661206	0.0223864	0.0632588	0.0176649	0.184073	0.288889	0.265011	0.218961	0.219889
BNIP1	0.0214806	0.022406	0.00772364	0.144648	0.0789742	0.104598	0.100201	0.128113	0.064834
BNIP2	0.10441	0.075014	0.0458449	0.312371	0.887974	1.28246	1.33136	1.07513	0.561647
BNIP3	0.0759701	0.119208	0.0793326	0.144907	0.398044	0.0598244	0.127238	0.153797	1.55047
BNIP3L	0.121155	0.0557655	0.369249	0.0875175	1.41467	1.29029	1.8249	1.90567	5.47139
BOD1	0.00448409	0.0192837	0.0340694	0.0563315	0.526039	0.379245	0.369238	0.395145	0.561036
BOLA1	0.11452	0.0918396	0.0669998	0.173942	0.125397	0.132113	0.106931	0.142213	0.359508
BOLA3	0.131448	0.0856036	0.0428199	0.0546892	0.290965	0.221295	0.153285	0.331892	0.370807
BOP1	0.0397689	0.0261284	0.028062	0.0674129	0.181368	0.147167	0.172057	0.0858688	0.1457
BORCS5	0.0231852	0.028842	0.0148666	0.0158586	0.11541	0.263964	0.256829	0.222313	0.383852
BORCS6	0.026682	0.0166778	0.114301	0.0432701	0.236195	0.18546	0.150099	0.182648	0.174857
BORCS7	0.0917533	0.1094	0.0843557	0.10819	0.421979	0.625693	0.717196	0.717531	0.767354
BORCS8	0.0210442	0.0333865	0.0325358	0.0370322	0.266288	0.291224	0.216895	0.244217	0.26125
BPGM	0.0232654	0.0072325	0.0273888	0.0349323	0.189255	0.120215	0.121475	0.115448	0.257593
BPHL	0.0185871	0.0202196	0.0719966	0.0473964	0.219425	0.164057	0.178487	0.181921	0.0879833
BPNT1	0.0177113	0.00890521	0.0284727	0.0251863	0.117934	0.0742657	0.118795	0.138271	0.222906
BPTF	0.037012	0.0736291	0.20522	0.235392	0.548318	1.56076	1.21426	1.35471	2.22287
BRAF	0.00486314	0.0100421	0.136547	0.107814	0.146681	0.461707	0.487052	0.600329	0.439415
BRAP	0.0138385	0.0221533	0.0842716	0.0991419	0.132581	0.144825	0.148125	0.178657	0.207825
BRAT1	0.00650508	0.0258628	0.0437615	0.0640576	0.408414	0.28329	0.299477	0.24051	0.173357
BRCA2	0.00417247	0.0507862	0.0381171	0.0481533	0.0539776	0.11779	0.0941947	0.112027	0.00131361
BRCC3	0.017296	0.0725069	0.0399556	0.214979	0.099655	0.148482	0.14595	0.0845426	0.108867
BRD1	0.0162506	0.0272323	0.0281709	0.0562785	0.0563092	0.174316	0.181715	0.255438	0.233139
BRD2	0.0168762	0.0350943	0.242278	0.0898795	0.676006	1.87347	2.18698	1.47197	1.41194
BRD3	0.0435468	0.0466966	0.0670946	0.141999	0.641879	0.642816	0.709215	0.673359	0.818389
BRD4	0.0684276	0.042994	0.0784683	0.0873122	0.626506	1.47246	1.40118	1.38369	0.983028
BRD7	0.0193803	0.0890298	0.171654	0.355654	0.223351	0.795059	0.619199	1.03323	1.35787
BRD8	0.0723483	0.0609139	0.116167	0.248843	0.213464	0.150621	0.248592	0.241617	0.454785
BRD9	0.0396846	0.0325219	0.25527	0.168345	0.296611	0.593115	0.478352	0.557014	0.778079
BRF1	0.0122545	0.0433054	0.132659	0.0742601	0.140242	0.174251	0.185434	0.142964	0.369603
BRF2	0.00872675	0.0321669	0.013797	0.00100625	0.102368	0.0917102	0.0936035	0.0622071	0.13442
BRI3	0.143822	0.537997	0.145935	0.343308	2.32658	3.04251	2.53332	3.26109	1.71488
BRI3BP	0.0433622	0.0617099	0.0757114	0.0488479	0.246769	0.540187	0.498892	0.481704	0.529848
BRIX1	0.0433886	0.117108	0.0731698	0.0342657	0.259459	0.390202	0.436676	0.433754	0.420811
BRK1	0.229877	0.159982	0.0656949	0.344391	3.89586	3.20927	2.52333	2.8044	1.2203
BRMS1	0.0260865	0.0266219	0.0532553	0.0357209	0.480519	0.431512	0.443672	0.488653	0.352241
BRMS1L	0.00715923	0.0190977	0.0137406	0.238713	0.100201	0.0894162	0.112162	0.0888843	0.254565
BROX	0.0222268	0.0731912	0.211635	0.156766	0.360103	0.82666	0.873305	0.840051	1.21285
BRPF1	0.00443865	0.00503451	0.0657149	0.0294912	0.114511	0.148131	0.145455	0.084044	0.0912216
BRPF3	0.000660116	0.00847831	0.0118242	0.0334878	0.0401738	0.0513688	0.063663	0.0465087	0.152789
BRWD1	0.0132878	0.0316041	0.0422439	0.0619274	0.476594	0.662864	0.811919	0.795491	1.11943
BRWD3	0.00719455	0.0207066	0.0176735	0.0901778	0.102166	0.157101	0.188278	0.170169	0.182492
BSCL2	0.0289426	0.0675908	0.219633	0.121884	0.0310046	0.027577	0.0620699	0.0239461	0.02664
BSDC1	0.0111051	0.018083	0.0286382	0.13937	0.339377	0.518935	0.433502	0.476618	0.88392
BSG	0.545256	1.33293	0.394025	0.418677	2.26446	1.236	1.08746	1.20572	1.32055
BST2	0.390461	0.260421	0.307419	0.153441	1.08016	3.76507	1.1699	2.28191	0.0260766
BTAF1	0.0203083	0.0610569	0.112093	0.103802	0.0764192	0.388895	0.417115	0.384483	0.333761
BTBD1	0.00676923	0.0384333	0.0773083	0.16826	0.217193	0.29794	0.421943	0.594823	0.440086
BTBD10	0.0169333	0.0278675	0.0308145	0.0512262	0.317135	0.285147	0.297314	0.34188	0.159038
BTBD19	0.00701401	0.0107141	0.0246168	0.0401002	0.076678	0.29378	0.444717	0.14485	0.00889406
BTBD2	0.00697542	0.020222	0.0321411	0.0759933	0.0229573	0.162693	0.150307	0.172084	0.227324
BTBD3	0.00592056	0.00880117	0.0164587	0.0679314	0.0416752	0.11986	0.194185	0.121441	1.55431
BTBD6	0.0213899	0.0291286	0.0497905	0.0665787	0.131453	0.272627	0.251569	0.204481	0.168082
BTBD7	0.00909161	0.00223771	0.034828	0.0272318	0.268486	0.677255	0.687731	0.640756	0.641176
BTBD9	0.0222101	0.0285249	0.252091	0.22368	0.0689247	0.0488349	0.0639854	0.0923354	0.0616077
BTD	0.0243352	0.0362665	0.0503344	0.0490981	0.224045	0.183804	0.200513	0.198482	0.31965
BTF3	0.750576	0.268957	0.36299	0.071925	6.88828	6.19599	5.74671	6.45898	4.63858
BTF3L4	0.0262176	0.0355959	0.0861857	0.171745	1.20772	1.26236	1.44853	1.23862	1.34707
BTG1	0.0437116	0.234238	1.39385	0.759232	6.01599	9.21274	8.27248	5.73192	1.12252
BTG2	0.0232541	0.014561	1.80811	0.69773	9.35102	11.453	15.9845	6.73159	4.87927
BTK	0.0159154	0.0362979	0.167575	0.167758	0.626307	0.904838	0.759409	0.906609	0.00888747
BUB3	0.066443	0.1385	0.129048	0.160079	0.949066	0.706261	0.73808	0.684186	1.58817
BUD13	0.0122148	0.0086547	0.0187188	0.0169258	0.0683182	0.14557	0.118925	0.174998	0.0951034
BUD31	0.0902696	0.0384601	0.105919	0.234646	1.037	0.967619	1.12984	0.952545	0.947578
BYSL	0.0334022	0.00120735	0.0340821	0.0765389	0.103519	0.03097	0.0463349	0.0246778	0.031212
BZW1	0.0468506	0.258688	0.389973	0.505322	1.4481	1.53641	2.59581	1.85011	1.90515
BZW2	0.0460465	0.0618825	0.0482749	0.00904062	0.350935	0.186413	0.171505	0.216303	0.207234
C1D	0.176174	0.503704	0.181491	0.0898598	0.649232	0.708054	0.828159	1.07	1.06394
C1GALT1	0.0032439	0.00414042	0.00783686	0.0190441	0.359878	0.468544	0.435222	0.378071	1.09049
C1GALT1C1	0.0546715	0.141445	0.0771447	0.0838444	0.292701	0.308408	0.281779	0.392418	0.32631
C1QA	1.4836	8.27409	20.02	13.4095	9.45228	29.6767	19.0272	22.1087	0.218876
C1QB	2.66179	15.1471	2.47068	2.82806	12.933	49.4198	29.0702	40.458	0.495462
C1QBP	0.0734845	0.149968	0.0397163	0.0914351	1.2147	0.998221	1.05767	1.05274	1.0483
C1QC	2.22707	17.1225	8.11107	4.09437	18.7962	38.2224	25.0325	31.555	0.293489
C1RL	0.0134546	0.0101327	0.0343325	0.0619687	0.0891703	0.184429	0.164557	0.114693	0.00911006
C2CD2L	0.017188	0.0100711	0.0157608	0.00560746	0.130134	0.2338	0.214668	0.188292	0.139735
C2CD3	0.0161911	0.0175359	0.140245	0.0822842	0.132875	0.202005	0.764599	0.120238	0.176255
C3AR1	0.11207	0.124846	0.236873	0.287115	1.65648	5.09705	7.03286	3.34644	0.0342049
C5AR1	0.01194	0.413824	0.462961	0.824103	1.08542	2.24609	2.93467	2.41736	0.0304
C5AR2	0.0066174	0.0219366	0.538353	0.346363	0.0569801	0.900318	1.2565	0.835083	0.0263722
CAAP1	0.0221134	0.0846856	0.133025	0.101845	0.105396	0.165422	0.172559	0.192863	0.111168
CAB39	0.0302953	0.054769	0.10925	0.121052	0.30799	0.777799	0.581632	0.921906	0.66142
CAB39L	0.0230535	0.0250937	0.0283906	0.0400266	0.0905335	0.0435165	0.0418212	0.0317282	0.105877
CABIN1	0.0140096	0.0468869	0.08933	0.0848899	0.392173	0.809803	0.630401	0.4328	0.218943
CABLES1	0.0129488	0.0283165	0.0848969	0.130134	0.0211879	0.0834881	0.0791227	0.0874089	0.00343274
CACFD1	0.0160703	0.0129785	0.0184719	0.0258136	0.0620516	0.0581404	0.049584	0.0490104	0.263618
CACNA1D	0.00788602	0.0304783	0.0290764	0.0639281	0.0464331	0.17467	0.100029	0.289355	0.0326202
CACTIN	0.0153109	0.010621	0.0127077	0.0320974	0.0422058	0.0813976	0.116816	0.0817968	0.112796
CACUL1	0.018039	0.0158927	0.0319382	0.0205271	0.435712	1.24725	0.984562	0.907032	0.57469
CACYBP	0.133709	0.0458577	0.147961	0.290881	1.26577	0.731303	0.737435	0.830408	1.52304
CAD	0.0193873	0.00696444	0.0492668	0.0291862	0.0759809	0.116408	0.101284	0.11137	0.0977775
CALCOCO1	0.028474	0.0121216	0.0389547	0.077669	0.291923	0.341829	0.373947	0.334444	0.793561
CALHM2	0.0210171	0.0146404	0.300385	0.324268	0.238631	0.103527	0.0953436	0.068011	0.000833107
CALM1	0.621605	0.353091	0.111505	0.123608	3.71811	4.07129	4.29228	3.95255	11.1749
CALM2	1.04671	3.30511	2.05846	1.73354	11.6783	12.4712	13.6624	12.6239	33.6012
CALM3	0.11244	0.299402	0.136118	0.047543	2.31412	1.10011	0.883962	1.14484	2.00478
CALR	0.59909	0.391169	2.70771	2.10107	3.99453	3.72037	2.50135	4.5579	2.56342
CALU	0.0393783	0.0230213	0.17227	0.0713051	0.476891	0.509749	0.407889	0.491658	0.876211
CAMK1	0.239123	0.644951	0.954695	2.37857	0.18959	0.139851	0.0932165	0.12356	0.0143577
CAMK1D	0.0275737	0.0354621	0.0524276	0.101554	0.34661	0.550992	0.538676	0.568768	0.0203912
CAMK2D	0.0561038	0.424886	0.67524	0.382022	0.235481	0.56344	0.373306	0.56773	0.439483
CAMK2G	0.0362799	0.0205948	0.0736989	0.0646407	0.206468	0.215181	0.154218	0.255125	0.10808
CAMK2N1	0.00507646	0.0444019	0.108023	0.176125	0.439839	0.362664	0.696398	1.21834	14.4122
CAMKK2	0.0273435	0.0297991	0.0186986	0.0604822	0.146206	0.188517	0.170628	0.100235	0.185864
CAMSAP1	0.0157046	0.0186291	0.0449577	0.0628265	0.139107	0.491568	0.488171	0.383706	0.272144
CAMSAP2	0.00908077	0.0150095	0.0693778	0.00533291	0.151329	0.369652	0.393915	0.305204	0.771343
CAMTA1	0.0396856	0.0729948	0.0578888	0.117982	1.04366	0.879264	0.988297	0.986009	0.85821
CAMTA2	0.0206652	0.0396851	0.0293758	0.0618746	0.134657	0.214679	0.158784	0.213155	0.224648
CAND1	0.0099871	0.0454614	0.0704445	0.0165673	0.523218	0.624933	0.619041	0.581437	0.821782
CANT1	0.019423	0.0747427	0.0500237	0.0792802	0.156325	0.185778	0.119639	0.173609	0.199003
CANX	0.0641265	0.259608	0.478589	0.872228	2.18637	2.0697	1.93401	2.83733	3.62246
CAP1	0.0547747	0.105726	0.149651	0.0937358	3.39222	5.03583	4.61018	3.94943	1.89933
CAPG	0.227675	0.16171	0.0938521	0.0295833	1.94085	2.07521	1.72447	3.21064	0.039769
CAPN1	0.0106709	0.0233766	0.0147648	0.00678143	0.630126	0.514839	0.519804	0.469513	0.0308515
CAPN2	0.0178202	0.0122184	0.0264208	0.0719856	0.0411351	0.0695482	0.192285	0.178597	0.610154
CAPN3	0.0205198	0.00933339	0.0524399	0.108943	0.0150424	0.246689	0.418065	0.307208	2.1291
CAPN7	0.0146821	0.0424221	0.0422056	0.123719	0.158772	0.224252	0.260206	0.304061	0.272286
CAPNS1	0.0901329	0.243051	0.336301	0.196443	0.408735	0.744452	0.563349	0.948252	1.45975
CAPRIN1	0.0184951	0.118343	0.122696	0.0891834	0.609505	0.554607	0.527382	0.644232	0.894106
CAPZA1	0.0555672	0.126942	0.126909	0.0801482	1.50875	2.15043	2.77244	2.26509	1.3004
CAPZA2	0.67649	2.52124	3.20267	2.05016	4.24385	3.09138	3.64684	3.82318	0.887155
CAPZB	0.128102	0.942421	0.317004	0.267356	7.63931	4.85522	4.44095	4.95569	1.44142
CARD19	0.0620122	0.113306	0.071668	0.147578	0.625881	0.665464	0.584542	0.428514	0.491844
CARD6	0.00944672	0.0118498	0.0172079	0.0206087	0.00251115	0.0623645	0.0497888	0.0766865	0.00176783
CARD9	0.0217753	0.0455927	0.048866	0.0834033	0.429024	0.450559	0.47785	0.516095	0.0090092
CARF	0.00622601	0.039801	0.0605354	0.0678658	0.0699321	0.2565	0.289369	0.318936	0.574534
CARHSP1	0.0296745	0.0509397	0.0298067	0.0684007	0.802621	0.19027	0.265278	0.295291	1.48702
CARM1	0.0027351	0.0200454	0.0105908	0.0112145	0.0816474	0.232771	0.183443	0.299375	0.172518
CARNMT1	0.023081	0.0393361	0.0526362	0.0672348	0.0736254	0.0877399	0.152887	0.140734	0.0750582
CARS	0.00882054	0.0193712	0.1215	0.164978	0.230898	0.262167	0.159581	0.227216	0.350818
CARS2	0.0248328	0.00238546	0.047421	0.106982	0.200096	0.33462	0.32174	0.33797	0.253555
CASC3	0.0124929	0.0308843	0.0966972	0.0773653	0.244779	0.296675	0.276881	0.319205	0.690504
CASC4	0.00845859	0.0216764	0.0404464	0.0113621	0.218945	0.462601	0.588252	0.568263	0.947122
CASD1	0.0135727	0.0625622	0.0842869	0.174592	0.131917	0.230537	0.248062	0.346086	0.868754
CASK	0.01138	0.029634	0.0786661	0.112853	0.0261903	0.100988	0.176198	0.29638	0.171453
CASP1	0.121105	0.0658361	0.0394026	0.0650955	0.772133	0.90213	0.77576	0.971259	0.00758485
CASP2	0.00591939	0.0170561	0.0273274	0.0846188	0.204143	0.182949	0.193403	0.214168	0.198332
CASP3	0.0118549	0.0162121	0.0211376	0.00515819	0.251774	0.232251	0.334559	0.289274	0.121546
CASP4	0.0144171	0.026756	0.119533	0.101834	0.236394	0.492611	0.288134	0.374959	0.00478422
CASP6	0.045225	0.0386311	0.0147239	0.0636116	0.14191	0.130067	0.141325	0.139249	0.0450242
CASP7	0.00845216	0.0461003	0.0077644	0.0657651	0.0983357	0.102556	0.0481903	0.0659144	0.027066
CASP8	0.0866294	0.220859	0.174934	0.281199	0.0945914	0.266022	0.258892	0.224729	0.00632751
CASP8AP2	0.0153694	0.012185	0.0549134	0.0494592	0.134717	0.269075	0.274416	0.315185	0.29938
CASP9	0.0135002	0.0222866	0.0320535	0.0682236	0.0573125	0.121048	0.122785	0.108905	0.119459
CAST	0.0162681	0.00965256	0.0104135	0.00810782	0.373127	1.58556	1.58489	1.78543	1.21548
CAT	0.0719298	0.0854081	0.0958629	0.0932988	0.934243	0.541243	0.437508	0.814349	1.0864
CBFA2T2	0.00668676	0.00777715	0.109023	0.102319	0.236222	0.279381	0.289272	0.310044	0.491229
CBFB	0.0357017	0.153937	0.249321	0.62682	0.300062	1.05649	1.0773	0.841919	1.37812
CBL	0.0107369	0.1089	0.0418807	0.0166509	0.170002	0.714042	0.631593	0.497573	0.150499
CBLL1	0.0194033	0.0167531	0.0439642	0.0321421	0.171408	0.16276	0.207778	0.247757	0.258703
CBR1	0.0964751	0.101329	0.165386	0.0458775	0.241944	0.716125	1.33047	1.13385	10.4883
CBR4	0.0229755	0.0155048	0.0345503	0.0193086	0.335037	0.461371	0.46833	0.574533	0.630326
CBWD1	0.00530547	0.018457	0.052098	0.148085	0.276795	0.937991	1.09176	0.899254	0.310754
CBX1	0.0749546	0.13818	0.20831	0.375862	0.628641	0.462495	0.332912	0.414235	0.802494
CBX3	0.00994121	0.0702356	0.10469	0.182792	1.49471	1.84109	1.89746	2.37047	1.83334
CBX4	0.00894715	0.0264278	0.0676858	0.0190187	0.0392695	0.299956	0.293841	0.316484	0.904467
CBX5	0.00315252	0.0879843	0.0362382	0.213665	0.384183	0.457248	0.353213	0.463421	1.20609
CBX6	0.00988474	0.0268197	0.0361275	0.0638088	0.337951	0.333937	0.376031	0.410553	1.61307
CBX7	0.0036378	0.00489045	0.0517625	0.0419749	0.0796857	0.351822	0.308165	0.297828	0.790008
CBX8	0.00557193	0.055565	0.0349913	0.130005	0.0804033	0.0403996	0.0173178	0.022546	0.0512673
CBY1	0.0293847	0.00706886	0.0124803	0.0419549	0.248841	0.135922	0.106507	0.112299	0.203536
CC2D1B	0.00530832	0.0330803	0.0723518	0.0838361	0.105754	0.13883	0.176203	0.135996	0.255302
CCAR1	0.0186007	0.0477115	0.137653	0.193861	0.475752	0.758488	0.648758	0.672678	0.53976
CCAR2	0.0100281	0.00805448	0.0361408	0.0311335	0.162825	0.174336	0.199887	0.223397	0.321378
CCDC106	0.0101747	0.0362991	0.0227339	0.0092668	0.223787	0.185036	0.127832	0.182241	0.221885
CCDC107	0.0454976	0.0680109	0.208585	0.181483	0.340454	0.446277	0.332509	0.37998	0.447492
CCDC112	0.00501028	0.0124673	0.0545319	0.0284113	0.327056	0.516629	0.365291	0.357585	0.556262
CCDC115	0.0449302	0.21721	0.0325224	0.078191	0.747729	0.691385	0.617983	0.691113	1.11898
CCDC117	0.00459864	0.0187656	0.0580583	0.0636811	0.204045	0.184982	0.210713	0.18287	0.241771
CCDC12	0.235149	0.0860096	0.217608	0.353479	1.26208	1.98859	1.48233	1.15576	0.816583
CCDC124	0.0792459	0.0819698	0.147223	0.0634457	0.725387	0.528974	0.481036	0.611366	0.83118
CCDC125	0.00234154	0.0102068	0.00366259	0.0138408	0.0717732	0.129814	0.119837	0.12067	0.0332372
CCDC126	0.00850188	0.00266484	0.018352	0.0163557	0.160547	0.150637	0.154212	0.16587	0.147988
CCDC127	0.0162162	0.057575	0.0394763	0.0184177	0.152694	0.157742	0.133077	0.124204	0.301796
CCDC130	0.03909	0.0212192	0.0573364	0.0451023	0.339808	0.59149	0.572308	0.488175	0.447749
CCDC137	0.0122286	0.0137371	0.0283399	0.0622329	0.286453	0.383336	0.327713	0.247919	0.224981
CCDC15	0.00362829	0.0136373	0.0451445	0.0279539	0.0324318	0.0447519	0.0414259	0.0445897	0.0558493
CCDC167	0.0799323	0.0482394	0.103103	0.0314577	0.629661	0.105374	0.102906	0.223443	0.507245
CCDC174	0.0282134	0.0345753	0.013879	0.0709507	0.441165	0.443093	0.546395	0.479295	0.436748
CCDC186	0.00687175	0.00565836	0.0203294	0.167416	0.161671	0.337516	0.320438	0.391293	0.39293
CCDC22	0.0581975	0.0207277	0.0226162	0.0545605	0.313243	0.195941	0.244727	0.281657	0.203433
CCDC25	0.00674407	0.0137081	0.0867938	0.0216211	0.236845	0.38454	0.29755	0.358085	0.503713
CCDC28A	0.00649046	0.00324112	0.0692976	0.0439048	0.169261	0.350805	0.291613	0.410785	0.152451
CCDC28B	0.0485982	0.0461401	0.0308037	0.102434	0.331292	0.062204	0.0678559	0.0619059	0.0897045
CCDC34	0.124647	0.105399	0.0440198	0.21167	0.157814	0.0499065	0.0453014	0.056744	0.0147616
CCDC43	0.00430798	0.0147318	0.0681857	0.0560193	0.224325	0.194227	0.197913	0.224281	0.378942
CCDC47	0.0606539	0.0205326	0.205443	0.15349	0.730175	1.1891	1.21661	1.57591	1.31309
CCDC50	0.037759	0.234339	0.341392	0.161295	0.986894	1.61672	1.53414	1.27799	0.405035
CCDC51	0.00646158	0.0251858	0.0512346	0.048276	0.129544	0.0529734	0.0486488	0.0337177	0.0497093
CCDC58	0.0363343	0.0242736	0.0132261	0.0271301	0.175077	0.136397	0.102248	0.172469	0.16548
CCDC59	0.0745579	0.0437402	0.0744399	0.175284	0.831857	0.951477	0.992744	1.02174	0.654274
CCDC6	0.0110987	0.00240197	0.0498895	0.0514302	0.141267	0.199033	0.219288	0.262241	0.183577
CCDC66	0.0139341	0.0116522	0.0147581	0.0248629	0.550511	0.492613	0.436597	0.533538	0.523603
CCDC71	0.02921	0.0790878	0.0393083	0.0241201	0.304206	0.179395	0.155146	0.150071	0.0399906
CCDC71L	0.00728945	0.00961724	0.0169814	0.0282959	0.0260135	0.173713	0.166079	0.114145	0.140956
CCDC77	0.00663677	0.0125789	0.0632892	0.0253117	0.134258	0.0991604	0.0968076	0.0882044	0.206256
CCDC82	0.00637409	0.0113237	0.0301796	0.219899	0.349629	0.519138	0.730348	0.522371	1.43729
CCDC84	0.013517	0.0395999	0.0266272	0.0493479	0.0968827	0.327024	0.309795	0.306377	0.408722
CCDC85B	0.0612174	0.0431863	0.025461	0.0112243	0.980001	1.50495	1.35694	1.4628	0.838294
CCDC86	0.0271288	0.120102	0.0221918	0.114267	0.141957	0.0872806	0.0763376	0.0344623	0.104424
CCDC88A	0.0316521	0.119772	0.108453	0.081245	0.808321	1.55766	1.53051	1.87038	7.00247
CCDC88B	0.0134296	0.010422	0.276684	0.128724	0.188886	0.605118	0.547585	0.814185	0.0379223
CCDC9	0.0188952	0.0280987	0.032276	0.0705913	0.0896911	0.181038	0.192503	0.113667	0.0872216
CCDC90B	0.0318982	0.0207482	0.0631057	0.0227342	0.71609	0.519514	0.416771	0.495577	0.69746
CCDC91	0.0105973	0.0190693	0.0351279	0.0481492	0.224104	0.492746	0.385255	0.427946	0.448422
CCDC93	0.0088958	0.0186712	0.124596	0.0840401	0.148866	0.227594	0.184397	0.215331	0.140308
CCDC97	0.00813794	0.0366643	0.0538383	0.0338904	0.188197	0.203586	0.248338	0.200784	0.158706
CCL2	0.147409	0.287054	0.211084	0.148202	5.08008	8.6608	8.64132	1.74375	0.0632718
CCL3	0.274759	0.312325	1.10696	0.450538	260.826	121.627	197.394	75.6132	1.12325
CCL4	0.257567	0.312223	2.24929	1.27353	114.555	69.4278	89.7969	58.6846	1.2268
CCM2	0.0555496	0.0330704	0.0315547	0.107192	0.330964	0.890548	0.628272	0.609929	0.581542
CCNC	0.0364461	0.0215834	0.129572	0.0494236	0.520923	0.580411	0.762476	0.694656	0.311602
CCND1	0.0478982	0.116748	0.0125826	0.149607	1.40941	1.03579	0.401091	0.732803	0.00672588
CCND3	0.101517	0.0104339	0.314322	0.166257	0.230315	1.36689	1.45793	1.3927	0.395008
CCNDBP1	0.0784866	0.0734335	0.0583593	0.065959	0.351236	0.720088	0.719302	0.714174	0.733462
CCNG1	0.0302131	0.0674739	0.118843	0.115475	0.558445	0.507741	0.618849	0.658889	0.343362
CCNG2	0.0357968	0.0753715	0.44449	0.447387	0.614817	0.580477	0.589279	0.663506	0.345283
CCNH	0.0170603	0.0160424	0.0498503	0.0328288	1.1448	4.42325	5.92034	3.5938	0.837653
CCNI	0.0851859	0.13142	0.470064	0.526896	4.93125	4.60553	5.0859	4.73263	4.66018
CCNJ	0.00473542	0.0200866	0.0238871	0.0209527	0.0516534	0.0441782	0.0330921	0.0482524	0.0121164
CCNK	0.011237	0.0198545	0.0153941	0.0517763	0.272385	0.451439	0.421114	0.408611	0.293895
CCNL1	0.0341125	0.098147	0.149894	0.104525	5.11014	5.50213	6.21339	3.53492	3.10157
CCNL2	0.0466608	0.170783	0.237529	0.224973	0.520857	0.790857	0.716786	0.561432	0.779139
CCNT1	0.0267923	0.0388219	0.0264825	0.0709496	0.135098	0.492015	0.503034	0.350236	0.338661
CCNT2	0.0741266	0.127155	0.140962	0.303445	0.224591	0.471392	0.475118	0.461168	0.545649
CCNY	0.0137517	0.0338282	0.0241197	0.116624	0.13029	0.55584	0.641048	0.75504	1.10594
CCP110	0.00581538	0.00577228	0.0178736	0.0228449	0.0464127	0.384342	0.687601	0.516586	5.43787
CCPG1	0.0100317	0.0164502	0.223113	0.234589	0.241149	0.529291	0.472391	0.605623	0.845289
CCR1	0.237168	0.467174	0.0577651	0.0739318	0.845313	1.55054	0.985105	0.757144	0.0135277
CCRL2	0.0140354	0.00299426	0.0235471	0.0335143	0.0854131	0.349276	0.370427	0.322801	0.00635696
CCS	0.0163337	0.0325832	0.074412	0.0457828	0.490628	0.755253	0.772523	0.833911	0.423659
CCSER2	0.0126985	0.0233934	0.03178	0.0345824	0.378719	0.459758	0.38973	0.410785	1.2568
CCT2	0.104205	0.114468	0.0875707	0.129644	1.15478	0.841049	0.822185	0.771818	0.712646
CCT3	0.0665776	0.0782333	0.0706971	0.0739343	1.04937	0.980786	0.966402	0.925849	1.3635
CCT4	0.183714	0.0144999	0.235006	0.12148	1.57116	1.21058	1.3331	1.18893	1.61358
CCT5	0.123615	0.23669	0.0796191	0.305951	0.869537	0.621083	0.630322	0.797642	0.891344
CCT7	0.216186	0.0976097	0.216922	0.110063	1.1272	0.629477	0.574822	0.667768	1.30758
CCT8	0.192779	0.0645202	0.096018	0.0862756	1.80351	1.11152	1.08687	1.23741	0.649648
CCZ1	0.0332009	0.118109	0.285171	0.195313	0.407361	0.502634	0.446333	0.775279	1.14051
CD14	0.0763761	0.520014	1.11033	0.597613	5.81199	5.65283	4.54054	4.69328	0.0765035
CD151	0.0385205	0.174185	0.0551308	0.192292	0.481305	0.347348	0.212831	0.268516	0.0153464
CD164	0.072535	0.21369	0.239957	0.307678	2.89774	2.55013	3.45411	3.32318	1.57969
CD180	0.185076	0.059992	0.219164	0.539665	0.474947	0.280653	0.219494	0.19095	0.00286734
CD276	0.0146332	0.0345872	0.0212097	0.0235799	0.711448	0.593837	0.441919	0.276886	0.0270947
CD2AP	0.0220122	0.0264354	0.21189	0.349843	0.193148	0.496833	0.467271	0.634785	0.129986
CD2BP2	0.0283356	0.027216	0.0374175	0.0496783	0.560916	0.591374	0.460364	0.439861	0.753075
CD300A	0.113651	0.168115	0.236289	0.208577	1.83325	1.84766	1.13486	1.35167	0.0144086
CD300LF	0.0112257	0.0101596	0.0288645	0.0241287	0.245787	0.173239	0.0596141	0.165747	0.00098775
CD302	0.102839	0.06711	0.234446	0.31965	0.409521	1.99543	2.18556	2.30681	0.0428951
CD320	0.0307509	0.0276695	0.0743884	0.0396155	0.211756	0.101608	0.0858341	0.147821	0.228578
CD33	0.118391	0.351037	0.0952643	0.139272	0.535868	0.667973	0.450547	0.704131	0.0134297
CD37	0.0987199	0.434963	0.626028	1.21313	3.88176	5.17269	4.80795	5.41314	0.0427093
CD3EAP	0.0483218	0.0215845	0.118431	0.14711	0.127787	0.179649	0.166198	0.191307	0.101083
CD47	0.117056	0.215296	0.257606	0.343633	0.673952	0.849298	0.974198	0.675296	3.16138
CD53	0.949482	1.7113	0.881581	1.73692	5.89348	5.95153	5.06016	4.4884	0.0442366
CD63	2.07115	1.15024	1.82079	0.340282	7.68303	8.48057	7.20029	8.31896	5.10786
CD68	0.735853	3.36306	1.0795	1.71764	8.93592	6.17191	4.08206	5.65361	0.068652
CD74	0.258406	0.713291	2.27633	12.7679	9.48372	79.7986	48.4475	104.958	1.43754
CD81	2.25811	1.41295	7.41496	8.53063	1.52568	10.2986	9.58259	17.3224	7.30218
CD82	0.0411118	0.0786691	0.17067	0.19771	0.262546	0.330809	0.282908	0.390417	2.26513
CD83	0.121182	0.368213	0.731714	0.26482	5.45491	10.3284	14.6234	9.4909	0.194078
CD84	0.114716	0.0849977	0.464086	0.27699	1.35504	3.19402	2.22298	1.82473	0.0289799
CD86	0.146316	0.15175	0.202513	0.169036	1.73998	3.71988	2.59112	2.33955	0.0361156
CD9	3.02461	2.218	2.12925	1.41733	0.0689268	1.71076	1.92902	2.52064	19.7243
CD99L2	0.0130141	0.0134423	0.0349929	0.0246696	0.136636	0.185623	0.129469	0.1931	0.656034
CDAN1	0.00511242	0.0162473	0.0554626	0.0432665	0.0309731	0.0408628	0.0475216	0.0550033	0.0490746
CDC123	0.0732281	0.159859	0.094961	0.0505928	1.02726	0.747206	0.656322	0.696519	0.45212
CDC14A	0.00797725	0.00908551	0.0514427	0.0284914	0.0757576	0.127752	0.142273	0.117002	0.0149106
CDC14B	0.0108846	0.0035183	0.0219999	0.0213321	0.0405053	0.165581	0.365384	0.302621	0.804974
CDC16	0.0367453	0.0233902	0.0425582	0.144781	0.219874	0.278224	0.296352	0.187094	0.385166
CDC23	0.0118163	0.0103142	0.0552425	0.0784605	0.0760137	0.118126	0.145285	0.202907	0.229622
CDC26	0.119357	0.0582047	0.129217	0.116275	0.23688	0.35008	0.266696	0.345215	0.134003
CDC27	0.0276533	0.0234728	0.0378535	0.0222181	0.162948	0.339162	0.308566	0.387046	0.438983
CDC34	0.0221574	0.0787115	0.0455964	0.034628	0.121075	0.293849	0.204654	0.225304	0.44207
CDC37	0.101961	0.0437552	0.0991176	0.0747714	1.38021	1.39965	1.43455	1.30135	0.952167
CDC37L1	0.0152906	0.0276983	0.078577	0.059401	0.132702	0.230798	0.197433	0.237657	0.363386
CDC40	0.0263362	0.0318804	0.0716945	0.0564927	0.238515	0.673497	0.545804	0.747968	0.535221
CDC42	0.0127294	1.14049	0.544931	0.392893	4.16976	4.63818	7.04787	5.51194	5.13708
CDC42BPB	0.0243073	0.0116862	0.0583771	0.0457273	0.0972232	0.57892	0.452978	0.421419	1.01733
CDC42EP3	0.0177309	0.0233772	0.073717	0.105485	0.134951	0.142241	0.22016	0.445931	0.000794489
CDC42EP4	0.00791101	0.0053523	0.0425532	0.0102479	0.117707	0.0643983	0.0563577	0.0884572	0.15698
CDC42SE1	0.0249621	0.0300189	0.101842	0.169328	1.847	3.07768	4.3207	2.37937	1.41668
CDC42SE2	0.0173613	0.0593658	0.0709339	0.227228	0.335755	0.749421	0.909948	0.932746	2.00154
CDC5L	0.0457051	0.042832	0.204051	0.186839	0.446323	0.623412	0.55078	0.61905	0.636737
CDC73	0.00883716	0.0627867	0.0428799	0.0195918	0.314617	0.434209	0.379326	0.463188	0.420979
CDCA4	0.055909	0.0210923	0.095518	0.0771827	0.134137	0.0718818	0.0782121	0.0763194	0.0271763
CDIP1	0.0256247	0.0329084	0.0794123	0.0784869	0.258474	0.239117	0.206153	0.22554	0.461944
CDIPT	0.0164995	0.163528	0.0946491	0.0803732	0.370011	0.464374	0.364209	0.468288	0.538973
CDK10	0.013227	0.0182697	0.0570361	0.0554643	0.313363	0.267657	0.271835	0.254003	0.188242
CDK11B	0.0443608	0.0268976	0.260506	0.203726	0.288324	0.669693	0.534748	0.49885	0.35791
CDK12	0.0381302	0.0482067	0.217787	0.295224	0.226227	0.649548	0.591869	0.547918	0.533191
CDK13	0.00861303	0.0292556	0.0169576	0.0243584	0.192401	0.821722	0.710329	0.910013	0.865029
CDK16	0.0130138	0.0264006	0.0183104	0.0528217	0.231713	0.21525	0.292424	0.197129	0.363945
CDK17	0.0251347	0.0330289	0.0496869	0.0684044	0.187028	0.278445	0.343556	0.183603	1.26109
CDK19	0.0271762	0.0706769	0.100588	0.0559557	0.233942	0.491677	0.472558	0.515475	3.2623
CDK2	0.0170766	0.0755887	0.00806412	0.111004	0.064093	0.0827504	0.0841529	0.0637599	0.0170763
CDK20	0.0122165	0.0380562	0.0515583	0.0241106	0.00351102	0.0104186	0.0113772	0.0141942	0.0434281
CDK2AP1	0.0112783	0.0168686	0.0591713	0.0633556	0.28164	0.31446	0.944073	0.898243	0.551676
CDK2AP2	0.170577	0.189845	0.105392	0.204462	0.487275	0.422854	0.375778	0.580319	0.872334
CDK4	0.335721	0.137934	0.0452351	0.42333	0.774542	0.495041	0.426481	0.461107	0.581032
CDK5	0.00663863	0.0565644	0.0152318	0.0787848	0.262334	0.140971	0.125793	0.154308	0.211537
CDK5R1	0.015006	0.105549	0.160319	0.130431	0.205842	0.0316477	0.0446458	0.0363735	0.250218
CDK5RAP1	0.0587989	0.0340185	0.0234971	0.0540066	0.23153	0.261787	0.240853	0.184012	0.246472
CDK5RAP2	0.00991508	0.0341522	0.0122321	0.0410489	0.0500128	0.220693	0.155293	0.212855	0.682273
CDK5RAP3	0.0762574	0.0460079	0.202634	0.126712	0.96397	0.931183	0.854578	0.741874	0.903323
CDK6	0.00692336	0.0305089	0.421464	0.491307	0.13916	1.09732	0.726228	0.477571	1.119
CDK7	0.0178359	0.0284844	0.0321087	0.0391145	0.0554089	0.0866839	0.0961305	0.0840177	0.0747921
CDK8	0.0142195	0.0159545	0.0331382	0.0415122	0.111834	0.176132	0.193124	0.089955	0.070286
CDK9	0.0296671	0.130035	0.139347	0.0470205	0.209248	0.456502	0.506244	0.4368	0.343341
CDKAL1	0.00725801	0.013278	0.153084	0.167138	0.184934	0.170107	0.128109	0.184458	0.0951532
CDKN1A	0.115447	0.210766	0.264404	0.254916	1.80098	3.06209	5.59441	2.4964	0.20477
CDKN1B	0.00891833	0.0238019	0.265215	0.0490848	0.271447	0.383201	0.382507	0.592588	2.32273
CDKN1C	0.0224819	0.0277817	0.0271152	0.0350792	0.192522	0.413594	0.5442	0.806927	5.21609
CDKN2AIP	0.0117286	0.029758	0.0579144	0.0320694	0.30965	0.403612	0.733206	0.609449	0.503511
CDKN2AIPNL	0.0487385	0.0717542	0.0571025	0.0418689	0.294944	0.20555	0.245936	0.178206	0.264265
CDKN2C	0.0398328	0.0993898	0.0102379	0.157135	0.128368	0.136353	0.0903263	0.0565522	0.355938
CDKN2D	0.0366058	0.0652649	0.0346175	0.0330437	0.189219	0.108052	0.10357	0.0769491	0.366518
CDS1	0.00848451	0.0209423	0.0611411	0.0861395	0.0539557	0.070451	0.0814065	0.0566401	0.00166118
CDS2	0.0285522	0.0350666	0.0601485	0.093782	0.455088	0.519128	0.414374	0.44322	0.883914
CDT1	0.0489137	0.0408592	0.0150468	0.0509823	0.0615033	0.0128588	0.0159782	0.0232955	0.0411725
CDV3	0.0226324	0.0705915	0.19657	0.34058	0.760288	2.14162	1.96118	1.73279	1.02337
CDYL	0.0100458	0.0395926	0.028452	0.00965556	0.125337	0.827916	0.7261	0.697763	0.397383
CEACAM1	0.00970888	0.0297471	0.0267789	0.0719548	0.0505119	0.0282904	0.0402972	0.0624463	0.0224537
CEBPA	0.00822886	0.0620807	0.151949	0.0988412	1.01981	2.92001	1.98576	1.50702	0.0174484
CEBPB	0.0284545	0.14228	0.749037	0.165558	5.21088	18.5348	28.8245	16.5723	0.150797
CEBPG	0.0151232	0.139585	0.630327	0.139756	0.490807	0.767786	0.626315	0.616855	0.0960668
CEBPZ	0.0856701	0.121752	0.394651	0.373767	0.548575	0.691549	0.8702	0.66917	0.551893
CEBPZOS	0.277008	0.403616	0.10611	0.17943	0.3285	0.542653	0.595888	0.516931	0.545672
CELF1	0.0199623	0.0805842	0.11128	0.141055	1.05097	1.68023	1.35107	1.14238	0.99832
CELF2	0.0837982	0.371443	0.232765	0.593172	1.65241	6.44562	8.9479	6.71338	0.0670323
CENPB	0.0232731	0.0359006	0.0326576	0.0539072	0.0670382	0.296014	0.238929	0.434005	0.369439
CENPJ	0.00827316	0.0142424	0.0269071	0.00556573	0.0390428	0.128577	0.0835372	0.0538441	0.101006
CENPL	0.0287446	0.046226	0.0427338	0.066005	0.0620377	0.0867734	0.0765012	0.0933337	0.0662609
CENPO	0.0292722	0.0131173	0.0359541	0.0576722	0.0237969	0.0107296	0.0090124	0.0123669	0.0197705
CENPT	0.0304821	0.0477954	0.0164697	0.0219431	0.282003	0.318102	0.302883	0.261374	0.337396
CENPV	0.00309787	0.0153875	0.0501108	0.0307064	0.727462	0.13613	0.133974	0.153674	0.602964
CEP104	0.0141119	0.0291151	0.0204313	0.0426083	0.153548	0.188645	0.182835	0.217624	0.649916
CEP120	0.0144534	0.0136433	0.0190382	0.0293409	0.0557759	0.0940921	0.102779	0.125118	0.244973
CEP135	0.017135	0.00652856	0.0418646	0.0263367	0.127766	0.246081	0.155533	0.226497	0.106875
CEP162	0.0255178	0.0200055	0.0382368	0.13306	0.0888461	0.0903721	0.137043	0.0996266	0.163281
CEP164	0.034326	0.0414688	0.105557	0.165505	0.103896	0.177272	0.117224	0.145051	0.254228
CEP170	0.013001	0.0181864	0.0831714	0.0377393	0.692809	1.73144	1.59618	1.38047	1.4547
CEP19	0.0111908	0.00631711	0.083725	0.0126532	0.0488159	0.0601799	0.0306757	0.0495775	0.0433698
CEP192	0.00773374	0.0231539	0.0469658	0.105192	0.0547385	0.135753	0.150724	0.115172	0.183316
CEP250	0.00991332	0.00911098	0.0333034	0.032536	0.078667	0.135939	0.0966636	0.140005	0.0801751
CEP295	0.0197357	0.0320701	0.0563263	0.0622115	0.109779	0.163229	0.125081	0.180954	0.111506
CEP350	0.0024532	0.00241305	0.0474193	0.0360029	0.287304	1.93445	1.87532	1.06856	1.28161
CEP41	0.00851691	0.0107137	0.0142634	0.0341705	0.144041	0.198932	0.262503	0.245057	0.308049
CEP44	0.00774899	0.01658	0.0709178	0.114815	0.0658095	0.146446	0.205131	0.17757	0.470627
CEP57	0.00624797	0.0142017	0.0611958	0.0371441	0.415393	0.381112	0.405822	0.405207	0.282595
CEP57L1	0.0198198	0.0142954	0.0684947	0.0127836	0.103992	0.132195	0.101032	0.101403	0.234478
CEP63	0.0335847	0.047034	0.0854445	0.113694	0.405066	0.394764	0.318153	0.451596	0.412931
CEP68	0.0110906	0.0489699	0.046858	0.0709686	0.259017	0.522863	0.843635	0.532612	0.415771
CEP70	0.0188811	0.0240784	0.0473851	0.0214027	0.13065	0.059204	0.0526318	0.0702395	0.117594
CEP78	0.0368782	0.0275838	0.0390365	0.0539734	0.0768233	0.0891105	0.140821	0.185582	0.440685
CEP83	0.022388	0.0164181	0.0519372	0.0264335	0.0388982	0.0887928	0.0737078	0.131159	0.107586
CEP85	0.0187882	0.0061543	0.0246853	0.0354174	0.0183682	0.0828286	0.0959619	0.114392	0.3693
CEP85L	0.00533599	0.0161527	0.081507	0.0429303	0.233158	0.300846	0.405232	0.216098	0.406227
CEP89	0.0183387	0.0173147	0.0153046	0.028946	0.188919	0.18903	0.13621	0.180005	0.174532
CEP95	0.00765639	0.0169973	0.0720764	0.0544161	0.143049	0.248623	0.283645	0.24894	0.319894
CEP97	0.00620009	0.0127027	0.00805359	0.0485507	0.0594526	0.0764472	0.141683	0.147379	1.54066
CEPT1	0.0613446	0.0573386	0.107302	0.157144	0.433874	0.495149	0.533925	0.617091	0.680256
CERCAM	0.00837753	0.0128602	0.0105299	0.0107147	0.0962152	0.234133	0.330655	0.35464	4.95217
CERK	0.00630038	0.0539254	0.246491	0.297566	0.0866047	0.33764	0.327737	0.282627	0.064163
CERS2	0.118595	0.179657	0.285425	0.419608	0.241647	0.522904	0.639862	0.70287	3.17269
CERS5	0.0461554	0.0553745	0.0421435	0.0714381	0.324754	0.34809	0.345464	0.257857	0.259744
CERS6	0.018218	0.0456389	0.0653223	0.00858052	0.177578	0.165668	0.0643506	0.126818	0.0132365
CETN2	0.0601953	0.0349702	0.0778367	0.111659	0.336192	0.237627	0.186977	0.285539	0.315175
CETN3	0.122158	0.360177	0.217139	0.199544	0.360991	0.298311	0.317304	0.510111	0.895426
CFAP20	0.0293512	0.0587387	0.0683316	0.200295	0.523106	0.228488	0.259549	0.187142	0.686072
CFAP36	0.0172638	0.00694624	0.0255518	0.057204	0.0922978	0.0799429	0.0718055	0.0881716	0.259314
CFAP97	0.0239914	0.021246	0.0950855	0.0710553	0.155389	0.516353	0.568427	0.869076	1.01321
CFDP1	0.0831329	0.0573386	0.0355926	0.118741	0.933945	0.898691	0.620091	1.15107	1.17946
CFL1	0.104111	3.66429	1.11463	0.314422	14.2359	12.0739	10.8677	11.2579	10.6021
CFL2	0.0403481	0.13182	0.0321026	0.0439023	0.233009	0.445357	1.15415	0.847034	9.56263
CFLAR	0.0258295	0.0688553	0.0895801	0.267336	1.02821	1.74923	1.44474	1.92621	0.979454
CGGBP1	0.0416147	0.0775267	0.310405	0.340878	0.475864	0.818827	0.977701	0.789954	1.17626
CGRRF1	0.046746	0.0609061	0.0927611	0.115728	0.271694	0.340443	0.347578	0.330092	0.37332
CHAMP1	0.017423	0.0380292	0.0469586	0.0337426	0.163474	0.131736	0.122041	0.153539	0.235118
CHCHD1	0.182124	0.221085	0.116227	0.0784936	0.380883	0.454818	0.320311	0.456883	0.384739
CHCHD10	0.0355202	0.0787998	0.00268711	0.0119238	1.99459	2.68753	2.13858	4.12678	0.299724
CHCHD2	0.68889	0.600837	0.272612	0.43292	4.27375	3.46576	3.49859	4.44835	5.0605
CHCHD3	0.00417671	0.0040766	0.056019	0.0779409	0.373375	0.368762	0.290917	0.394262	0.278114
CHCHD4	0.0973476	0.0345112	0.0744144	0.145547	0.0666798	0.099697	0.0918416	0.0640882	0.180288
CHCHD5	0.0795879	0.106653	0.0929346	0.0450768	0.602035	0.516628	0.425872	0.644198	0.57359
CHCHD6	0.0341848	0.0294181	0.0461936	0.0941274	0.279849	0.119135	0.0837838	0.13505	0.278479
CHCHD7	0.0735503	0.036585	0.0462244	0.0708448	1.45357	1.2405	1.24722	1.07355	0.243361
CHD1	0.0284375	0.0433417	0.0974859	0.0399194	0.597621	1.38008	1.70397	1.35163	0.565688
CHD1L	0.0208779	0.0119873	0.0274399	0.0535589	0.197892	0.209153	0.211213	0.288453	0.486685
CHD2	0.0483423	0.0738023	0.241418	0.155603	0.74007	1.18818	1.42805	0.953183	0.658796
CHD3	0.00448773	0.0249849	0.178584	0.112455	0.19857	0.169573	0.104391	0.117569	0.00230393
CHD4	0.0984458	0.156497	0.113001	0.0623692	0.56666	0.842675	0.697153	0.647016	1.29812
CHD6	0.0152859	0.0586008	0.155048	0.261027	0.261088	0.453789	0.389919	0.459341	0.691371
CHD7	0.0464445	0.0262145	0.203178	0.091767	0.697506	1.26936	1.36351	1.33919	1.4164
CHD9	0.0265102	0.0083213	0.188758	0.249863	1.38246	3.15286	2.69458	2.58743	1.70258
CHEK2	0.0105108	0.0268	0.0481813	0.0249486	0.155902	0.111572	0.095603	0.111479	0.0268175
CHERP	0.00588441	0.00761226	0.0771808	0.0333126	0.248642	0.384022	0.369396	0.317163	0.335209
CHFR	0.0298951	0.0660592	0.103667	0.0639881	0.297655	0.470283	0.427916	0.337343	0.259651
CHIC2	0.0883388	0.22529	0.103615	0.113702	0.392777	0.459667	0.479717	0.332057	0.120529
CHID1	0.0632097	0.0466087	0.0656825	0.108145	0.715532	0.409701	0.300589	0.368385	0.662045
CHKA	0.00391681	0.0346516	0.106805	0.170826	0.383256	1.33152	2.21425	1.70288	1.10624
CHKB	0.0345531	0.0991249	0.111229	0.299343	0.203159	0.172211	0.184542	0.360479	0.122652
CHM	0.0178656	0.0213262	0.101356	0.048437	0.10355	0.264975	0.325212	0.3888	0.288658
CHML	0.0095228	0.00746591	0.0339115	0.0337054	0.0306471	0.0490669	0.0629453	0.0838729	0.0481493
CHMP1A	0.0571291	0.0903393	0.101215	0.0598219	0.448095	0.439295	0.432091	0.356306	0.411728
CHMP2A	0.0563797	0.103994	0.129092	0.116873	1.28798	1.06201	0.923551	1.37424	2.21666
CHMP2B	0.00676644	0.0246989	0.105731	0.116073	0.511566	0.527757	0.712276	0.917375	1.16014
CHMP3	0.0350464	0.0975978	0.0657464	0.00680765	0.738057	1.01829	0.80061	1.00862	0.479167
CHMP4B	0.0645967	0.164406	0.221254	0.310369	1.11919	1.59882	1.59626	1.68894	1.28073
CHMP5	0.0798205	0.184401	0.133269	0.0914547	1.61561	1.6446	1.32925	1.26246	2.29337
CHMP6	0.047159	0.0931841	0.11318	0.0526081	0.260251	0.230986	0.178846	0.137942	0.273712
CHMP7	0.0248441	0.0132121	0.0579931	0.049268	0.287965	0.224614	0.215697	0.247341	0.149606
CHN2	0.00511093	0.0195069	0.0454495	0.167051	0.46886	0.780574	0.893693	0.819535	0.653945
CHORDC1	0.0080267	0.044045	0.107907	0.0504495	0.661665	0.910397	1.33718	0.860443	0.88919
CHP1	0.027299	0.0426268	0.0619274	0.0457369	0.280194	0.6938	0.863812	0.612395	0.594267
CHPF2	0.0178793	0.0123051	0.0860419	0.100565	0.135756	0.141696	0.169115	0.236235	0.0762909
CHPT1	0.0101856	0.0400457	0.153286	0.0268256	0.536642	0.89048	1.31094	1.29095	0.348205
CHRAC1	0.0968667	0.0689113	0.0901688	0.104214	0.273399	0.405261	0.430817	0.389963	0.821913
CHST10	0.00785559	0.00767457	0.014901	0.00246332	0.161826	0.0713127	0.0968676	0.076041	0.144168
CHST11	0.00277787	0.00395002	0.0288285	0.0532037	0.550108	1.43716	1.50033	1.32245	0.0155178
CHST12	0.046128	0.0736311	0.185728	0.0745039	0.364673	0.405272	0.394424	0.464629	0.433907
CHST14	0.0249143	0.0190949	0.015533	0.0257104	0.0615214	0.177183	0.168928	0.225597	0.0440495
CHST15	0.0105017	0.00835771	0.0110666	0.0744488	0.162301	0.356535	0.149863	0.243469	0.0030201
CHST7	0.00606238	0.0452735	0.256651	0.295518	0.120021	0.156531	0.0767434	0.152796	0.0286697
CHSY1	0.00522735	0.00167445	0.0287048	0.0911242	0.114132	1.08701	0.853033	0.488399	0.167006
CHTF8	0.011025	0.0206731	0.351821	0.095622	0.356091	0.29101	0.304645	0.28958	0.210258
CHTOP	0.0843393	0.0283737	0.0720627	0.0422628	0.815361	0.75919	0.787337	0.59979	1.12021
CHUK	0.0209849	0.0388423	0.111337	0.110835	0.0581989	0.169779	0.135398	0.134889	0.192226
CHURC1	0.0558569	0.144525	0.0781295	0.0805116	1.1214	1.32673	1.25704	1.53028	1.83505
CIAO1	0.0398961	0.0462537	0.0755721	0.0678963	0.175291	0.381981	0.360125	0.320774	0.297329
CIAPIN1	0.0354371	0.0472377	0.110428	0.107459	0.366745	0.215677	0.21091	0.154264	0.201451
CIART	0.00702047	0.0015909	0.0106492	0.018297	0.0354788	0.0142713	0.0273808	0.0369708	0.0515301
CIB1	0.0563779	0.0904909	0.13641	0.0690559	0.668366	0.85367	0.713347	1.41027	0.847251
CIC	0.0209973	0.0040415	0.135913	0.145442	0.120328	0.281859	0.235086	0.21032	0.539371
CINP	0.0281756	0.0464749	0.0453329	0.246172	0.288988	0.288543	0.244719	0.418241	1.16654
CIPC	0.0165281	0.00672719	0.0152979	0.0307289	0.0632094	0.237369	0.23028	0.268307	0.955151
CIR1	0.0170479	0.0172964	0.00764115	0.0662894	0.862925	0.983864	0.735241	1.13735	0.861633
CIRBP	0.0184132	0.640887	0.0793275	0.63946	6.67143	9.02195	8.6406	8.0669	10.9358
CISD1	0.0105931	0.149704	0.0404207	0.110353	0.311176	0.282084	0.170714	0.218963	0.549669
CISD2	0.122512	0.0970732	0.0993755	0.311544	0.848494	0.7066	0.551855	0.700979	0.824477
CISD3	0.0352438	0.0326695	0.0233295	0.0201039	0.761208	0.577908	0.374603	0.479959	0.289122
CITED2	0.0528957	0.117507	0.121194	0.138805	8.54404	4.22963	4.13094	2.73283	0.0878785
CIZ1	0.0206775	0.0387103	0.120288	0.0483393	0.263396	0.266379	0.341723	0.254793	0.393292
CKAP4	0.0162121	0.0207243	0.0468696	0.0481564	0.24776	0.131441	0.118601	0.159034	0.0971388
CKAP5	0.0110417	0.0311096	0.0279779	0.0476932	0.134645	0.211523	0.184735	0.234194	0.654297
CKB	0.445054	0.823865	0.664442	0.897113	4.76973	7.78857	8.26864	6.50015	10.7786
CKLF	0.0978389	0.0477482	0.0308505	0.304361	1.72584	1.80619	1.42343	2.47127	0.626164
CKS1B	0.37164	0.12355	0.0103807	0.18141	0.63726	0.242179	0.131453	0.180932	0.385303
CKS2	0.0846044	0.043565	0.0254941	0.0461237	1.14553	1.0357	3.47107	0.555003	0.175736
CLASP1	0.0140835	0.0102431	0.0123497	0.0810716	0.0948113	0.220932	0.179566	0.250553	0.549458
CLASP2	0.00303731	0.0277016	0.344883	0.190866	0.381892	0.587369	0.745309	0.75032	4.92458
CLASRP	0.0332998	0.0238336	0.0884033	0.0610449	0.331647	0.563112	0.585135	0.465294	0.827348
CLCC1	0.0340994	0.109605	0.133254	0.0726115	0.150151	0.246226	0.180509	0.249366	0.491003
CLCN3	0.0287972	0.072825	0.104971	0.0521044	0.122012	0.333347	0.295774	0.431785	1.92925
CLCN4	0.0193793	0.0165568	0.104883	0.0909374	0.126413	0.0813248	0.0845036	0.113714	1.55824
CLCN5	0.00812256	0.0314501	0.0226775	0.0246414	0.070515	0.210432	0.149681	0.222408	0.0431036
CLCN6	0.00399463	0.0175315	0.022796	0.0360581	0.11108	0.255557	0.216136	0.227952	0.510903
CLCN7	0.00696737	0.0219944	0.155685	0.125833	0.356438	0.373397	0.365378	0.384381	0.47126
CLDND1	0.0454777	0.12855	0.185935	0.215475	0.425799	1.27059	3.13778	2.62997	31.9586
CLEC16A	0.00494061	0.00349128	0.0106134	0.00145749	0.076062	0.0674205	0.0801467	0.0947776	0.0937464
CLEC2D	0.0195337	0.0113263	0.0819556	0.0692991	0.156806	0.445106	0.413604	0.273204	0.0289886
CLIC1	0.356915	2.15629	0.586061	0.544064	2.5783	3.66655	3.65637	3.28283	0.0408849
CLIC4	0.00609555	0.00628487	0.0328844	0.0323938	0.087214	0.164432	0.339835	0.392441	4.50848
CLINT1	0.00829647	0.0657176	0.117308	0.136128	0.267901	0.461376	0.554682	0.505562	0.354494
CLIP1	0.0406302	0.0218367	0.180194	0.236097	0.264473	0.571357	0.546025	0.565325	0.248027
CLIP2	0.00966249	0.0147975	0.0842608	0.118284	0.133721	0.236756	0.266075	0.236063	1.05913
CLK1	0.0500227	0.0686337	0.485506	0.127462	2.43765	2.60221	3.24346	2.27098	1.75549
CLK3	0.028414	0.0563468	0.0724109	0.0977372	0.43724	0.499969	0.517509	0.402069	0.343081
CLK4	0.0471688	0.0608774	0.142429	0.0515521	0.397783	0.461109	0.456918	0.580903	0.552286
CLN3	0.105264	0.121206	0.291195	0.317279	0.440625	0.246239	0.234863	0.213672	0.17074
CLN5	0.0658797	0.0737753	0.0455604	0.196849	0.515437	0.624293	0.591108	0.819757	0.676993
CLN6	0.018231	0.0482505	0.0128049	0.154004	0.277222	0.266145	0.161847	0.237301	0.199066
CLN8	0.0573245	0.0209536	0.0187425	0.166287	0.356445	1.31364	1.74888	1.30414	1.37706
CLNS1A	0.152328	0.0985823	0.0963388	0.00445176	0.91525	0.849818	0.836355	0.97524	1.11195
CLOCK	0.0131818	0.0331722	0.0783644	0.224935	0.124686	0.286615	0.308554	0.284569	0.54063
CLP1	0.0212823	0.0320094	0.0106162	0.0385155	0.125897	0.117354	0.0808255	0.0937297	0.0337519
CLPB	0.0301907	0.000416717	0.0263489	0.0227479	0.0934119	0.247081	0.119798	0.295871	0.294874
CLPP	0.072502	0.00566367	0.0727793	0.126167	0.40837	0.380392	0.33734	0.391915	0.582983
CLPTM1	0.107338	0.198588	0.257722	0.199829	0.634448	0.467519	0.420606	0.428971	1.05035
CLPTM1L	0.0302665	0.0475937	0.0786443	0.233447	0.227343	0.421436	0.23266	0.481378	0.548642
CLPX	0.0568039	0.0440201	0.0623487	0.0720361	0.21449	0.310652	0.335001	0.309658	0.539226
CLSTN1	0.00891235	0.060421	0.0197254	0.130903	0.430632	0.638073	0.620319	0.661432	1.06592
CLTA	0.728442	1.45582	0.547218	0.499973	3.57416	2.40142	2.1708	2.4155	3.34997
CLTB	0.00567113	0.0264337	0.0358138	0.0762649	0.733764	0.603087	0.639211	0.70794	1.06766
CLTC	0.0511177	0.443376	0.0913956	0.18533	0.439392	0.993747	0.846022	1.16148	1.6511
CLUAP1	0.0119083	0.0389539	0.0745702	0.0958991	0.0858695	0.104024	0.130372	0.0728996	0.215581
CLUH	0.0178275	0.014369	0.0189359	0.0198359	0.020977	0.103441	0.0913544	0.11368	0.197373
CLYBL	0.0133177	0.00394605	0.0226385	0.00656219	0.0422272	0.118539	0.10932	0.133324	0.0367241
CMAS	0.0281247	0.0279185	0.0682601	0.121172	0.333149	0.237523	0.299777	0.281834	0.610568
CMC1	0.0611961	0.119145	0.0478679	0.0664941	0.52404	0.267158	0.346646	0.291578	0.298768
CMC2	0.101001	0.0346702	0.021134	0.0545308	0.39146	0.455776	0.501344	0.443586	1.44266
CMIP	0.00822893	0.0624431	0.00841126	0.0695556	0.275713	0.897462	0.872793	0.989613	0.437971
CMKLR1	0.0276715	0.0447958	0.41318	0.431908	0.157849	0.306669	0.216905	0.522609	0.00125395
CMPK1	0.00851307	0.328414	0.188795	0.00833479	0.864618	0.830331	1.22858	1.43544	0.931998
CMSS1	0.00739194	0.0267139	0.00835077	0.0409794	0.269484	0.339096	0.298793	0.349716	0.635178
CMTM3	0.172867	0.291999	0.160004	0.11848	0.861156	0.671648	0.466374	0.640357	0.0101815
CMTM6	0.0778808	0.246943	2.3303	1.51637	2.37515	4.23621	5.28339	3.5955	0.215117
CMTM7	0.264826	0.732891	0.397633	0.32424	1.05834	1.01793	1.04054	1.38728	0.0162239
CMTR2	0.00644121	0.0043108	0.0472778	0.0271463	0.461175	0.752534	0.625818	0.662461	0.295509
CNBD2	0.00373392	0.00489526	0.0056735	0.0232688	0.0366258	0.0931998	0.123264	0.12207	0.0623159
CNBP	0.192786	0.538927	0.396812	0.501082	2.43371	2.5144	2.19873	2.2805	2.72719
CNDP2	0.160596	0.0619008	0.0975796	0.201969	1.01074	1.44216	1.58259	1.45594	3.02819
CNEP1R1	0.0475829	0.0123959	0.0760959	0.0279665	0.0628232	0.169448	0.166447	0.187368	0.138618
CNIH1	0.0946508	0.0353167	0.0674192	0.102221	1.01634	0.698726	0.620833	0.973394	1.02267
CNIH4	0.163298	0.0458232	0.0643452	0.147821	0.360643	0.373294	0.466816	0.533717	0.419816
CNKSR3	0.00214934	0.0126303	0.0718196	0.0176696	0.0480815	0.0518247	0.0518036	0.114749	0.539459
CNN2	0.153703	0.0281194	0.0334687	0.109053	0.125798	0.028073	0.0141332	0.0113789	0.0869269
CNNM2	0.00613374	0.0145954	0.0195996	0.0130283	0.0337977	0.0760745	0.0899295	0.0761369	0.18106
CNOT1	0.0459854	0.0390698	0.125547	0.057323	0.344566	0.530899	0.780669	0.50818	0.422276
CNOT10	0.0262928	0.0606932	0.0328739	0.0666307	0.205746	0.494453	0.551673	0.343526	0.212358
CNOT11	0.00798517	0.0156869	0.0747191	0.064332	0.159821	0.250287	0.240927	0.311041	0.260523
CNOT2	0.0268273	0.0644337	0.156871	0.0665164	0.821553	0.901988	0.903119	0.872659	1.07643
CNOT3	0.0326843	0.080167	0.0902095	0.302565	0.279503	0.208076	0.215031	0.172463	0.216355
CNOT4	0.0314704	0.0919322	0.0765961	0.161644	0.444005	0.682038	0.664688	0.728657	0.628897
CNOT6	0.0362501	0.0374632	0.0460095	0.0732142	0.0888122	0.142838	0.139478	0.201602	0.284564
CNOT6L	0.013015	0.0693566	0.0486423	0.174939	0.26936	0.458781	0.426775	0.575196	0.47075
CNOT7	0.0390602	0.0659286	0.0946267	0.0784925	1.01383	0.930068	1.01807	1.13525	0.951994
CNOT8	0.045407	0.0929835	0.0958381	0.0516497	0.369164	0.313541	0.339728	0.306958	0.501654
CNP	0.0491378	0.0357026	0.120859	0.0035672	0.389706	2.24135	3.50469	3.80693	48.8523
CNPPD1	0.07589	0.1721	0.0815733	0.0514377	0.570047	0.570011	0.536787	0.468025	0.625958
CNPY2	0.0321584	0.13725	0.157732	0.255254	0.73388	0.946444	0.829354	1.03045	2.48115
CNPY3	0.00636138	0.108382	0.162699	0.339985	3.86408	5.30984	4.36481	4.45454	0.418704
CNPY4	0.00712874	0.0194038	0.0112851	0.0258861	0.208433	0.0880458	0.0615105	0.0749221	0.0582532
CNRIP1	0.00920491	0.0785405	0.25784	0.15865	0.517824	0.181951	0.318204	0.34927	0.214557
CNST	0.00967077	0.0251294	0.0566647	0.0389748	0.104478	0.136079	0.156837	0.142242	0.188263
CNTLN	0.0049852	0.0136098	0.100569	0.0944604	0.258362	0.330505	0.24427	0.231823	0.0860465
CNTRL	0.00276736	0.0381826	0.144086	0.087301	0.150956	0.678795	0.634456	0.823267	0.267003
CNTROB	0.0170669	0.0362421	0.015481	0.0154799	0.0729256	0.101313	0.106872	0.100008	0.104057
COA3	0.10741	0.074048	0.241905	0.168144	0.992127	0.48618	0.401611	0.62237	1.12513
COA4	0.0422757	0.0221358	0.0459895	0.0458066	0.59539	0.584841	0.394169	0.628142	1.09549
COA5	0.0321331	0.0955771	0.134506	0.0126335	0.367774	0.250139	0.301849	0.358833	0.681003
COA6	0.0685869	0.0349115	0.0467632	0.0477201	0.280613	0.291499	0.2272	0.306148	0.117938
COA7	0.0135837	0.0661742	0.0301256	0.0116721	0.0234103	0.149023	0.143083	0.13395	0.0900226
COASY	0.0571649	0.0504306	0.130095	0.0358091	0.365745	0.247091	0.283325	0.316117	0.399777
COG2	0.0119182	0.00933329	0.0574731	0.0515459	0.149447	0.158761	0.156968	0.194811	0.231049
COG3	0.00800233	0.00906328	0.0190351	0.0773528	0.0866742	0.229626	0.261234	0.23194	0.271766
COG4	0.0142442	0.0457255	0.0696222	0.0728239	0.236468	0.240912	0.187935	0.238513	0.293562
COG5	0.00836915	0.0119875	0.0317239	0.0284442	0.190552	0.319727	0.18147	0.2027	0.195199
COG6	0.0098011	0.0487733	0.0337311	0.0399743	0.120603	0.119086	0.143574	0.125358	0.350071
COG7	0.0158029	0.0291909	0.134414	0.0609402	0.160184	0.104399	0.0867235	0.102181	0.208025
COG8	0.0320616	0.0339107	0.119099	0.0475163	0.139211	0.137919	0.0956697	0.127137	0.265234
COIL	0.0132436	0.012902	0.0768021	0.0284793	0.294332	0.334937	0.368344	0.347675	0.354449
COL4A3BP	0.0102634	0.0338179	0.0333713	0.0521758	0.181254	0.423082	0.295372	0.40864	0.59224
COLGALT1	0.0312458	0.0259654	0.0641686	0.0772168	0.356423	0.855617	0.602703	0.688719	0.109229
COMMD1	0.0830775	0.042938	0.00673292	0.106283	0.724725	0.677696	0.576729	0.453551	0.580382
COMMD10	0.0200502	0.138498	0.0759267	0.0415453	0.670479	0.36374	0.300864	0.371439	0.0844327
COMMD2	0.0957545	0.0150668	0.0482071	0.0851461	0.371209	0.505665	0.507924	0.489388	0.710916
COMMD3	0.069467	0.148231	0.0686346	0.0949975	0.908997	0.753722	0.73315	0.945206	0.963185
COMMD4	0.0487511	0.113254	0.0232745	0.0547013	0.681929	0.555804	0.449662	0.577308	0.744187
COMMD5	0.0449827	0.0359781	0.0864844	0.0665197	0.27314	0.537681	0.613481	0.510847	0.264123
COMMD6	0.10138	0.140375	0.0560926	0.0103784	4.93437	5.23084	4.08385	6.31429	1.52798
COMMD7	0.0441877	0.0435675	0.0611906	0.107151	0.6906	0.813914	0.760994	0.590161	0.442795
COMMD8	0.129071	0.0466395	0.304383	0.275382	0.374941	0.342479	0.287352	0.354057	0.170162
COMMD9	0.0846831	0.0394107	0.00698778	0.0601464	0.272729	0.361785	0.269649	0.250126	0.383881
COMT	0.179995	0.278028	0.207735	0.478327	1.28423	1.3076	1.43448	1.52495	2.95923
COMTD1	0.049807	0.0931472	0.189623	0.20291	0.0521815	0.077577	0.0775587	0.0814065	0.00205473
COPA	0.0513642	0.061589	0.0953724	0.253592	0.301835	1.01963	1.04759	0.876536	1.4223
COPB1	0.00872061	0.226848	0.174268	0.165844	0.566335	0.724393	0.839055	0.836181	0.653551
COPB2	0.0303446	0.0406061	0.0662978	0.106542	0.328501	0.375891	0.354059	0.569286	0.470244
COPE	0.117511	0.262855	0.140194	0.100902	2.60557	1.92071	1.85591	2.45924	2.62153
COPG1	0.049792	0.0420862	0.144048	0.0638201	0.288682	0.244905	0.190272	0.273582	0.408232
COPG2	0.0229713	0.0910615	0.0510203	0.0131436	0.15188	0.1336	0.124892	0.128645	0.182319
COPRS	0.0808101	0.043478	0.0232672	0.107947	0.335647	0.440998	0.396379	0.421517	0.479522
COPS2	0.0225341	0.0283922	0.125984	0.096416	0.435391	0.459649	0.468636	0.747388	1.05327
COPS3	0.0628493	0.052046	0.0502728	0.104131	0.582136	0.487262	0.511959	0.62696	0.643085
COPS4	0.0523374	0.166201	0.0694939	0.12939	0.590938	0.434573	0.323711	0.376246	0.275493
COPS5	0.0361599	0.176424	0.18005	0.137635	0.502932	0.597641	0.511485	0.542879	0.978315
COPS6	0.0871713	0.236566	0.269084	0.129022	1.14536	0.9138	0.96111	1.17355	1.40524
COPS7A	0.0369701	0.109444	0.0747059	0.103931	0.315792	0.392656	0.347286	0.404016	0.547256
COPS7B	0.0142886	0.0475657	0.0655135	0.0623174	0.162792	0.207805	0.223416	0.216171	0.542397
COPS8	0.0343494	0.0803399	0.0641104	0.171462	0.602447	0.444324	0.486924	0.380142	0.668497
COPZ1	0.0726924	0.169709	0.15613	0.0485611	1.00249	0.58577	0.460341	0.769799	0.731088
COQ10A	0.00244211	0.0060287	0.0304078	0.0359639	0.157285	0.0982728	0.123184	0.111264	0.0761032
COQ10B	0.00818661	0.0297204	0.0316951	0.0402144	0.47517	0.661879	0.972556	0.489517	0.315374
COQ2	0.0355495	0.0973148	0.0491053	0.155565	0.492805	0.422987	0.220775	0.282276	0.0570954
COQ4	0.033048	0.0172871	0.0100696	0.0223603	0.33513	0.291617	0.2282	0.260197	0.621521
COQ5	0.0579348	0.0612757	0.0548952	0.141232	0.246621	0.198889	0.134854	0.132302	0.301146
COQ6	0.03777	0.0630798	0.0077624	0.185372	0.191359	0.20706	0.167589	0.187091	0.170125
COQ7	0.0506887	0.0681777	0.0474435	0.0484906	0.458901	1.15936	0.822835	0.589641	0.329914
COQ9	0.0236974	0.0121497	0.0208873	0.0688535	0.238695	0.257373	0.195039	0.244587	0.308284
CORO1A	0.369362	0.473036	0.664874	0.855568	4.70831	4.42443	3.60704	3.44311	0.0408714
CORO1B	0.0413178	0.140159	0.177684	0.229135	1.46056	1.04826	0.927736	1.11334	0.509811
CORO1C	0.0661209	0.0842364	0.108977	0.173248	0.636655	0.573799	0.486223	0.368729	0.964683
CORO7	0.0234297	0.0162147	0.0396549	0.0816895	0.524533	0.914193	0.861328	0.680055	0.773325
COTL1	0.331312	0.306261	0.657848	0.742303	6.17397	5.3392	4.36981	5.04459	0.084744
COX11	0.00695917	0.0228395	0.0246867	0.0382919	0.296797	0.324486	0.301818	0.42741	0.713239
COX14	0.379724	0.400612	0.181812	0.0731099	0.810803	0.901254	0.738837	0.940398	1.26857
COX15	0.0105656	0.024237	0.0604211	0.0542813	0.184248	0.16019	0.134739	0.22048	0.216449
COX16	0.0154379	0.049124	0.0732187	0.0326653	0.534103	0.342114	0.227942	0.22132	0.308932
COX17	0.531249	0.431201	0.0535941	0.32697	1.20824	1.68411	1.73692	1.82605	2.04618
COX18	0.0231222	0.0345682	0.046457	0.0641822	0.142295	0.175804	0.129857	0.152209	0.185753
COX19	0.00452624	0.051165	0.134425	0.0278359	0.454147	0.928358	0.967798	0.670908	0.469103
COX20	0.258308	0.121467	0.236617	0.0918163	0.938474	0.890899	0.878689	0.798808	0.62063
COX4I1	1.60153	2.42049	0.651387	0.137796	8.00081	7.39768	6.04795	8.16827	6.00362
COX5A	0.725676	0.715289	0.125591	0.147503	1.79231	1.21461	1.07078	1.63902	1.80186
COX5B	1.17607	1.02079	0.206849	0.394571	3.187	2.94277	2.70978	4.1171	7.11762
COX6A1	1.45705	1.38725	0.226229	0.104513	4.29735	3.53791	3.31964	4.51672	5.79821
COX6B1	2.03514	1.7537	0.303681	0.133006	5.69711	3.89353	2.97103	5.14057	4.64816
COX6C	1.87361	1.53734	0.0971849	0.199334	4.98623	3.18535	2.74661	4.65071	6.1672
COX7A2	1.03585	0.776256	0.16399	0.309667	4.82847	3.08184	2.81454	3.4822	5.36914
COX7A2L	0.208132	0.152843	0.185903	0.388697	1.6346	1.39719	1.27943	1.29511	1.30115
COX7B	0.720242	0.495666	0.0862368	0.0510621	2.80168	1.61601	1.62953	3.1791	2.18155
COX7C	1.55506	1.68411	0.375679	0.279358	7.82989	7.69466	5.70923	8.70482	5.38185
COX8A	2.17182	1.51959	0.306714	0.085397	2.90703	2.63301	2.05764	3.84634	3.08539
CPD	0.0122174	0.0881095	0.0877022	0.0311846	0.08012	0.268082	0.23018	0.292303	0.976193
CPE	0.0473535	0.289837	0.00715843	0.020627	0.850777	0.254033	0.0984638	0.659397	0.169292
CPEB2	0.0040921	0.00771593	0.00575054	0.0397878	0.080291	0.193474	0.241365	0.224345	1.38686
CPEB4	0.00823692	0.0490709	0.0581909	0.0507899	0.45942	1.14344	1.13385	1.28533	3.10716
CPNE3	0.0219546	0.085761	0.0634124	0.0572449	0.367167	0.522799	0.406911	0.666999	0.659551
CPOX	0.0128593	0.0115026	0.0217005	0.0840104	0.0632754	0.170077	0.280621	0.309826	2.14791
CPQ	0.021015	0.057153	0.0735816	0.0118911	0.343443	0.492037	0.450779	0.781306	1.07725
CPSF1	0.00903453	0.0335227	0.0496917	0.0472166	0.138063	0.160819	0.168985	0.124994	0.157069
CPSF2	0.0208256	0.0143611	0.0692536	0.0384516	0.112654	0.36363	0.27933	0.450047	0.546118
CPSF3	0.0361644	0.0614233	0.142385	0.129565	0.265983	0.232616	0.230753	0.23459	0.192556
CPSF4	0.00995968	0.0478512	0.0475431	0.0934525	0.0803667	0.19921	0.185186	0.10742	0.118623
CPSF6	0.025522	0.0817698	0.20405	0.366817	0.580484	0.564111	0.72091	0.431033	0.649405
CPSF7	0.00374035	0.0499911	0.121811	0.179603	0.285687	0.480889	0.389327	0.4684	0.583562
CPT1A	0.0170087	0.0258499	0.026235	0.0123435	0.120819	0.0510159	0.0570676	0.0544673	0.0239434
CPT2	0.0178696	0.0185836	0.0184745	0.0381243	0.226283	0.212364	0.184323	0.133701	0.142057
CPTP	0.00327466	0.0808313	0.0181942	0.0888584	0.156434	0.103404	0.107372	0.11691	0.13066
CRADD	0.0318445	0.0141719	0.0164587	0.0302822	0.117122	0.0823369	0.0839041	0.0641953	0.148343
CRAT	0.00100761	0.0297456	0.162649	0.0853066	0.133439	0.0655751	0.107673	0.139414	0.168318
CRBN	0.0294232	0.0850534	0.156032	0.0515556	0.617558	0.645506	0.848937	0.810261	1.56202
CRCP	0.0105587	0.040632	0.0266571	0.134261	0.0989698	0.31847	0.309702	0.279921	0.296526
CREB1	0.0443895	0.0328644	0.0665796	0.0444684	0.592988	0.634314	0.681765	0.625828	0.67787
CREB3	0.0772957	0.0848365	0.0262094	0.0960355	0.219474	0.195767	0.196431	0.161483	0.293773
CREB3L2	0.00995197	0.00723827	0.0563165	0.0441945	0.44316	0.723498	0.564524	0.78362	0.643779
CREB5	0.00898197	0.00559317	0.0461964	0.0464445	0.168704	0.270026	0.545215	0.649706	8.02162
CREBBP	0.00805801	0.0491051	0.106387	0.082393	0.164137	0.615113	0.536265	0.596216	0.508976
CREBL2	0.00587328	0.00324723	0.0261224	0.019138	0.575042	1.04753	0.950699	1.60935	0.362776
CREBRF	0.0030745	0.0495899	0.0442	0.0359348	0.380959	1.17233	1.39451	1.54647	1.90162
CREBZF	0.00428652	0.0160832	0.0488949	0.168768	0.240513	0.585443	0.887867	0.824105	1.40415
CREG1	0.0294725	0.551056	0.254079	0.240219	4.76474	2.67057	2.94024	2.53774	0.573208
CRELD1	0.0284282	0.0326142	0.0860537	0.0702067	0.241451	0.328425	0.195955	0.233704	0.314833
CRELD2	0.151989	0.253095	0.0821513	0.167362	0.481413	0.31702	0.304054	0.312278	0.461828
CREM	0.00279318	0.01996	0.00963633	0.0271276	1.31459	2.05193	2.71963	1.63403	0.237639
CRIM1	0.00560257	0.00620709	0.0582392	0.0347173	0.0767279	0.0210444	0.0397149	0.0158812	0.261007
CRIP1	0.422137	0.386671	0.195717	0.138222	0.0919504	0.0449167	0.0447803	0.0383666	0
CRIPT	0.122849	0.175519	0.0873434	0.130069	0.341338	0.369641	0.385242	0.479868	1.28849
CRK	0.0374913	0.071574	0.0621599	0.096486	0.445282	0.901561	0.891414	0.605364	0.736146
CRLF3	0.0670881	0.151668	0.205259	0.101971	0.233362	0.578816	0.563065	0.440156	0.108599
CRLS1	0.00404719	0.0194507	0.0225465	0.0363936	0.337271	0.353897	0.384566	0.369749	0.306886
CRNKL1	0.0197429	0.0468395	0.0706451	0.0162528	0.226174	0.21754	0.21195	0.315895	0.366536
CROT	0.0127578	0.0589874	0.0984185	0.169064	0.0732496	0.0554481	0.0666346	0.088611	0.080517
CRTAP	0.00469656	0.00482217	0.0553363	0.025004	0.481273	0.793255	0.577972	0.933677	0.335161
CRTC1	0.00716742	0.00807934	0.03422	0.0260361	0.118217	0.157347	0.149192	0.0858468	0.216749
CRTC2	0.0048668	0.0199289	0.0403356	0.0778317	0.175251	0.260811	0.324353	0.185408	0.329606
CRY1	0.0263948	0.0230563	0.0338635	0.093698	0.101928	0.146455	0.262524	0.206721	0.323177
CRY2	0.0106869	0.0060441	0.0170831	0.0356429	0.0994896	0.110473	0.102348	0.120899	0.17938
CRYBB1	0.385395	1.21539	0.739766	0.861922	1.37426	0.305165	0.196915	0.279106	0.0046903
CRYBG3	0.00537195	0.0157295	0.124667	0.0905887	0.0445695	0.194501	0.251511	0.30717	0.702995
CRYL1	0.0176608	0.0769799	0.0879847	0.14025	0.163345	0.309201	0.436908	0.382235	1.58587
CRYZ	0.0508005	0.0383872	0.00919496	0.0509791	0.230348	0.0849533	0.0759552	0.140044	0.0696705
CRYZL1	0.0414596	0.0498075	0.0799433	0.0246428	0.485773	0.483393	0.481271	0.488577	0.686933
CS	0.0311969	0.0404486	0.051103	0.0435255	0.20717	0.402751	0.33462	0.274834	0.262315
CSAD	0.0112532	0.0106913	0.0339412	0.134131	0.235387	0.43794	0.365767	0.380546	0.59611
CSDE1	0.0239451	0.126428	0.193888	0.264155	1.54004	1.88287	2.52224	2.47442	2.87764
CSE1L	0.0301233	0.023811	0.0459494	0.06093	0.376078	0.24865	0.322973	0.27037	0.827988
CSF1	0.125401	0.0768905	0.0714363	0.0613961	1.40491	0.361687	0.355827	0.0805135	0.240863
CSF1R	0.2746	0.370523	11.0165	7.34705	12.0372	10.9714	12.171	10.3781	0.123129
CSF2RA	0.0248932	0.145953	0.225254	0.242402	4.13264	9.41039	8.21898	5.73682	0.06665
CSF2RB	0.0172401	0.017057	0.0467292	0.105083	0.14595	0.185691	0.134751	0.165693	0.00112885
CSF3R	0.0549873	0.0527488	0.221383	0.411341	2.08082	5.42903	4.67201	3.55514	0.0241787
CSGALNACT2	0.00884732	0.015536	0.0530323	0.0404251	0.0967734	0.10329	0.158091	0.108166	0.449714
CSK	0.0754836	0.0698114	0.278362	0.105526	0.543924	1.00628	0.775189	0.968492	0.194927
CSNK1A1	0.101164	0.322595	0.391076	0.466074	1.40763	2.39218	2.91776	2.17468	2.40056
CSNK1D	0.047089	0.0398261	0.0245326	0.0474822	0.755784	1.72792	2.14343	1.26324	0.459135
CSNK1E	0.0504591	0.0578668	0.163778	0.455907	0.596784	0.719016	0.796615	0.701109	1.59847
CSNK1G1	0.0131626	0.0312094	0.0732767	0.0132042	0.097539	0.270378	0.187075	0.191602	0.125487
CSNK1G2	0.0106085	0.0328975	0.054947	0.0340723	0.151357	0.870539	0.797923	0.716628	0.31767
CSNK1G3	0.00155413	0.0170012	0.0454942	0.042825	0.0964524	0.271627	0.315359	0.239635	0.308837
CSNK2A1	0.0454417	0.076637	0.163951	0.185102	0.309445	0.581733	0.508674	0.735534	1.14255
CSNK2A2	0.00764538	0.00282628	0.0186944	0.028143	0.131794	0.231238	0.302869	0.301636	0.262883
CSNK2B	0.108007	0.108035	0.0422004	0.152953	1.59192	1.25873	1.31247	1.64641	2.13574
CSPP1	0.0344065	0.0252532	0.15582	0.209508	0.185007	0.208801	0.190483	0.14185	0.194411
CSRNP1	0.0174029	0.0100343	0.00553604	0.0326978	2.52377	2.05598	2.80283	1.33338	0.551914
CST3	3.91255	2.46127	19.6697	1.50185	9.85581	13.6858	13.0382	35.1164	0.54763
CSTB	0.909081	1.18726	0.278735	0.0933334	3.158	2.85795	2.38242	3.28353	1.45427
CSTF1	0.0353549	0.0302374	0.0318312	0.0288766	0.277933	0.267408	0.276435	0.228167	0.169168
CSTF2	0.011405	0.0370174	0.0485103	0.00982109	0.144296	0.0229565	0.0692206	0.0477354	0.0468273
CSTF2T	0.00770403	0.0209503	0.185263	0.140644	0.247096	0.27852	0.35006	0.268993	0.517208
CSTF3	0.0103525	0.0580265	0.12686	0.13098	0.381066	0.274736	0.234324	0.283949	0.403925
CTBP1	0.026037	0.185972	0.152261	0.219095	0.315297	0.576034	0.564658	0.577609	0.740982
CTBP2	0.0213513	0.0399389	0.0317932	0.144453	0.449475	1.00922	1.03137	1.02754	0.424948
CTBS	0.00543654	0.0180523	0.11123	0.0352934	0.4104	0.842596	0.709971	0.868167	0.33289
CTC1	0.013615	0.0604124	0.214968	0.171072	0.0866992	0.101465	0.0503528	0.0754336	0.0689601
CTCF	0.0182449	0.034291	0.0187177	0.313981	0.144448	0.484803	0.461764	0.572576	0.660685
CTDNEP1	0.0126208	0.0559572	0.0972571	0.0276264	0.544167	1.08864	1.01823	1.49686	1.39198
CTDP1	0.00318645	0.00515145	0.0326581	0.014193	0.183064	0.136164	0.154517	0.10875	0.15925
CTDSP1	0.00333541	0.0365815	0.0625815	0.15631	0.454629	2.09395	1.98895	1.37262	0.527308
CTDSP2	0.0321899	0.0086819	0.0274234	0.0566977	0.385618	0.691716	0.720008	0.529181	1.11923
CTDSPL	0.00796913	0.017127	0.0162774	0.0218573	0.204123	0.0606652	0.0440375	0.0612877	0.0268688
CTDSPL2	0.00996578	0.0433318	0.0141397	0.243444	0.195671	0.293505	0.351725	0.392591	0.312775
CTNNA1	0.0614217	0.0440939	0.121028	0.119582	0.69347	0.84073	1.01995	0.994383	3.36896
CTNNB1	0.045444	0.183973	0.160873	0.136458	1.58456	2.42873	3.58846	2.32966	2.05934
CTNNBIP1	0.0756319	0.170811	0.103095	0.0977524	0.248418	0.148972	0.153253	0.124906	0.29548
CTNNBL1	0.0150107	0.0630508	0.00501587	0.0318332	0.521706	0.584792	0.502101	0.67405	0.280596
CTNND1	0.00747705	0.0792439	0.0583749	0.0109015	0.604644	1.32025	0.960586	1.11426	0.421332
CTNS	0.032847	0.00978833	0.0241844	0.0549987	0.210184	0.154269	0.10795	0.18799	0.187359
CTPS2	0.0433045	0.000459316	0.0115429	0.100173	0.108738	0.102691	0.121106	0.0869043	0.108663
CTR9	0.0118021	0.0176469	0.0666144	0.11993	0.338836	0.33702	0.324475	0.376888	0.35103
CTSA	0.677068	1.68271	0.37976	1.11037	1.44812	0.81876	0.65903	0.806125	0.472676
CTSB	11.0626	12.986	4.14203	2.47842	9.88165	17.8319	12.6048	14.0671	0.639278
CTSC	1.06395	0.912173	0.856279	2.17176	4.56513	3.68522	2.1138	3.41291	0.0208283
CTSD	8.79273	1.32683	6.46749	14.3163	6.4279	5.07069	3.22423	4.68988	3.12051
CTSF	0.095651	0.314689	0.0949746	0.55689	0.393043	0.566674	0.609073	0.596843	1.96411
CTSH	0.190938	0.860344	2.17947	0.499821	1.04377	2.35796	1.6129	2.62299	0.037101
CTSL	3.75848	6.8194	4.95682	4.05399	1.98325	3.02598	1.93536	2.14032	1.43401
CTSO	0.0569668	0.029083	0.400086	0.10188	0.150886	0.331376	0.281332	0.365138	0.296068
CTSS	1.06727	7.12486	9.41385	5.98443	2.7991	4.87877	3.01513	5.63454	0.0485609
CTSZ	3.35854	4.90424	1.47486	1.12652	1.97754	3.50265	2.32965	3.77305	0.109237
CTTNBP2NL	0.0311227	0.188726	0.111536	0.0807615	0.23694	1.64368	1.36507	1.36508	0.212178
CTU1	0.00402993	0.0228587	0.00917138	0.0563659	0.129037	0.194118	0.137575	0.150159	0.238489
CTU2	0.019257	0.0322872	0.0755955	0.0320962	0.125172	0.124708	0.0772569	0.0807939	0.192986
CUEDC2	0.0543078	0.078661	0.123887	0.175157	0.71291	0.554753	0.470119	0.606885	1.06817
CUL1	0.0194118	0.0638846	0.286724	0.0664428	0.426927	0.477023	0.384399	0.267767	0.320301
CUL2	0.00119437	0.0224744	0.0767966	0.0856335	0.282782	0.310372	0.258865	0.2618	0.405305
CUL3	0.00645284	0.034829	0.0729019	0.0791819	0.239736	0.583803	0.578539	0.621366	0.65718
CUL4A	0.0192186	0.0383031	0.121912	0.123905	0.159448	0.310931	0.332579	0.387564	0.361295
CUL4B	0.0171618	0.0327588	0.0204935	0.021299	0.122938	0.200323	0.180685	0.265356	0.394286
CUL5	0.0137489	0.0668311	0.0521916	0.0998629	0.420983	0.722687	0.668575	0.648212	1.15694
CUL9	0.00469687	0.00709551	0.0710348	0.154175	0.0340545	0.13436	0.098748	0.109182	0.160077
CUTA	0.276678	0.0357082	0.130933	0.172449	1.97823	1.46068	1.15529	2.02154	3.68164
CUTC	0.0337082	0.0199851	0.00926593	0.015974	0.315705	0.358255	0.398027	0.268001	0.562293
CUX1	0.051019	0.0318834	0.0933141	0.171217	0.344223	0.728528	0.675793	0.620142	0.746669
CWC15	0.1632	0.0874831	0.0738978	0.158569	1.02921	0.901942	0.855079	1.10124	1.05344
CWC22	0.0270215	0.0147611	0.0529315	0.0731464	0.158363	0.337447	0.286494	0.267056	0.230594
CWC25	0.0211098	0.0538736	0.0210759	0.0940931	0.30562	0.735975	0.788524	0.61273	0.437855
CWC27	0.0324811	0.0412335	0.0364496	0.0432564	0.24959	0.226872	0.248531	0.230697	0.2817
CWF19L1	0.0159599	0.000832844	0.0248979	0.0122884	0.144314	0.154983	0.159557	0.16688	0.172252
CWF19L2	0.0210682	0.042604	0.438214	0.21766	0.21605	0.624078	0.71246	0.84396	0.859044
CX3CR1	0.857151	1.70091	1.61288	0.726302	6.33205	6.35534	2.06325	3.00672	0.0109753
CXCL16	0.0385689	0.0466714	0.133574	0.106113	2.63528	4.30323	5.10001	5.16578	0.100372
CXXC1	0.0411704	0.0206564	0.0888487	0.100013	0.311179	0.279552	0.256503	0.30054	0.271072
CXXC5	0.0233359	0.117634	0.244594	0.155492	0.203406	0.431026	0.319067	0.39724	2.48309
CYB561A3	0.00700722	0.00997263	0.0403306	0.0258434	0.322621	0.430957	0.316308	0.45882	0.331835
CYB561D1	0.00288154	0.00868777	0.0220463	0.0150092	0.0321744	0.0816377	0.0947058	0.0768524	0.0661429
CYB561D2	0.0227639	0.0696832	0.0543886	0.0696983	0.44394	0.532592	0.45158	0.496272	0.407752
CYB5A	0.116844	0.219522	0.0246122	0.101324	0.269862	0.27724	0.230292	0.323321	1.0905
CYB5B	0.0246784	0.0162507	0.112028	0.329748	0.328882	0.48241	0.356458	0.367969	0.626642
CYB5D2	0.00533319	0.0138003	0.0893552	0.04262	0.266982	0.522097	0.371359	0.35565	0.710244
CYB5R1	0.0174431	0.0253892	0.0566834	0.0682399	0.490215	0.535792	0.440175	0.531477	0.42281
CYB5R3	0.0448885	0.0476393	0.123811	0.0513254	0.66623	0.529734	0.53114	0.603496	1.22884
CYB5R4	0.0103344	0.0663162	0.0254102	0.0515391	0.427781	0.438676	0.445706	0.482309	0.193403
CYBA	1.52448	0.802509	1.00091	0.78711	13.3271	17.647	13.67	18.8648	0.258519
CYBB	0.224686	0.0348576	0.0993355	0.125358	2.31162	3.59868	2.24387	4.06354	0.0341384
CYC1	0.129981	0.133483	0.110913	0.205722	1.38472	1.00702	1.10281	1.13536	1.42904
CYCS	0.135693	0.182496	0.317784	0.124778	2.59066	2.82681	3.72818	2.48197	1.92854
CYFIP1	0.0260037	0.365136	0.220862	0.542663	1.32261	3.1311	3.98083	4.64145	0.140339
CYHR1	0.0106813	0.0181865	0.126629	0.129941	0.351589	0.575834	0.660103	0.775553	0.867247
CYLD	0.00559925	0.0435472	0.0446056	0.101087	0.196031	0.594579	0.77101	0.634835	1.04361
CYP20A1	0.0724482	0.114013	0.0828451	0.127295	0.551093	0.769262	0.672378	0.564476	0.476278
CYP2R1	0.0126216	0.00507827	0.00545505	0.00669884	0.233498	0.281806	0.301528	0.2153	0.0730215
CYSLTR1	0.0330648	0.0593844	0.264582	0.28686	1.12422	0.538965	0.625351	0.696423	0.0251318
CYTH1	0.0232727	0.00962625	0.0601941	0.0205408	0.297396	0.634093	0.453222	0.448909	2.0394
CYTH2	0.056762	0.0286788	0.0846505	0.0235667	0.631638	0.713333	0.774244	0.522494	0.667585
CYTH3	0.0113799	0.0422314	0.0578328	0.0714542	0.232532	0.630494	0.407629	0.240705	0.0408675
CYTH4	0.110201	0.185322	0.478056	0.620562	1.25846	2.10127	1.15602	0.906952	0.0124028
D2HGDH	0.00997785	0.0154085	0.0179415	0.0217716	0.168092	0.39714	0.341034	0.331495	0.238565
DAAM1	0.00999082	0.0353491	0.0228388	0.0521725	0.770579	0.568571	0.802845	0.633082	0.147297
DAB2	0.371231	0.856081	0.0537579	0.373514	1.68577	2.36861	3.06469	2.90705	0.0175006
DAD1	0.356005	0.317081	0.109973	0.15614	1.93656	1.96327	1.59848	2.56839	3.60403
DAG1	0.0137087	0.0106063	0.130604	0.03752	0.0832741	0.108755	0.0803886	0.0852729	0.313097
DAGLB	0.097074	0.320478	0.390548	0.480491	0.797404	2.52916	2.95852	1.93381	0.106911
DALRD3	0.00955218	0.0318435	0.113283	0.152938	0.208204	0.198541	0.194728	0.192113	0.122481
DAP	0.0287601	0.0856715	0.0379751	0.0839637	0.339243	0.457087	0.573251	0.760085	0.153674
DAP3	0.0558762	0.032267	0.0777868	0.0227232	0.656472	0.737106	0.614556	0.676744	0.263552
DAPK3	0.00600069	0.0118715	0.0401674	0.177413	0.160706	0.219602	0.250859	0.134536	0.244945
DAPP1	0.0264567	0.0698613	0.121269	0.166063	0.128909	0.345432	0.176499	0.193218	0.00618273
DARS	0.0947419	0.134213	0.0407145	0.147064	0.536459	0.931022	0.804572	0.865691	0.701181
DARS2	0.0204063	0.0304294	0.0438898	0.0201831	0.0289066	0.0976632	0.0542323	0.0620844	0.0492307
DAXX	0.0228796	0.111057	0.0475861	0.0943226	0.2304	0.214773	0.235519	0.157824	0.217683
DAZAP1	0.0358409	0.0783528	0.0818359	0.0523451	0.587853	0.720533	0.760268	0.616947	0.790334
DAZAP2	0.149001	0.117683	0.145049	0.111046	2.76932	3.42024	3.15061	3.48613	4.31118
DBF4	0.0444241	0.0324957	0.0273062	0.0459243	0.132396	0.164684	0.143595	0.141197	0.0645846
DBI	0.820731	0.801713	0.128442	0.0547184	3.59326	10.1216	19.0208	7.17071	6.18756
DBNL	0.0686098	0.0249623	0.144033	0.09454	1.07283	1.11685	0.871845	1.05706	0.447001
DBP	0.00651024	0.00951136	0.06637	0.0507488	0.144188	0.476033	0.367782	0.632255	0.270318
DBR1	0.0179068	0.0176233	0.0354722	0.0711534	0.144493	0.173711	0.169051	0.176153	0.191916
DBT	0.0104663	0.0588452	0.0144546	0.0238507	0.0805442	0.172469	0.15934	0.203132	0.317032
DCAF10	0.0217694	0.00841343	0.0634316	0.0542111	0.174408	0.318058	0.319377	0.35598	0.470331
DCAF11	0.0229277	0.0171841	0.0156961	0.0864162	0.360006	0.341297	0.31288	0.37655	0.379574
DCAF12	0.0326291	0.102889	0.180232	0.0976881	0.292829	0.239461	0.18332	0.266289	0.195339
DCAF13	0.0369922	0.0638213	0.0450499	0.0471912	0.409131	0.357714	0.387303	0.360676	0.328602
DCAF15	0.00400251	0.0123427	0.0266029	0.0338169	0.116904	0.283005	0.373018	0.294688	0.116375
DCAF5	0.00622805	0.0074763	0.00597997	0.174793	0.211298	0.400788	0.307302	0.267356	0.28441
DCAF6	0.00563938	0.0164819	0.0418814	0.0238765	0.193169	0.762661	0.989395	0.638243	0.148876
DCAF7	0.029701	0.0395999	0.0332028	0.0211249	0.429023	0.67678	0.520498	0.560373	0.811736
DCAF8	0.0191258	0.0504977	0.176993	0.101851	0.442478	0.460213	0.480535	0.511215	0.909138
DCAKD	0.0168204	0.0660731	0.0787989	0.227672	0.103487	0.0856234	0.0598198	0.072779	0.190212
DCK	0.019108	0.0500972	0.0120103	0.0780229	0.704663	0.970512	2.2856	1.964	0.398758
DCLK2	0.00505223	0.0144199	0.00432647	0.00869814	0.122985	0.0402269	0.0162278	0.0374233	0.0428039
DCLRE1B	0.0122574	0.0149145	0.0505908	0.048419	0.0450605	0.0819025	0.0454162	0.0848202	0.0507054
DCLRE1C	0.0335678	0.0307607	0.0167052	0.125002	0.279145	0.374064	0.341665	0.364417	0.148875
DCP1A	0.00613486	0.00469587	0.0135764	0.0155394	0.197427	0.431667	0.599626	0.403759	0.376765
DCP2	0.0496775	0.056443	0.0428951	0.161216	0.193517	0.708162	0.644526	0.717262	0.217436
DCPS	0.0227072	0.0912691	0.0430235	0.0618909	0.132166	0.142665	0.0681436	0.0795041	0.0354405
DCTD	0.03259	0.00614472	0.0240977	0.00160597	0.340265	0.406266	0.352443	0.346454	0.0578031
DCTN1	0.0306456	0.0441285	0.0865855	0.0538364	0.31377	0.304757	0.36382	0.437312	1.51374
DCTN2	0.0318534	0.0750561	0.150729	0.239333	1.09717	0.663964	0.648611	0.623184	1.38467
DCTN3	0.15387	0.148363	0.149674	0.0754975	0.752843	0.457784	0.365782	0.667935	1.21044
DCTN4	0.0344569	0.0126397	0.149872	0.197389	0.545713	0.670407	0.517866	0.857678	0.976778
DCTN5	0.0444514	0.0323699	0.0549671	0.0421408	0.239216	0.318396	0.299769	0.229341	0.621605
DCTN6	0.0605761	0.0977351	0.0532318	0.0885793	0.650963	0.679363	0.820075	0.755651	1.57072
DCTPP1	0.523851	0.342781	0.0376687	0.301792	0.369419	0.190005	0.153898	0.173243	0.230144
DCUN1D1	0.0328956	0.0666683	0.0669822	0.0488171	0.165804	0.412258	0.500287	0.47188	0.832122
DCUN1D3	0.00951887	0.0100505	0.0325129	0.0210726	0.0674524	0.0729775	0.0818222	0.072052	0.202299
DCUN1D4	0.0100053	0.00948446	0.039125	0.0115087	0.160401	0.167444	0.188601	0.114859	0.456668
DCUN1D5	0.131272	0.192784	0.15273	0.0781509	0.267631	0.270508	0.277846	0.253216	0.212982
DCXR	0.0913481	0.107534	0.11414	0.1011	0.687898	0.671268	0.741118	0.740855	1.03622
DDA1	0.0326029	0.0734308	0.0815871	0.0744818	0.573508	0.391532	0.382283	0.400603	0.48036
DDAH2	0.0965059	0.101034	0.102463	0.0856928	3.12282	1.50981	1.58437	1.11001	0.113457
DDB1	0.0368037	0.0471615	0.176404	0.239998	0.378671	0.618234	0.518581	0.731043	1.01307
DDB2	0.00321673	0.0125021	0.0150295	0.018562	0.229172	0.387814	0.260862	0.534499	0.223083
DDHD1	0.00497977	0.00591491	0.0147589	0.0100163	0.199867	0.292477	0.276435	0.345111	0.723381
DDHD2	0.0225479	0.0125571	0.0948867	0.0496915	0.162575	0.21778	0.221236	0.223031	0.466723
DDI2	0.019792	0.0384299	0.0525961	0.0882257	0.125769	0.288136	0.259368	0.30104	0.302317
DDIT3	0.0151663	0.036144	0.0311654	0.0416872	1.68011	1.7111	4.66783	1.52473	2.16383
DDIT4	0.00904264	0.0449891	0.384553	0.394459	1.39811	4.25905	6.92047	5.72748	0.918538
DDOST	0.239783	0.670571	0.109959	0.164513	1.76135	1.03885	0.753172	0.869419	0.234118
DDRGK1	0.0536741	0.0950045	0.123998	0.109008	0.875332	0.873363	0.771544	0.703222	1.53294
DDT	0.0323699	0.0661008	0.0444914	0.076109	1.42844	1.30156	1.17931	1.76383	2.14488
DDX1	0.0887317	0.0240625	0.0408484	0.0760572	0.540224	0.622625	0.639316	0.599063	0.97034
DDX10	0.0243334	0.0173902	0.0270169	0.0977865	0.176423	0.296774	0.260612	0.280777	0.14984
DDX17	0.0179513	0.164616	0.125658	0.033484	1.4865	4.63311	4.46089	4.13189	6.76059
DDX18	0.107338	0.0597551	0.133685	0.0717327	1.2106	1.70565	2.51853	1.71092	1.86647
DDX19A	0.00986772	0.0326382	0.0341698	0.0335178	0.277731	0.268081	0.274958	0.320994	0.296278
DDX19B	0.00667923	0.0108363	0.0493854	0.0241142	0.327747	0.44881	0.422289	0.365059	0.140522
DDX20	0.026696	0.00878599	0.0256235	0.0324114	0.166469	0.160504	0.200468	0.195379	0.0514569
DDX21	0.0342763	0.0503315	0.155637	0.105212	1.15513	2.71723	2.81206	2.14592	1.0398
DDX23	0.0188161	0.0226486	0.0568308	0.0496625	0.321721	0.237176	0.177705	0.211998	0.262826
DDX24	0.122608	0.173084	0.0642732	0.150071	0.973888	2.23819	2.40287	2.90744	2.89382
DDX27	0.0190211	0.0364321	0.0734419	0.0702955	0.395356	0.963854	0.99875	0.862692	0.32163
DDX31	0.00196238	0.013831	0.109259	0.0584093	0.0376357	0.0577206	0.0495236	0.0575148	0.0371699
DDX39B	0.18624	0.200026	0.114507	0.254686	0.220208	0.663614	0.465814	0.502056	0.284442
DDX3X	0.0241125	0.114611	0.191523	0.0959487	2.19149	5.23062	7.00109	5.11575	3.55809
DDX41	0.0202323	0.0174306	0.0692163	0.0268032	0.310469	0.270294	0.254005	0.301282	0.199844
DDX42	0.0330703	0.0501662	0.210353	0.0557994	0.142518	0.568223	0.414769	0.464143	0.453691
DDX46	0.0378104	0.0782746	0.160946	0.159053	0.908486	1.77152	1.55014	1.42087	1.44293
DDX47	0.0155847	0.0531473	0.0808318	0.111702	0.0229109	0.0240289	0.0342904	0.0643984	0.0377237
DDX49	0.0297744	0.0379586	0.0622556	0.0427705	0.243185	0.216391	0.198174	0.231099	0.387095
DDX5	0.0690552	1.11843	1.83238	2.06151	13.6087	19.9486	24.8148	15.6343	9.23905
DDX50	0.0370771	0.0301369	0.0497702	0.340152	0.223446	0.402454	0.441424	0.375145	0.206406
DDX52	0.0175182	0.031718	0.0508549	0.038156	0.327933	0.547694	0.470045	0.58509	0.365363
DDX54	0.0206283	0.0178894	0.13413	0.0260808	0.310001	0.359037	0.250903	0.339149	0.332699
DDX55	0.0296795	0.0352559	0.138194	0.0896313	0.218508	0.247938	0.17907	0.194921	0.18177
DDX56	0.0758848	0.051531	0.0631627	0.0267973	0.302373	0.367657	0.359695	0.392912	0.301784
DDX59	0.00180477	0.0203771	0.026239	0.00532987	0.0691348	0.257704	0.257906	0.249709	0.12787
DDX6	0.0509092	0.0680259	0.0840324	0.0489829	1.00125	1.75108	1.63791	1.50438	1.7776
DDX60	0.014419	0.0295484	0.0518695	0.141223	0.0497214	0.246455	0.180609	0.192491	0.0252179
DEAF1	0.0176749	0.0128017	0.0593915	0.0301116	0.179486	0.271318	0.240723	0.277533	0.200592
DECR1	0.0247063	0.0529487	0.0343102	0.11832	0.466593	0.516774	0.447896	0.571876	0.505815
DECR2	0.0163048	0.00810655	0.0676487	0.0312815	0.0833535	0.070885	0.046735	0.116155	0.0825697
DEDD	0.0158274	0.0189903	0.143042	0.10152	0.179501	0.200955	0.17374	0.136243	0.160852
DEDD2	0.00704512	0.0128377	0.0103827	0.0157383	0.261039	0.207104	0.185629	0.181444	0.215865
DEF6	0.00282974	0.0391497	0.0452646	0.103872	0.739483	0.650013	0.669091	0.808249	0.0298702
DEF8	0.00233117	0.00651376	0.0446018	0.023542	0.213919	0.227823	0.253794	0.236074	0.367617
DEGS1	0.156941	0.134449	0.189798	0.122583	1.40763	1.48062	1.73634	1.74938	1.60489
DEK	0.191314	0.200893	0.103356	0.348374	1.25453	1.87688	2.17658	2.11028	1.80874
DENND1A	0.0225821	0.0372343	0.0892556	0.0573167	0.0538154	0.154082	0.108221	0.205728	0.112259
DENND1B	0.0149815	0.0299557	0.0485724	0.074854	0.0761696	0.0634366	0.0909538	0.0898664	0.00680675
DENND1C	0.0179002	0.0262706	0.210626	0.354837	0.153295	0.187475	0.192631	0.216903	0.00585937
DENND2D	0.00304055	0.0113968	0.00337976	0.0107186	0.078592	0.116559	0.0403374	0.0555701	0.00500895
DENND4A	0.0241605	0.0522135	0.128913	0.15404	0.22015	0.505813	0.50918	0.340896	0.411219
DENND4B	0.0151276	0.0241062	0.0800058	0.0129212	0.11976	0.519934	0.488383	0.425485	0.253716
DENND4C	0.0105725	0.0275038	0.0242522	0.0355686	0.114325	0.351513	0.301322	0.30563	0.164866
DENND5A	0.0210385	0.0794707	0.0780966	0.0291628	0.310475	0.637834	0.628525	0.667781	2.8709
DENND6A	0.0325865	0.0444197	0.0870682	0.121964	0.0772411	0.238256	0.233478	0.305174	0.284467
DENR	0.096766	0.0450108	0.091918	0.0438592	0.571768	0.569114	0.447935	0.594855	0.363119
DEPDC5	0.00414024	0.0232931	0.0558912	0.0523995	0.0876292	0.108027	0.0772842	0.141642	0.180255
DEPTOR	0.0119765	0.00637794	0.0688413	0.0148263	0.428398	0.474504	0.907431	0.460677	0.503041
DERA	0.0903831	0.0678365	0.064587	0.0354299	0.249521	0.28937	0.289268	0.258062	0.389407
DERL1	0.0474804	0.132602	0.248478	0.0826069	0.506218	0.493885	0.441497	0.544676	0.566186
DERL2	0.0654633	0.106275	0.330551	0.288964	0.690101	0.64797	0.574595	0.499539	0.424502
DESI1	0.0133063	0.0258114	0.0025316	0.121239	0.163737	0.299582	0.215743	0.35778	0.537334
DESI2	0.0241257	0.0345957	0.159182	0.0932879	0.177222	0.24361	0.284392	0.219197	0.180495
DET1	0.0247076	0.0241937	0.0273287	0.0316885	0.0340247	0.0411796	0.026674	0.0425875	0.113345
DEXI	0.00335075	0.0282616	0.111182	0.0516546	0.25469	0.301659	0.283748	0.227016	0.352613
DFFA	0.00869204	0.00887506	0.0670105	0.0202662	0.228033	0.277169	0.283303	0.316941	0.669938
DFFB	0.00781517	0.0203995	0.0304074	0.0373742	0.0203473	0.0660682	0.0585396	0.0634692	0.116657
DGAT1	0.00745248	0.0301719	0.0635185	0.0487307	0.135536	0.271741	0.224925	0.247033	0.189386
DGCR2	0.0152869	0.0190489	0.0264238	0.0681572	0.239475	0.231402	0.145914	0.220605	0.590069
DGCR8	0.0118479	0.0198863	0.0167806	0.141426	0.0891181	0.15342	0.146716	0.17423	0.172626
DGKA	0.0241123	0.0027846	0.0419042	0.068943	0.167293	0.523267	0.487887	0.385765	0.00394676
DGKE	0.00929834	0.00574261	0.00672276	0.0254276	0.0295819	0.0779896	0.107442	0.0962642	0.145099
DGKZ	0.0511231	0.0548122	0.195703	0.173294	0.502557	0.683913	0.389509	0.4509	0.592855
DGUOK	0.0560388	0.0606672	0.0969482	0.0949757	0.577418	0.696226	0.669102	0.723363	0.738505
DHCR7	0.0148179	0.0108006	0.0289573	0.0799908	0.117871	0.0649884	0.13862	0.127702	1.09297
DHDDS	0.00656996	0.0409758	0.0390493	0.11609	0.0916379	0.193424	0.155756	0.157497	0.15318
DHODH	0.0135331	0.04572	0.0454864	0.046803	0.134578	0.0879238	0.0751671	0.0791492	0.135673
DHPS	0.0477901	0.022518	0.127774	0.0563599	0.726799	0.418363	0.499828	0.510812	1.18994
DHRS1	0.0352859	0.0303795	0.0651742	0.0621416	0.111395	0.25331	0.255794	0.225739	0.333385
DHRS11	0.00345024	0.081111	0.0159822	0.0325393	0.102578	0.0501531	0.0568596	0.0776515	0.053085
DHRS3	0.134255	0.0427606	0.753589	0.906791	1.06149	1.173	0.869122	0.813879	0.0156072
DHRS4	0.0411423	0.141497	0.0176884	0.0245517	0.0766909	0.152514	0.106723	0.196287	0.0521901
DHRS7	0.0463134	0.130789	0.15921	0.0729893	1.01188	2.28864	1.81713	2.62603	1.01636
DHRS7B	0.0176994	0.144959	0.24813	0.185137	0.223694	0.286315	0.245807	0.262197	0.173244
DHRSX	0.0416536	0.0211549	0.0463571	0.168045	0.37082	0.264154	0.228726	0.388158	0.104363
DHX15	0.0165456	0.0772354	0.106338	0.130016	0.506724	0.598131	0.727158	0.63297	0.739911
DHX16	0.0217127	0.0161865	0.0306897	0.0901791	0.146569	0.172392	0.177824	0.12235	0.107493
DHX29	0.00222849	0.0067593	0.0188164	0.0824469	0.237186	0.490556	0.417633	0.520036	0.794037
DHX30	0.0121081	0.0700696	0.10453	0.207046	0.407233	0.420289	0.365091	0.518481	0.766137
DHX32	0.00504831	0.0277059	0.040789	0.0563574	0.0749207	0.155752	0.15971	0.104371	0.131336
DHX33	0.0196359	0.00505032	0.0336997	0.0272859	0.064961	0.135948	0.110885	0.120839	0.231685
DHX34	0.00966592	0.0145151	0.07586	0.104173	0.145084	0.190445	0.211684	0.159495	0.0799383
DHX35	0.00904819	0.0192974	0.0073851	0.0189231	0.0546624	0.123831	0.0689388	0.0736728	0.0492751
DHX36	0.0186204	0.0181337	0.0693646	0.100117	0.650687	1.45335	1.38889	1.3117	1.13693
DHX37	0.00886038	0.00961188	0.0807799	0.00351066	0.0594139	0.082899	0.0991978	0.102733	0.135796
DHX38	0.0160891	0.013357	0.040287	0.00597215	0.147361	0.264563	0.262196	0.293614	0.357836
DHX40	0.0086188	0.0263928	0.0207563	0.0649044	0.109953	0.116236	0.159176	0.284828	0.469628
DHX57	0.0167901	0.0200719	0.0879043	0.0214671	0.077825	0.148999	0.101767	0.130653	0.13956
DHX8	0.00493199	0.0177333	0.038744	0.0537364	0.140049	0.206277	0.161961	0.269418	0.155054
DHX9	0.0416655	0.059696	0.0415546	0.191078	0.340018	0.596005	0.647561	0.629854	1.00415
DIAPH1	0.0316404	0.0209807	0.0688516	0.0704739	0.0689699	0.194584	0.126248	0.141664	0.0277824
DIAPH2	0.0287003	0.0782639	0.157789	0.281958	0.331624	0.787742	0.762841	0.813112	0.0504103
DICER1	0.00720442	0.0730481	0.0251194	0.0709507	0.242275	0.710404	0.608279	0.657257	3.24459
DIDO1	0.0141763	0.0492	0.0427818	0.169776	0.178623	0.387996	0.327395	0.281189	0.423205
DIMT1	0.0218395	0.0189044	0.0306699	0.0216052	0.210543	0.242148	0.269716	0.23116	0.322863
DIP2A	0.00212186	0.0121954	0.0196022	0.0065527	0.36961	1.91331	1.76016	1.48695	1.10801
DIP2B	0.0149086	0.0491803	0.281062	0.189674	0.216811	0.907865	0.950608	1.05406	3.39558
DIP2C	0.00508672	0.00727655	0.0133945	0.00506348	0.12017	0.228175	0.643293	0.243729	1.03684
DIRC2	0.0264016	0.0136644	0.0604118	0.0844737	0.0932549	0.174446	0.144387	0.255617	0.163502
DIS3	0.00640727	0.020655	0.00687343	0.103769	0.178115	0.332462	0.322349	0.415043	0.484066
DIS3L	0.00348846	0.0132892	0.0209149	0.0205459	0.181039	0.220483	0.256853	0.255671	0.379332
DIS3L2	0.00730497	0.0243443	0.00989815	0.0363778	0.0780556	0.197881	0.204124	0.228089	0.413677
DISC1	0.0176069	0.0223622	0.172775	0.278493	0.179472	0.569534	0.394682	0.492803	0.114544
DISP1	0.00742792	0.00593194	0.0192375	0.0172615	0.171322	0.371984	0.164867	0.241409	0.00814495
DKC1	0.0350564	0.037467	0.0292984	0.0386674	0.401312	0.533978	0.511059	0.473795	0.316937
DLAT	0.0405095	0.0371374	0.0230671	0.113747	0.121379	0.103972	0.118498	0.149851	0.124473
DLC1	0.00212454	0.00968419	0.0813955	0.0190611	0.00431804	0.174094	0.218085	0.156775	0.610152
DLD	0.0444364	0.123625	0.10371	0.336608	0.525687	0.314592	0.293037	0.411808	0.24303
DLG1	0.00857833	0.0170672	0.0365573	0.0418371	0.199468	0.492958	0.487259	0.669744	4.40873
DLG4	0.00919609	0.0160586	0.0123765	0.0113744	0.0746454	0.102567	0.0778475	0.0920812	0.079333
DLGAP4	0.0336002	0.0791488	0.0145372	0.0467853	0.389652	0.346885	0.32506	0.201044	0.109941
DLST	0.00227859	0.0476057	0.0780982	0.0351476	0.244578	0.469621	0.380077	0.373096	0.236594
DMAP1	0.0328745	0.0148389	0.0537525	0.0517438	0.255364	0.282063	0.355417	0.31697	0.577525
DMTF1	0.0228162	0.0263122	0.0900275	0.0598281	0.149209	0.538348	0.511156	0.576701	0.921542
DMXL1	0.0113436	0.0554948	0.0609479	0.0708329	0.136813	0.236655	0.28103	0.238048	0.607633
DNAAF2	0.00200181	0.00645979	0.00799058	0.0391554	0.446262	0.332987	0.373456	0.249847	0.222375
DNAAF5	0.00758928	0.00490307	0.0207357	0.0076617	0.0512879	0.0495853	0.0562433	0.0514033	0.124207
DNAJA1	0.184707	0.260106	0.583463	0.328199	2.97089	3.45541	4.80101	2.87734	3.27059
DNAJA2	0.0560036	0.0912247	0.178173	0.0566101	0.360994	0.67787	0.724838	0.770706	0.767588
DNAJA3	0.0139036	0.00959349	0.0284906	0.012946	0.156814	0.232171	0.186289	0.200936	0.305154
DNAJA4	0.0038439	0.0113941	0.0247938	0.0289061	0.245052	0.534897	1.14165	0.575893	0.438718
DNAJB11	0.173695	0.113802	0.0987336	0.116364	1.14674	0.75649	0.741593	0.594187	0.672206
DNAJB12	0.0080766	0.0222202	0.0587159	0.0462361	0.363982	0.660473	0.627099	0.608827	0.54296
DNAJB14	0.0420915	0.0630583	0.124438	0.0562684	0.539801	0.928928	1.00129	1.06147	1.17158
DNAJB2	0.00691042	0.0066443	0.0158036	0.0260798	0.335325	0.758394	0.828178	0.833965	4.80009
DNAJB4	0.010778	0.0143338	0.0450298	0.0512968	0.500977	0.434784	0.616343	0.502099	0.595047
DNAJB5	0.0133405	0.00325188	0.0346202	0.0192919	0.1115	0.226019	0.180681	0.105417	0.0695825
DNAJB6	0.0534096	0.100085	0.727092	0.257535	2.60804	2.8595	4.27373	3.54726	3.10345
DNAJB9	0.0282712	0.158673	0.403858	0.0783222	1.0427	0.52004	0.817972	0.607819	0.539246
DNAJC1	0.0413662	0.0365569	0.336728	0.235409	0.259869	0.390475	0.316662	0.45954	0.409615
DNAJC10	0.0225931	0.0821379	0.0562657	0.0807502	0.472886	0.625649	0.649024	0.745272	0.460477
DNAJC13	0.00418146	0.0804147	0.0331605	0.17751	0.148882	0.335544	0.261002	0.338016	0.238516
DNAJC14	0.0288405	0.00479831	0.115528	0.0786344	0.0777134	0.236898	0.294934	0.191637	0.165165
DNAJC15	0.118259	0.0776112	0.0609953	0.0188055	0.681522	0.883174	0.842338	1.12993	0.523449
DNAJC16	0.0132978	0.00168164	0.0196107	0.0285102	0.0905508	0.256014	0.174153	0.190717	0.382379
DNAJC17	0.0421352	0.0156222	0.0634895	0.0345238	0.214462	0.214668	0.214794	0.188255	0.160851
DNAJC18	0.0196327	0.0406197	0.0542977	0.0790254	0.168939	0.185952	0.171686	0.123851	0.838002
DNAJC19	0.249842	0.136785	0.060502	0.05617	0.481459	0.587473	0.623609	0.595646	0.88977
DNAJC2	0.00529441	0.114738	0.0168942	0.113631	0.374537	0.516854	0.52613	0.382628	0.190579
DNAJC21	0.014205	0.0417059	0.0449975	0.00787956	0.224437	0.476892	0.53306	0.525819	0.616724
DNAJC24	0.0260552	0.0672076	0.0383575	0.102694	0.0373585	0.105841	0.140065	0.170553	0.231433
DNAJC25	0.015569	0.0196053	0.0440264	0.0343209	0.121231	0.108623	0.109872	0.122881	0.135866
[truncated: 5,706 more rows]
